# Supplementary material for: An Integrative Polygenic and Epigenetic Risk Score for Overweight-related Hypertension in Chinese Population
Source: Genomics Proteomics Bioinformatics. 2025 Jun 16;23(5):qzaf048. doi: 10.1093/gpbjnl/qzaf048 (PMC12854722; doi:10.1093/gpbjnl/qzaf048)
Supplement: qzaf048_Supplementary_Data [file qzaf048_supplementary_data.zip › Table S1.xlsx]

## Sheet: Table S1
Table S1 Summary of BMI, SBP, and DBP associated SNPs from GWAS Catalog
PMID	Trait	Gene	SNP	Chr	Pos	Risk allele	Beta	P
20966902	BMI	RAD23B - LINC01509	rs817858	9	107363530	G	0.04	7e-06
20966902	BMI	SEPTIN9 - LINC01987	rs9906155	17	77705615	T	0.05	9e-06
20966902	BMI	LINC01739	rs17124318	1	63015059	C	0.07	6e-07
20966902	BMI	KCNE4	rs1440072	2	223072020	C	0.06	4e-06
20966902	BMI	ZNF804B	rs1406503	7	88931564	C	0.07	9e-06
20966902	BMI	ANKS1B	rs2373011	12	99567571	C	0.03	9e-06
22446040	BMI	GRIK1	rs933117	21	29728478	A	-0.8491	6e-06
22446040	BMI	ROPN1L	rs2967951	5	10463995	T	0.8064	1e-06
22446040	BMI	MARCHF6	rs2607292	5	10372506	T	0.7684	4e-06
26865924	BMI	DGKI	rs10234581	7	137720035	C	NA	2e-06
26865924	BMI	OR5M5P - OR5M11	rs2187511	11	56539377	G	NA	1e-06
26865924	BMI	NRXN3	rs17835706	14	78743066	G	NA	2e-06
26865924	BMI	BCL2L2-PABPN1 - SLC22A17	rs12882406	14	23343028	C	NA	3e-06
32700739	BMI	ERBB3	rs705708	12	56095129	A	-0.065	1e-08
24827717	BMI	EIF2AK4	rs4432245	15	40032280	C	NA	1e-06
29615537	BMI	POC5 - SLC25A5P9	rs7715806	5	75738562	G	0.6861	2e-06
29615537	BMI	NKAIN1 - SNRNP40	rs7549339	1	31249319	A	0.77	9e-06
29615537	BMI	RBM19 - HAUS8P1	rs11066861	12	113982465	A	-1.274	3e-06
32653958	BMI	PIK3C2B	rs12092943	1	204465799	G	0.3632	1e-06
32653958	BMI	LINC02360	rs1388865	4	11759262	C	0.3448	5e-06
32653958	BMI	NDUFC2-KCTD14 - ALG8	rs606164	11	78091879	G	-0.4025	2e-06
31888951	BMI	NEGR1	rs1620977	1	72263459	A	0.5819	3e-06
31888951	BMI	ADAMTS16	rs871122	5	5192748	T	0.6837	8e-06
31888951	BMI	FUT9	rs4839813	6	96117286	T	0.8755	3e-06
31888951	BMI	TDH	rs2060457	8	11355741	T	0.5584	6e-07
31888951	BMI	U3 - LINC02652	rs10733990	10	28415284	A	0.5857	1e-06
31888951	BMI	NCKAP5L	rs10875969	12	49812940	A	0.505	8e-06
31888951	BMI	FTO	rs1558902	16	53769662	A	0.6007	2e-07
33209044	BMI	ADGRL4	rs11162584	1	78979021	A	0.325	2e-07
33209044	BMI	LINC01875 - TMEM18	rs6760543	2	622388	G	-0.432	5e-07
33209044	BMI	HSPA5-DT	rs828104	9	125252356	G	0.225	6e-07
33209044	BMI	FTO	rs56137030	16	53791993	A	0.382	3e-08
20397748	BMI	LAMA2 - ARHGAP18	rs2275215	6	129540247	T	-0.09	4e-07
20397748	BMI	MANCR	rs10458787	10	4613373	G	0.09	1e-06
21701570	BMI	TMEM212-AS1	rs6794092	3	171840554	G	0.167	2e-06
21701570	BMI	MFAP3	rs2033195	5	154130036	C	0.094	6e-06
24064335	BMI	RPS3AP49 - RNU4-17P	rs6567160	18	60161902	C	0.09	8e-19
24064335	BMI	FTO	rs62033400	16	53777876	G	0.08	2e-14
24064335	BMI	LINC01875 - TMEM18	rs939583	2	622531	C	-0.07	1e-07
24348519	BMI	RN7SL342P - ENTR1P1	rs12964056	18	60006567	A	-4.98	7e-07
24348519	BMI	CCK	rs8192472	3	42258378	A	-4.85	1e-06
24348519	BMI	FTO	rs8050136	16	53782363	A	5.26	1e-07
25133637	BMI	SLC24A5	rs1426654	15	48134287	A	0.484	4e-07
25133637	BMI	RPL7P20 - RPLP0P9	rs955423	5	166292645	A	0.335	3e-07
25133637	BMI	COL25A1	rs3096490	4	109057975	G	0.317	5e-07
25133637	BMI	SLC24A5	rs1426654	15	48134287	A	0.325	8e-07
27455349	BMI	ATP6V0E1 - Y_RNA	rs12513649	5	173045049	G	0.041	5e-14
30239722	BMI	SQOR - MTND5P40	rs12439798	15	46292589	T	0.0127	1e-13
30239722	BMI	GPRC5B - GPR139	rs12446632	16	19924067	A	-0.0353	3e-50
30239722	BMI	NLRC3	rs12448257	16	3549655	A	0.0161	9e-16
30239722	BMI	VN2R10P - ADAMTS18	rs12449219	16	77228046	C	-0.0164	1e-10
30239722	BMI	BPTF	rs12449442	17	67951524	A	0.0149	2e-13
30239722	BMI	BCL2	rs12454712	18	63178651	T	-0.0136	1e-14
30239722	BMI	C19orf12 - CCNE1	rs12462975	19	29781295	A	0.0193	1e-25
30239722	BMI	CDKN2AIPNLP2 - DPYSL5	rs12470698	2	26840393	A	0.0103	2e-09
30239722	BMI	CPSF6 - C1GALT1P1	rs650198	12	69280815	T	-0.0137	6e-13
30239722	BMI	SUGP1	rs6511027	19	19281042	T	-0.017	1e-14
30239722	BMI	TCEA2	rs6512302	20	64060197	C	0.0134	2e-11
30239722	BMI	ANKS1B	rs651548	12	99166405	A	0.0146	2e-16
30239722	BMI	C12orf42	rs6539064	12	103312976	C	0.0194	1e-23
30239722	BMI	LINC01774 - TFDP1P1	rs6540498	1	209034932	A	-0.0126	1e-10
30239722	BMI	LINC01122 - LINC01793	rs6545714	2	59080590	A	-0.0194	4e-32
30239722	BMI	FGFR4 - NSD1	rs6556301	5	177100576	T	-0.0113	8e-11
30239722	BMI	LINC00458	rs6561766	13	54117349	A	0.0175	7e-11
30239722	BMI	RPS3AP49 - RNU4-17P	rs6567160	18	60161902	T	-0.0552	8e-184
30239722	BMI	DPF3	rs6574100	14	72856974	A	0.0118	1e-11
30239722	BMI	DNAJC11	rs6577584	1	6655330	T	-0.0118	3e-11
30239722	BMI	OR5BP1P - LRRC55	rs6591407	11	57146683	A	-0.0124	4e-09
30239722	BMI	ELOCP3 - Y_RNA	rs6602411	10	10222237	T	0.0147	6e-11
30239722	BMI	EVI5	rs6604015	1	92754350	T	-0.0183	1e-11
30239722	BMI	GPN3	rs6606686	12	110465575	C	-0.0156	4e-19
26961502	BMI	HIP1	rs1167827	7	75533848	G	0.02	2e-06
26961502	BMI	GPRC5B - GPR139	rs12446632	16	19924067	G	0.028	2e-06
26961502	BMI	TRIM66	rs4256980	11	8652392	G	0.02	2e-06
26961502	BMI	CADM2	rs13078960	3	85758440	G	0.024	4e-06
26961502	BMI	IPO9-AS1, NAV1	rs2820292	1	201815159	C	0.019	4e-06
26961502	BMI	CLIP1	rs11057405	12	122297350	G	0.03	4e-06
26961502	BMI	ELAVL4	rs11583200	1	50094148	C	0.019	4e-06
26961502	BMI	ZNF646P1 - LINC00558	rs12429545	13	53528071	A	0.028	7e-06
26961502	BMI	OR7K1P - LINC02306	rs10132280	14	25458973	C	0.02	8e-06
26961502	BMI	LMX1B	rs10733682	9	126698635	A	0.019	9e-06
26961502	BMI	FTO	rs57292959	16	53765367	T	-0.03	4e-07
26961502	BMI	FTO	rs1421085	16	53767042	C	0.076	2e-75
26961502	BMI	RPS3AP49 - RNU4-17P	rs6567160	18	60161902	C	0.054	1e-28
26961502	BMI	LINC01875 - TMEM18	rs13021737	2	632348	G	0.058	2e-26
26961502	BMI	LINC01741 - SEC16B	rs543874	1	177920345	G	0.049	2e-22
26961502	BMI	ADCY3 - DNAJC27	rs10182181	2	24927427	G	0.033	6e-16
26961502	BMI	BCDIN3D - RPL35AP28	rs7138803	12	49853685	A	0.034	2e-15
26961502	BMI	BDNF-AS, BDNF	rs11030104	11	27662970	A	0.04	7e-15
26961502	BMI	MTCH2	rs3817334	11	47629441	T	0.031	2e-13
26961502	BMI	PRDX4P1 - THAP12P9	rs10938397	4	45180510	G	0.03	6e-13
26961502	BMI	RPS17P5 - FTH1P5	rs2207139	6	50877777	G	0.039	2e-12
26961502	BMI	FHIT	rs2365389	3	61250788	C	0.029	4e-12
26961502	BMI	MAP2K5	rs16951275	15	67784830	T	0.032	6e-11
26961502	BMI	NEGR1 - RPL31P12	rs3101336	1	72285502	C	0.027	7e-11
26961502	BMI	QPCTL	rs2287019	19	45698914	C	0.035	8e-11
26961502	BMI	ZC3H4	rs3810291	19	47065746	A	0.028	2e-10
26961502	BMI	POC5 - SLC25A5P9	rs2112347	5	75719417	T	0.026	6e-10
26961502	BMI	ILRUN	rs205262	6	34595387	G	0.028	2e-09
26961502	BMI	ATP2A1-AS1	rs3888190	16	28878165	A	0.024	8e-09
26961502	BMI	LINGO2	rs10968576	9	28414341	G	0.024	5e-08
26961502	BMI	GNAT2	rs17024393	1	109612066	C	0.07	6e-08
26961502	BMI	ETV5, DGKG	rs1516725	3	186106215	C	0.032	6e-08
26961502	BMI	NPC1, RMC1	rs1808579	18	23524924	C	0.021	2e-07
26961502	BMI	SLC39A8	rs13107325	4	102267552	T	0.04	4e-07
26961502	BMI	HSD17B12	rs2176598	11	43842728	T	0.023	1e-06
26961502	BMI	PGPEP1	rs17724992	19	18344015	A	0.023	1e-06
30239722	BMI	DPYD	rs12072739	1	97850337	A	-0.0169	2e-13
30239722	BMI	ADK	rs12098284	10	74287706	T	0.0184	1e-12
30239722	BMI	AGBL4	rs12121950	1	49244592	T	0.0185	7e-24
30239722	BMI	PATJ	rs12140153	1	62114219	T	-0.0353	1e-25
30239722	BMI	LINC00523 - DLK1	rs12147845	14	100678259	T	0.0187	5e-12
30239722	BMI	TMEM160 - ZC3H4	rs12151152	19	47060275	A	-0.021	7e-27
30239722	BMI	HMGB1P47 - RNA5SP182	rs12189178	5	51618892	T	0.0348	4e-14
30239722	BMI	FRS3	rs12193797	6	41780614	A	0.0168	3e-09
30239722	BMI	FOXO3	rs12206094	6	108584997	T	-0.0143	2e-15
30239722	BMI	ASCC3	rs12209887	6	100708930	A	0.0114	2e-11
30239722	BMI	NTM	rs12222235	11	132114436	T	-0.0128	2e-12
30239722	BMI	LINGO2 - ME2P1	rs12238336	9	29716657	T	-0.0121	4e-12
30239722	BMI	GUCY2EP - TSKU	rs12282785	11	76764986	A	-0.0157	1e-11
30239722	BMI	NXPE2 - CADM1	rs12286929	11	115151684	A	-0.0177	2e-27
30239722	BMI	ASCL4 - WSCD2	rs12316047	12	108000068	A	-0.0174	1e-17
30239722	BMI	UBE3B - MMAB	rs12321904	12	109551423	T	0.0096	3e-09
30239722	BMI	AKAP8P1 - JKAMPP1	rs12336441	9	11619764	A	0.0126	5e-13
30239722	BMI	LINC02706 - LINC02714	rs12364470	11	134731118	T	-0.0187	2e-17
30239722	BMI	ZCCHC8	rs12369179	12	122479003	T	-0.034	2e-28
30239722	BMI	GNAI2P1 - RPL30P11	rs12422552	12	14260997	C	-0.0131	2e-11
30239722	BMI	ZNF646P1 - LINC00558	rs12429545	13	53528071	A	0.0313	1e-37
30239722	BMI	MEG9 - LINC02285	rs12431682	14	101073662	T	-0.0107	2e-10
30239722	BMI	LINC02349 - VPS13C	rs12438629	15	61830340	C	0.0347	2e-11
30239722	BMI	IQSEC1	rs2596902	3	12914482	A	-0.0114	2e-10
30239722	BMI	ADCY9	rs2601777	16	3985067	A	-0.0143	3e-17
30239722	BMI	SMCO4	rs2605603	11	93487939	A	-0.0103	2e-10
30239722	BMI	LINC00469	rs2619976	17	73758406	T	0.0105	2e-09
30239722	BMI	PTP4A1	rs2622274	6	63530611	T	-0.0107	3e-10
30239722	BMI	CAPZBP1 - LINC01965	rs264962	2	103692087	C	0.0119	2e-12
30239722	BMI	G6PC1 - AARSD1	rs2670854	17	42933666	A	0.0111	2e-09
30239722	BMI	RSRC1	rs2682406	3	158308700	A	-0.0126	5e-13
30239722	BMI	BCL11B	rs2693686	14	99206460	C	-0.0116	6e-11
30239722	BMI	PGPEP1L, SYNM-AS1	rs2715423	15	98968644	A	-0.0115	2e-09
30239722	BMI	MAST3	rs273505	19	18106337	T	-0.0173	3e-19
30239722	BMI	RPS20P25 - TLE1	rs2777768	9	81571819	A	0.0119	6e-10
30239722	BMI	CFAP74	rs2803316	1	1933859	A	-0.0142	2e-16
30239722	BMI	IPO9	rs2820295	1	201831740	A	0.0235	6e-39
30239722	BMI	BACH1	rs2832283	21	29318237	A	0.0115	5e-09
30239722	BMI	EIF4BP4 - LYZL4	rs28350	3	42376954	A	0.0172	1e-14
30239722	BMI	DSCAM	rs2837398	21	40055241	A	-0.0112	1e-10
30239722	BMI	ADGRL2	rs284227	1	81913762	T	-0.0147	6e-15
30239722	BMI	LINC03000	rs2861089	5	165130948	A	0.0105	2e-09
30239722	BMI	LINC02831	rs2861685	2	67610421	T	0.0165	8e-18
30239722	BMI	MIR129-2 - HSD17B12	rs2862996	11	43632283	T	-0.0216	4e-35
30239722	BMI	GRID2	rs2870710	4	93490455	C	0.0155	9e-13
30239722	BMI	FBXL17	rs288230	5	108086366	T	0.0238	5e-26
30239722	BMI	RORA	rs2899663	15	60902035	A	-0.0098	2e-09
30239722	BMI	AOC1 - KCNH2	rs2907948	7	150941396	A	-0.0145	2e-14
30239722	BMI	RNU6-1213P - Y_RNA	rs16907751	8	80463222	T	-0.0194	2e-11
30239722	BMI	SMIM30 - PPP1R3A	rs1701829	7	113393371	A	0.0153	2e-17
30239722	BMI	RPTOR	rs12939549	17	80637924	A	0.018	4e-28
30239722	BMI	SLC39A8	rs13107325	4	102267552	T	0.0468	4e-47
30239722	BMI	PRDX4P1 - THAP12P9	rs13130484	4	45173674	T	0.0321	8e-86
30239722	BMI	PRKN	rs13191362	6	162612318	A	0.0235	4e-21
30239722	BMI	CPNE4	rs1320903	3	132039233	A	0.0215	4e-32
30239722	BMI	PAX8, PAX8-AS1	rs13405033	2	113237018	T	0.0139	2e-07
30239722	BMI	LINC02607 - LINC02790	rs1361739	1	95824178	A	-0.0153	3e-17
30239722	BMI	BNC2	rs1411432	9	16728534	A	-0.0207	3e-17
30239722	BMI	MFAP3	rs1428121	5	154167935	A	-0.0162	3e-21
30239722	BMI	RNA5SP271 - KCNB2	rs1431659	8	72526835	A	0.0191	2e-23
30239722	BMI	EZRP1 - ALCAM	rs1436351	3	104899129	T	0.0151	5e-16
30239722	BMI	LINC01911 - RNU6-692P	rs1451077	2	147143639	A	-0.0169	1e-18
30239722	BMI	RNU1-89P - TERF1P3	rs1451109	4	136150180	A	-0.0158	1e-19
30239722	BMI	NSUN3 - ARMC10P1	rs1492014	3	94352637	T	-0.0171	1e-23
30239722	BMI	TNNI3K, FPGT-TNNI3K	rs1514177	1	74525718	C	0.0184	8e-30
30239722	BMI	ADCY3	rs1529897	2	24863958	T	-0.0307	1e-72
30239722	BMI	TTLL4	rs1541777	2	218722568	A	-0.0119	2e-13
30239722	BMI	INKA2	rs1546924	1	111730863	T	0.0139	2e-17
30239722	BMI	DUSP6 - POC1B	rs1689437	12	89364269	A	-0.0246	5e-13
30239722	BMI	GNAT2	rs17024393	1	109612066	T	-0.0644	7e-39
30239722	BMI	HIF1AN - Metazoa_SRP	rs17094222	10	100635683	T	-0.0173	4e-18
30239722	BMI	LINC02273	rs17276464	4	152107708	T	0.0096	5e-09
30239722	BMI	NPM1P10 - HACE1	rs17459015	6	104369900	T	0.0186	6e-18
30239722	BMI	ATP2A1	rs8061590	16	28883809	A	-0.0284	3e-66
30239722	BMI	LINC01122 - LINC01793	rs887912	2	59075742	T	0.0204	2e-30
30239722	BMI	CYB5B - NFAT5	rs889398	16	69522812	T	-0.0195	3e-32
30239722	BMI	RMC1, NPC1	rs891387	18	23523945	T	0.0208	9e-35
30239722	BMI	HS6ST3	rs912690	13	96368451	C	-0.0145	2e-17
30239722	BMI	CHORDC1	rs1045861	11	90202418	T	0.0109	3e-09
30239722	BMI	SEMA3F	rs1046953	3	50159664	T	-0.0248	9e-38
30239722	BMI	ZDBF2 - ACER2P1	rs10497882	2	206368391	T	-0.0127	2e-12
30239722	BMI	ZNF536	rs10518269	19	30537759	T	-0.0173	5e-14
30239722	BMI	TRPM3	rs10746862	9	71165996	T	-0.0114	3e-11
30239722	BMI	LINGO2 - ME2P1	rs10757826	9	29270226	A	0.0102	5e-09
30239722	BMI	LMO3 - SKP1P2	rs10772983	12	16988648	T	-0.01	6e-10
30239722	BMI	LINC01234	rs10850185	12	113627607	A	0.0116	5e-10
30239722	BMI	CRTAC1 - R3HCC1L	rs10883027	10	98038477	C	-0.0165	7e-22
30239722	BMI	SILC1 - LINC01247	rs10929925	2	6015425	A	-0.0142	3e-18
30239722	BMI	UNC79, UNC79	rs11160119	14	93465912	A	-0.0186	9e-22
30239722	BMI	PDZRN4	rs11181001	12	41554394	A	0.0136	1e-16
30239722	BMI	TMEM160 - ZC3H4	rs112551143	19	47054713	A	-0.0233	7e-26
30239722	BMI	PURG	rs1125841	8	31000538	T	-0.0123	1e-12
30239722	BMI	RELN	rs11496125	7	103777110	T	0.017	9e-23
30239722	BMI	RNU6-537P, MTOR	rs11581010	1	11152401	A	-0.0135	9e-12
30239722	BMI	WNK1	rs11611246	12	830314	T	0.0223	2e-28
30239722	BMI	RNY1P1 - GTF3A	rs11619722	13	27424463	T	0.0167	2e-15
30239722	BMI	LINC02853 - COX6CP4	rs11636536	15	36099571	T	0.0103	1e-09
30239722	BMI	PMS2P3, PMS2P3	rs1167821	7	75520983	A	-0.0201	9e-26
30239722	BMI	LYRM2, ANKRD6	rs1179907	6	89615130	A	-0.0121	1e-08
30239722	BMI	SAMMSON	rs11915371	3	70490408	A	-0.0154	2e-13
30239722	BMI	CAST	rs11951673	5	96525308	T	-0.0123	6e-14
30239722	BMI	AK5	rs12049202	1	77501838	T	0.0239	3e-29
30239722	BMI	PABPC4 - HEYL	rs12061406	1	39607807	T	-0.0141	4e-06
30239722	BMI	AGBL4	rs12128108	1	49827749	T	0.0188	3e-22
30239722	BMI	PATJ	rs12140153	1	62114219	T	-0.0353	1e-25
30239722	BMI	MLLT10	rs12251016	10	21532989	A	-0.021	1e-25
30239722	BMI	NXPE2 - CADM1	rs12286929	11	115151684	A	-0.0177	2e-27
30239722	BMI	LINC00967 - RRS1-DT	rs12334877	8	66281936	A	-0.0144	2e-11
30239722	BMI	ZCCHC8	rs12369179	12	122479003	T	-0.034	2e-28
30239722	BMI	ZNF646P1 - LINC00558	rs12429545	13	53528071	A	0.0313	1e-37
30239722	BMI	ADPGK-AS1	rs12439200	15	72794390	A	-0.0163	5e-16
30239722	BMI	GPRC5B - GPR139	rs12446632	16	19924067	A	-0.0353	3e-50
30239722	BMI	NLRC3	rs12448257	16	3549655	A	0.0161	9e-16
30239722	BMI	RAB27B	rs12454204	18	54832780	T	0.0169	5e-17
30239722	BMI	BCL2	rs12454712	18	63178651	T	-0.0136	1e-14
30239722	BMI	ERC2	rs12488237	3	56080833	T	-0.0225	3e-10
30239722	BMI	CADM2	rs12495178	3	85836927	T	0.0185	2e-28
30239722	BMI	MMS22L - MIR2113	rs12663742	6	97344859	A	-0.0137	4e-15
30239722	BMI	LINC01875 - TMEM18	rs12714415	2	651430	T	0.0584	1e-157
30239722	BMI	LINC01977	rs1285245	17	79823090	C	-0.0106	2e-09
30239722	BMI	TEX29 - LINC02337	rs12868881	13	111566577	A	0.0138	1e-15
30239722	BMI	LINC02326 - RNU11-5P	rs12885454	14	29267632	A	-0.018	5e-26
30239722	BMI	MRM1, MRM1	rs12936319	17	36603030	A	0.0171	1e-22
30239722	BMI	EXT1	rs72673947	8	117872140	A	-0.0223	4e-13
30239722	BMI	FLT3	rs7318817	13	28043571	T	-0.0143	4e-16
30239722	BMI	TNRC6B	rs733381	22	40273644	A	0.0161	8e-16
30239722	BMI	SLC2A2	rs7356034	3	171014810	A	0.0166	2e-15
30239722	BMI	AFF3	rs73966422	2	100137627	C	-0.0238	2e-16
30239722	BMI	GLTP	rs7397059	12	109873111	T	0.0101	6e-10
30239722	BMI	NBEAL1	rs7574314	2	203099414	T	0.012	4e-12
30239722	BMI	ERBB4 - LINC01878	rs7599312	2	212548507	A	-0.0182	2e-23
30239722	BMI	GYPA - KRT18P51	rs7654571	4	144399854	A	-0.0128	3e-11
30239722	BMI	CCND2, CCND2-AS1	rs76895963	12	4275678	T	-0.0403	8e-08
30239722	BMI	RANBP17	rs7730898	5	171032671	A	0.0166	7e-20
30239722	BMI	MEF2C-AS2, LINC00461	rs7733438	5	88690467	T	-0.0287	4e-31
30239722	BMI	BORCS7-ASMT, AS3MT	rs77335224	10	102876519	T	0.0225	1e-11
30239722	BMI	MRPS14 - ENTR1P2	rs77560793	1	175032043	A	-0.0379	1e-11
30239722	BMI	RPSAP72 - TENT5A	rs7773045	6	80733706	T	0.0137	6e-06
30239722	BMI	GCKR	rs780094	2	27518370	T	-0.0096	6e-09
30239722	BMI	PUS1-AS1	rs78255464	12	131929053	A	0.0124	1e-06
30239722	BMI	TCF7L2	rs7903146	10	112998590	T	-0.0178	2e-23
30239722	BMI	SNX19 - RN7SL167P	rs7933085	11	130926353	A	-0.0152	2e-15
30239722	BMI	RASSF10 - BMAL1	rs7942486	11	13267151	T	0.0142	4e-18
30239722	BMI	KSR2 - RFC5	rs7963783	12	117971558	T	0.0117	7e-10
30239722	BMI	PARD3B	rs79716947	2	204601649	A	-0.0382	2e-13
30239722	BMI	GALC	rs8008772	14	87855540	A	-0.0133	2e-11
30239722	BMI	LINC02852 - LETR1	rs8036171	15	94723581	A	0.0149	8e-19
30239722	BMI	ANKRD34C-AS1	rs8041222	15	79173207	A	-0.0132	1e-11
30239722	BMI	C19orf12 - CCNE1	rs17513613	19	29795915	T	-0.018	6e-25
30239722	BMI	NRXN3	rs17109256	14	79473650	A	0.0261	1e-39
30239722	BMI	TAPBP, TAPBP, TAPBP, TAPBP, TAPBP	rs9277972	6	33308993	A	-0.017	5e-15
30239722	BMI	PDS5B	rs9595893	13	32601656	T	-0.0162	4e-20
30239722	BMI	LINC00598	rs9603697	13	40209186	T	0.0134	2e-13
30239722	BMI	DGKB	rs9638713	7	14606324	A	0.0298	9e-09
30239722	BMI	CDK11B - SLC35E2B	rs9661500	1	1659220	A	0.0183	6e-19
30239722	BMI	DGKG	rs9816226	3	186116710	A	-0.0315	1e-50
30239722	BMI	TBX15	rs984225	1	118961661	A	-0.0122	1e-13
30239722	BMI	RSRC1	rs9857883	3	158169483	A	0.0116	2e-12
30239722	BMI	SSR3 - TIPARP-AS1	rs9870575	3	156578770	A	-0.0153	1e-10
30239722	BMI	ARL14EP	rs1765139	11	30332178	T	0.0155	5e-14
30239722	BMI	CDH7	rs17783165	18	65794402	T	-0.0128	3e-13
30239722	BMI	SALL3	rs1787267	18	78982544	C	-0.0216	8e-10
30239722	BMI	GIPR	rs1800437	19	45678134	C	-0.0339	3e-59
30239722	BMI	MAGI2	rs1852006	7	78200451	A	-0.0153	7e-18
30239722	BMI	FHIT	rs1916801	3	61201372	A	0.0169	2e-24
30239722	BMI	FBXO33 - LINC02315	rs1955540	14	40332547	T	-0.0145	2e-11
30239722	BMI	RNA5SP404 - GRIN2A	rs1990573	16	9619831	A	-0.0129	2e-13
30239722	BMI	RPL31P12 - NA	rs1993709	1	72372846	A	-0.0317	1e-52
30239722	BMI	RNU6-1 - PIAS1	rs1996120	15	67889196	A	-0.0167	4e-24
30239722	BMI	TOMM40	rs2075650	19	44892362	A	0.0245	7e-26
30239722	BMI	SKAP1	rs208015	17	48174984	T	0.0352	7e-26
30239722	BMI	AKAP6	rs2143975	14	32828192	C	0.0162	8e-21
30239722	BMI	CASC20 - LINC01713	rs2145270	20	6641038	T	0.018	1e-26
30239722	BMI	PDE1C	rs215607	7	32298725	A	-0.0163	6e-15
30239722	BMI	IPO9	rs2172935	1	201857212	T	0.0235	6e-39
30239722	BMI	SYT16	rs217672	14	61894303	A	-0.017	2e-15
30239722	BMI	LINGO2	rs2183825	9	28412377	T	-0.0233	4e-41
30239722	BMI	TFAP2B	rs2206277	6	50830813	T	0.0408	2e-83
30239722	BMI	HIVEP1	rs2228213	6	12124622	A	-0.0144	5e-17
30239722	BMI	GLP1R	rs2254336	6	39065059	A	-0.0081	3e-06
30239722	BMI	MAST2	rs2275426	1	46021880	A	0.0113	5e-12
30239722	BMI	PRMT7	rs2307022	16	68348075	A	0.0134	8e-15
30239722	BMI	HNF4G - RNU2-54P	rs2588785	8	75723956	A	-0.0201	2e-28
30239722	BMI	ADCY9	rs2601777	16	3985067	A	-0.0143	3e-17
30239722	BMI	RASA2 - LRRC78P	rs2640017	3	141616279	A	-0.0329	6e-24
30239722	BMI	MAST3	rs273505	19	18106337	T	-0.0173	3e-19
30239722	BMI	CFAP74	rs2803316	1	1933859	A	-0.0142	2e-16
30239722	BMI	ILRUN	rs2814998	6	34657434	T	0.0259	3e-40
30239722	BMI	LINC02465	rs2860199	4	129843450	T	-0.0142	2e-14
30239722	BMI	MIR129-2 - HSD17B12	rs2862996	11	43632283	T	-0.0216	4e-35
30239722	BMI	FBXL17	rs288230	5	108086366	T	0.0238	5e-26
30239722	BMI	RNU6-257P - MTND4LP25	rs2908889	16	49023277	A	0.0121	7e-12
30239722	BMI	TRPS1	rs2960151	8	115706393	A	0.0208	2e-20
30239722	BMI	KCTD15 - SUNO1	rs29938	19	33820576	T	-0.0158	4e-20
30239722	BMI	PDE4B	rs2997084	1	65928049	C	0.0131	1e-11
30239722	BMI	EIF4BP4 - LYZL4	rs33485	3	42376490	T	-0.015	1e-14
30239722	BMI	LRFN2	rs34045288	6	40401342	T	0.0224	3e-28
30239722	BMI	PAX2 - Y_RNA	rs34277166	10	100875096	A	0.0144	8e-14
30239722	BMI	LINC01309 - ATP6V1G1P7	rs9514131	13	103438498	T	-0.0155	3e-09
30239722	BMI	MIR5007 - HNF4GP1	rs9527455	13	55891463	A	-0.0121	2e-09
30239722	BMI	STARP1 - HNRNPA3P5	rs9540493	13	65631572	A	0.0129	8e-15
30239722	BMI	PCDH9, PCDH9-AS2	rs9571687	13	66898581	A	-0.0122	2e-11
30239722	BMI	PDS5B	rs9595908	13	32610151	T	0.0154	4e-20
30239722	BMI	LINC00598	rs9603697	13	40209186	T	0.0134	2e-13
30239722	BMI	ZDBF2 - ACER2P1	rs972540	2	206380059	A	-0.0131	4e-13
30239722	BMI	FBXO33 - LINC02315	rs9805893	14	39636790	A	-0.0155	9e-10
30239722	BMI	AGAP1	rs9808302	2	235945806	A	-0.0116	9e-10
30239722	BMI	ULK4	rs9816029	3	41269871	C	0.0107	3e-09
30239722	BMI	DGKG	rs9816226	3	186116710	A	-0.0315	1e-50
30239722	BMI	CADM2-AS2, CADM2	rs9818122	3	85811914	T	-0.0228	4e-30
30239722	BMI	SSR3 - TIPARP-AS1	rs9826775	3	156577552	A	0.0155	7e-11
30239722	BMI	CCK - SALL4P6	rs9839267	3	42291132	T	0.0227	2e-17
30239722	BMI	BBX	rs9839653	3	107621922	A	-0.0155	8e-10
30239722	BMI	SLC8A1-AS1	rs985060	2	40057790	A	-0.0117	9e-10
30239722	BMI	ACTL11P - MST1R	rs9862795	3	49878073	A	-0.0264	4e-44
30239722	BMI	AGAP1	rs987071	2	235877442	T	-0.0126	8e-10
30239722	BMI	PDILT	rs9929792	16	20359753	A	0.0152	2e-19
30239722	BMI	FTO	rs9937053	16	53765595	A	0.0721	1E-423
30239722	BMI	SKOR2 - MIR4527HG	rs9965170	18	47261903	A	-0.0105	1e-09
30239722	BMI	VEGFA - LINC02537	rs6905288	6	43791136	A	-0.01	2e-09
30239722	BMI	ADGRB3 - LMBRD1	rs6916553	6	69437026	A	-0.0121	3e-09
30239722	BMI	ADGRG6	rs6922607	6	142382346	A	-0.013	2e-09
30239722	BMI	PRPH2	rs6931385	6	42710096	A	0.0111	6e-11
30239722	BMI	MAP2K3 - KCNJ12	rs1320251	17	21361084	T	-0.0177	6e-25
30239722	BMI	MMS22L - MIR2113	rs13209872	6	97305347	C	-0.0148	2e-16
30239722	BMI	LINC01414, LINC01289	rs13264909	8	63789828	A	0.012	4e-10
30239722	BMI	LINC00583	rs13298062	9	13941514	A	0.0131	2e-09
30239722	BMI	LINGO2	rs13299788	9	28941461	C	0.0148	3e-10
30239722	BMI	OPTC - ATP2B4	rs13303252	1	203516014	T	0.0153	9e-10
30239722	BMI	LRP1B	rs13396415	2	142074189	A	-0.0149	5e-11
30239722	BMI	RSL24D1P2 - EHBP1	rs13417156	2	62621184	T	-0.0135	7e-16
30239722	BMI	CCDC85A	rs13432055	2	56376850	T	-0.0117	6e-11
30239722	BMI	MTCO3P28 - LINC02232	rs1346841	4	64786012	A	-0.0126	3e-13
30239722	BMI	SPTLC1P2 - HNRNPA1P58	rs1355459	6	23871472	A	0.0112	1e-09
30239722	BMI	RIT2 - SYT4	rs1356506	18	43128073	T	0.0137	8e-15
30239722	BMI	ARL2BPP4 - HINT1	rs1363695	5	131042334	T	-0.0125	8e-10
30239722	BMI	ZFPM2	rs1383592	8	105418448	A	0.0122	5e-09
30239722	BMI	LINC00358 - LINC01075	rs1394879	13	62109526	C	0.011	2e-10
30239722	BMI	S100B - PRMT2	rs140733155	21	46628861	A	-0.0559	3e-09
30239722	BMI	NKX2-4 - RN7SKP140	rs1409818	20	21400483	T	0.0195	3e-12
30239722	BMI	BNC2	rs1411431	9	16728723	A	0.0229	1e-18
30239722	BMI	NPM1P10 - HACE1	rs1417665	6	104369069	T	0.0186	5e-18
30239722	BMI	SNORD3P1 - MINDY2-DT	rs1426652	15	58764513	A	0.0149	2e-10
30239722	BMI	RNA5SP271 - KCNB2	rs1431659	8	72526835	A	0.0191	2e-23
30239722	BMI	EZRP1 - ALCAM	rs1436344	3	104887300	C	0.0147	1e-17
30239722	BMI	GALNTL6	rs1437842	4	172675865	A	-0.0106	8e-10
30239722	BMI	LINC01911 - RNU6-692P	rs1451077	2	147143639	A	-0.0169	1e-18
30239722	BMI	RNU1-89P - TERF1P3	rs1451109	4	136150180	A	-0.0158	1e-19
30239722	BMI	LINC02523, HEY2-AS1	rs1269175	6	125719289	A	0.0105	8e-10
30239722	BMI	RBMS1	rs12692596	2	160409399	T	0.012	1e-12
30239722	BMI	SMIM30 - PPP1R3A	rs12705916	7	113852779	T	-0.0156	1e-18
30239722	BMI	CHMP3-AS1, RNF103-CHMP3	rs12714199	2	86585426	T	-0.0141	3e-16
30239722	BMI	LINC02628 - LINC00838	rs12765914	10	33724579	T	0.0226	2e-13
30239722	BMI	CACNB2	rs1277733	10	18273609	T	0.012	4e-09
30239722	BMI	LINC01977	rs1285245	17	79823090	C	-0.0106	2e-09
30239722	BMI	TEX29 - LINC02337	rs12868881	13	111566577	A	0.0138	1e-15
30239722	BMI	LINC02326 - RNU11-5P	rs12885454	14	29267632	A	-0.018	5e-26
30239722	BMI	LRFN5 - YWHAQP1	rs12889085	14	42416133	A	-0.0132	8e-12
30239722	BMI	GALNT16	rs12890931	14	69286652	T	-0.0103	4e-09
30239722	BMI	RN7SKP101 - SEMA6D	rs12899905	15	46849892	T	-0.0113	6e-10
30239722	BMI	SEMA6D	rs12912380	15	47655094	T	-0.0171	2e-10
30239722	BMI	ABHD17C	rs12914623	15	80701229	C	-0.0159	2e-16
30239722	BMI	RN7SKP190 - CDH13	rs12922346	16	82404732	C	0.0133	1e-11
30239722	BMI	RPTOR	rs12939549	17	80637924	A	0.018	4e-28
30239722	BMI	AFF3	rs13002946	2	100185497	A	-0.0177	4e-20
30239722	BMI	LINC01875 - TMEM18	rs13021737	2	632348	A	-0.0578	3e-161
30239722	BMI	NCKAP5	rs13033310	2	132766032	A	0.0146	3e-11
30239722	BMI	RNU6-243P - ARPP21	rs13062093	3	35625565	T	-0.0122	3e-12
30239722	BMI	SLC39A8	rs13107325	4	102267552	T	0.0468	4e-47
30239722	BMI	RPS14P7 - FSTL5	rs13110266	4	161208692	A	-0.0124	4e-14
30239722	BMI	ASS1P10 - PRELID2	rs13155259	5	145243874	A	-0.0114	2e-10
30239722	BMI	CXXC5 - RNU6-236P	rs13174863	5	139701160	A	-0.0197	2e-17
30239722	BMI	PRKN	rs13191362	6	162612318	A	0.0235	4e-21
30239722	BMI	SGO1-AS1	rs4857968	3	20673088	A	-0.0125	7e-12
30239722	BMI	SLC22A3	rs487152	6	160353454	A	0.0108	3e-11
30239722	BMI	JAKMIP3	rs4880341	10	132179185	T	-0.013	3e-14
30239722	BMI	TUBAP15 - RNU6-718P	rs4895231	5	120052964	C	0.0121	2e-12
30239722	BMI	TRAF3	rs4906263	14	102782790	C	-0.0176	8e-23
30239722	BMI	SPHKAP	rs4973618	2	228137904	A	-0.0148	1e-16
30239722	BMI	PDXDC1	rs4985155	16	15035602	A	0.0102	3e-09
30239722	BMI	RNF144B - MIR548A1HG	rs5017416	6	18492119	T	0.0285	1e-10
30239722	BMI	OTOL1 - TOMM22P6	rs507856	3	161736158	T	0.0108	3e-10
30239722	BMI	KCNJ11	rs5215	11	17387083	T	0.0113	1e-11
30239722	BMI	CADPS	rs539100	3	62729242	A	0.0131	3e-10
30239722	BMI	LINC01741 - SEC16B	rs543874	1	177920345	A	-0.0479	3e-125
30239722	BMI	CASZ1	rs544722	1	10682985	T	0.0113	3e-09
30239722	BMI	RPS24P8 - TMEM158	rs55676934	3	45181466	A	-0.014	5e-12
30239722	BMI	LINC01440	rs559267	20	55582439	A	-0.0103	3e-09
30239722	BMI	Y_RNA - LINC02409	rs55966114	12	97190579	T	0.0146	2e-09
30239722	BMI	TEX46	rs561136	1	23018558	T	-0.0186	1e-14
30239722	BMI	UBASH3B	rs10892873	11	122664625	C	0.0118	2e-11
30239722	BMI	MALAT1 - SNRPGP19	rs10896012	11	65510990	T	-0.0162	1e-14
30239722	BMI	BRINP3	rs10920678	1	190270777	A	0.0149	7e-20
30239722	BMI	TBX15 - WARS2	rs10923724	1	119004219	T	-0.0126	1e-14
30239722	BMI	SILC1 - LINC01247	rs10929925	2	6015425	A	-0.0142	3e-18
30239722	BMI	METAP1D	rs10930502	2	172025679	A	0.0128	3e-13
30239722	BMI	LINC01995 - RPL7L1P8	rs10937094	3	182579269	A	0.0116	4e-10
30239722	BMI	PRDX4P1 - THAP12P9	rs10938397	4	45180510	A	-0.0322	2e-86
30239722	BMI	SSBP2	rs10942267	5	81546095	A	0.0148	7e-16
30239722	BMI	CALN1	rs10950289	7	71964323	A	0.0177	1e-11
30239722	BMI	PURG	rs10954772	8	31006422	T	0.0155	5e-14
30239722	BMI	LINC01239 - SUMO2P2	rs10965780	9	23341717	C	-0.0107	9e-10
30239722	BMI	UBE2R2	rs10971721	9	33827696	T	-0.0201	3e-13
30239722	BMI	BRINP1 - LINC01613	rs10984756	9	119889506	C	-0.0176	4e-10
30239722	BMI	STRBP - CRB2	rs10985968	9	123331877	C	0.0129	8e-14
30239722	BMI	KCNMA1	rs11001963	10	77001201	T	0.0112	9e-11
30239722	BMI	SOX5	rs11047132	12	23855501	T	-0.0227	2e-13
30239722	BMI	C8orf90 - MIR1302-7	rs1106761	8	141609134	A	0.0134	2e-11
30239722	BMI	GGNBP2, GGNBP2	rs1106908	17	36586165	A	-0.0161	8e-23
30239722	BMI	SNRPEP3 - GP2	rs11074446	16	20243801	T	0.0214	4e-19
30239722	BMI	RNU6-21P - DPPA3P11	rs11075489	16	62769937	T	-0.0116	1e-11
30239722	BMI	LINC02822	rs11105839	12	90844143	A	-0.0113	1e-11
30239722	BMI	LINC02426 - CCDC59	rs11115176	12	82072018	T	0.0131	7e-12
30239722	BMI	RERE	rs11121210	1	8648470	T	-0.0111	2e-10
30239722	BMI	RNA5SP99 - RN7SL201P	rs11126822	2	81565612	A	0.011	2e-09
30239722	BMI	TLE4	rs11138313	9	79626053	A	0.0176	6e-10
30239722	BMI	LINC00644 - ATP5F1AP4	rs11158434	14	62581730	A	0.0126	4e-09
30239722	BMI	CPNE8-AS1 - LINC02406	rs11170468	12	39036246	A	0.013	1e-11
30239722	BMI	PDZRN4	rs11181001	12	41554394	A	0.0136	1e-16
30239722	BMI	NTNG1	rs11185111	1	107419706	A	-0.0127	1e-11
30239722	BMI	GRID1	rs7899106	10	85651147	A	-0.0327	2e-18
30239722	BMI	TCF7L2	rs7903146	10	112998590	T	-0.0178	2e-23
30239722	BMI	CDK11B - SLC35E2B	rs79113395	1	1659060	A	-0.02	2e-20
30239722	BMI	CTAGE16P - DNAJA1P1	rs9317002	13	58601593	A	0.0171	5e-19
30239722	BMI	MMS22L - MIR2113	rs9320823	6	97981461	T	-0.0165	2e-21
30239722	BMI	ZBTB7A	rs56356382	19	4064059	T	0.0217	3e-19
30239722	BMI	MAML3	rs57800857	4	139942211	A	0.0157	3e-15
30239722	BMI	IGF1R	rs58139454	15	98686933	C	-0.0145	3e-10
30239722	BMI	LINC01488 - CCND1	rs592483	11	69630405	T	-0.0137	2e-16
30239722	BMI	SETD5	rs59302296	3	9465630	A	0.0217	9e-12
30239722	BMI	SALL3	rs594821	18	78985589	T	-0.0191	3e-10
30239722	BMI	PREX1 - ARFGEF2	rs6019483	20	48879119	A	-0.0175	4e-14
30239722	BMI	DOK5 - RNU4ATAC7P	rs6023633	20	54837311	A	-0.013	2e-10
30239722	BMI	LINC01440 - CBLN4	rs6092179	20	55803977	A	-0.0126	2e-09
30239722	BMI	SCN2A	rs61051952	2	165291814	A	0.0151	7e-12
30239722	BMI	PPIAP21 - RNU6-743P	rs6130360	20	43382356	A	0.0162	7e-12
30239722	BMI	PIGPP3 - RALY-AS1	rs6142067	20	33968766	T	0.0126	4e-13
30239722	BMI	PTPRA	rs615568	20	3028129	T	-0.0101	4e-09
30239722	BMI	NBL1, MICOS10-NBL1, MICOS10	rs61740466	1	19608406	A	-0.0142	2e-10
30239722	BMI	SYT3	rs61746970	19	50629489	A	0.0308	1e-09
30239722	BMI	RAB21	rs61754230	12	71785666	T	0.0451	1e-10
30239722	BMI	MEX3A	rs61813324	1	156080086	T	0.0289	3e-24
30239722	BMI	RABGAP1L	rs61828641	1	174352859	A	0.0223	2e-13
30239722	BMI	NAALAD2	rs61903695	11	90189249	A	-0.0145	5e-11
30239722	BMI	RBM19 - HAUS8P1	rs61930810	12	114096867	T	0.0241	3e-10
30239722	BMI	MARK4, EXOC3L2	rs62118504	19	45231493	A	-0.0116	3e-09
30239722	BMI	KDM7A-DT - RNU6-797P	rs62491456	7	140185477	T	0.0197	1e-09
30239722	BMI	BDNF, BDNF-AS	rs6265	11	27658369	T	-0.0413	7e-89
30239722	BMI	SNX19 - RN7SL167P	rs7944782	11	130925803	T	-0.0144	4e-17
30239722	BMI	PRDX5 - CCDC88B	rs7947143	11	64322950	A	-0.0175	8e-14
30239722	BMI	P2RX4	rs7961979	12	121233458	A	0.0177	7e-12
30239722	BMI	KSR2 - RFC5	rs7968390	12	117976892	A	0.0116	2e-10
30239722	BMI	Y_RNA - DUX4L52	rs7975187	12	60570327	A	-0.0137	4e-11
30239722	BMI	CAPZA3 - RPL7P6	rs7976757	12	19055014	T	-0.015	3e-11
30239722	BMI	PRKD1	rs8016859	14	30015516	C	0.0344	7e-16
30239722	BMI	LINC02490 - WDR72	rs8024806	15	53181793	T	0.0254	7e-13
30239722	BMI	RORA	rs8033510	15	61153315	T	0.0107	2e-09
30239722	BMI	ANKRD34C-AS1	rs8038464	15	79170694	A	-0.0127	2e-13
30239722	BMI	MAP3K3	rs8075273	17	63651521	A	-0.0137	5e-14
30239722	BMI	TNRC6C	rs8081039	17	77999748	T	0.023	6e-10
30239722	BMI	RAB27B	rs8092503	18	54812256	A	-0.0162	4e-17
30239722	BMI	ENTPD6	rs8122855	20	25211413	A	0.0137	4e-14
30239722	BMI	BRWD1	rs8134638	21	39272244	T	-0.0133	2e-11
30239722	BMI	MLIP	rs816367	6	54130744	C	-0.0107	1e-09
30239722	BMI	LINC00355 - LGMNP1	rs8181823	13	64903808	A	-0.0125	4e-10
30239722	BMI	LINC02641	rs845084	10	123460520	A	0.0136	3e-12
30239722	BMI	SUPT3H	rs857601	6	44837477	T	0.011	4e-09
30239722	BMI	LMX1B - ZBTB43	rs867560	9	126702954	C	-0.0136	1e-15
30239722	BMI	FBXO33 - LINC02315	rs872281	14	40364973	T	-0.0152	2e-11
30239722	BMI	CYB5B - NFAT5	rs889398	16	69522812	T	-0.0195	3e-32
30239722	BMI	RMC1, NPC1	rs891387	18	23523945	T	0.0208	9e-35
30239722	BMI	PTPN7	rs9077	1	202147110	A	-0.0136	3e-13
30239722	BMI	NRXN1	rs930295	2	50006214	A	0.0208	2e-19
30239722	BMI	GNGT1	rs2528531	7	93607198	A	-0.0133	9e-14
30239722	BMI	SMCO4	rs2605603	11	93487939	A	-0.0103	2e-10
30239722	BMI	TRAF3	rs4906263	14	102782790	C	-0.0176	8e-23
30239722	BMI	TRIM66	rs4929923	11	8617653	T	-0.0186	3e-28
30239722	BMI	ADGRL2 - LINC01362	rs4970658	1	82000094	A	0.0147	1e-13
30239722	BMI	PDXDC1	rs4985155	16	15035602	A	0.0102	3e-09
30239722	BMI	MAP2K3 - KCNJ12	rs4986045	17	21360381	C	-0.0178	9e-25
30239722	BMI	LINC01741 - SEC16B	rs543874	1	177920345	A	-0.0479	3e-125
30239722	BMI	HTR1F	rs56398417	3	87975836	T	-0.014	1e-11
30239722	BMI	MAPK3 - CORO1A	rs57149692	16	30130700	C	-0.0228	1e-31
30239722	BMI	RPSAP1 - NFATC2	rs6021046	20	51209643	T	0.0102	5e-07
30239722	BMI	LINC01440 - CBLN4	rs6024459	20	55820112	T	0.0127	8e-09
30239722	BMI	MEX3A	rs61813324	1	156080086	T	0.0289	3e-24
30239722	BMI	PCSK1	rs6235	5	96393194	C	-0.0176	4e-20
30239722	BMI	BDNF, BDNF-AS	rs6265	11	27658369	T	-0.0413	7e-89
30239722	BMI	RPL31P23 - PCCB	rs645040	3	136207780	T	0.0186	1e-21
30239722	BMI	GPR139 - SNRPEP3	rs6497451	16	20237144	T	0.022	4e-18
30239722	BMI	IGLON5	rs6509525	19	51314897	T	-0.0106	7e-10
30239722	BMI	C12orf42	rs6539064	12	103312976	C	0.0194	1e-23
30239722	BMI	C9orf153	rs6559921	9	86257124	A	0.0112	3e-08
30239722	BMI	RPS3AP49 - RNU4-17P	rs6567160	18	60161902	T	-0.0552	8e-184
30239722	BMI	BNIPL	rs6587553	1	151046704	A	0.0141	5e-11
30239722	BMI	TNFRSF14 - PRXL2B	rs6667605	1	2571341	T	0.0109	1e-10
30239722	BMI	HSD17B1, HSD17B1-AS1	rs676387	17	42554255	A	0.0098	2e-07
30239722	BMI	HS6ST3	rs1927790	13	96269937	T	-0.014	2e-17
30239722	BMI	ASTN2 - RPL35AP22	rs1928295	9	117616205	T	0.0134	2e-16
30239722	BMI	LINGO2 - ME2P1	rs1932133	9	29750169	A	0.0112	7e-12
30239722	BMI	FLT3 - CHCHD2P8	rs1933440	13	28102834	A	-0.0146	3e-08
30239722	BMI	MTIF3 - RNU6-63P	rs1967772	13	27461925	A	-0.0173	9e-20
30239722	BMI	HIVEP2	rs198665	6	142833749	A	0.0122	5e-13
30239722	BMI	CMIP	rs2012502	16	81694476	A	0.0119	2e-12
30239722	BMI	RANBP17	rs2053682	5	171172323	A	0.017	3e-20
30239722	BMI	GLYR1	rs2075466	16	4822969	C	0.0136	2e-12
30239722	BMI	AKAP8P1 - JKAMPP1	rs2105054	9	11425445	T	-0.012	3e-12
30239722	BMI	POC5 - SLC25A5P9	rs2112347	5	75719417	T	0.0276	1e-61
30239722	BMI	OLA1	rs2119137	2	174152986	A	-0.0131	2e-13
30239722	BMI	RCAN2	rs2153615	6	46407589	A	-0.0137	9e-16
30239722	BMI	SPATA19	rs2187449	11	133842787	A	0.0156	4e-14
30239722	BMI	LINC02763 - NCAM1	rs2212450	11	112956144	T	0.0081	2e-06
30239722	BMI	HIVEP1	rs2228213	6	12124622	A	-0.0144	5e-17
30239722	BMI	MEF2D	rs2274319	1	156481081	T	-0.0126	2e-12
30239722	BMI	NEK6	rs2274782	9	124321795	T	0.0098	3e-08
30239722	BMI	RELN	rs2299383	7	103778399	T	0.0162	7e-23
30239722	BMI	MYO19, MYO19	rs2306593	17	36510707	T	-0.0165	2e-22
30239722	BMI	MAN1A1 - MIR3144	rs2357760	6	119892734	A	0.0143	2e-16
30239722	BMI	LINC01911 - RNU6-692P	rs2381977	2	147090322	T	-0.0165	2e-17
30239722	BMI	LINC02742 - EEF1A1P47	rs2452141	11	29209187	A	-0.011	7e-11
30239722	BMI	SPATA16 - NLGN1	rs247975	3	173389653	T	-0.0163	3e-21
30239722	BMI	MAST4	rs249612	5	66904955	T	0.0153	5e-13
30239722	BMI	ILRUN-AS1 - SNRPC	rs6932930	6	34709326	A	-0.0257	1e-40
30239722	BMI	CASC15	rs6934973	6	21920795	A	-0.0117	4e-10
30239722	BMI	DTX2P1-UPK3BP1-PMS2P11, DTX2P1	rs6954694	7	77002781	A	-0.0241	1e-20
30239722	BMI	ZMIZ2	rs6962280	7	44749058	A	-0.014	3e-13
30239722	BMI	AHR	rs6968554	7	17247482	A	-0.0107	2e-10
30239722	BMI	TMEM60	rs6970595	7	77797165	T	-0.0101	4e-09
30239722	BMI	LINC01019	rs698147	5	3513371	A	0.0116	1e-11
30239722	BMI	LINC01505	rs7024334	9	106309794	T	0.0135	5e-12
30239722	BMI	NFIB - CDCA4P1	rs7031064	9	14455078	A	0.011	1e-10
30239722	BMI	KDM4C	rs7037266	9	6942940	A	-0.0106	1e-09
30239722	BMI	DUSP6 - POC1B	rs704061	12	89378126	T	-0.0142	8e-17
30239722	BMI	ANK3	rs7070670	10	60082887	T	-0.0126	7e-10
30239722	BMI	MLLT10	rs7084454	10	21532345	A	0.0198	5e-27
30239722	BMI	KLC1-AS1, KLC1	rs709400	14	103683138	A	0.0148	6e-19
30239722	BMI	ARAP1	rs7123876	11	72733538	T	-0.0118	3e-10
30239722	BMI	CELF1	rs7124681	11	47508395	A	0.0257	4e-55
30239722	BMI	DNAH10, CCDC92	rs7133378	12	123924955	A	0.0127	3e-13
30239722	BMI	SP1	rs7134628	12	53392077	A	0.0168	3e-09
30239722	BMI	MIR3201 - TAFA5	rs713763	22	48475207	A	0.0136	4e-12
30239722	BMI	BCDIN3D - RPL35AP28	rs7138803	12	49853685	A	0.0297	3e-71
30239722	BMI	GALC	rs7141307	14	87908696	T	-0.0141	6e-13
30239722	BMI	NRXN3	rs7144011	14	79474040	T	0.0263	2e-40
30239722	BMI	CPS1	rs715	2	210678331	T	-0.0157	1e-16
30239722	BMI	DPH6	rs7181610	15	35534658	A	0.0146	5e-09
30239722	BMI	TNRC6A	rs7186893	16	24795099	T	-0.0143	1e-13
30239722	BMI	SYT14	rs6661316	1	209922182	T	0.012	2e-13
30239722	BMI	PDE4B	rs6690398	1	65981711	A	0.0125	2e-13
30239722	BMI	HMGB1P18 - HNRNPA1P64	rs6696828	1	80346335	C	0.012	6e-11
30239722	BMI	ARHGAP15	rs6710871	2	143203024	A	0.0193	3e-16
30239722	BMI	TRIP12	rs6720868	2	229798860	T	0.0154	2e-17
30239722	BMI	RFTN2	rs6733834	2	197653985	C	0.015	2e-12
30239722	BMI	HYDINP1 - LINC02050	rs6781254	3	80599989	T	0.0105	5e-09
30239722	BMI	LSAMP - RNU6-1200P	rs6804181	3	117218699	A	0.0141	6e-10
30239722	BMI	RARB	rs6804842	3	25064946	A	-0.0141	8e-18
30239722	BMI	EIF5A2 - KLF7P1	rs6804915	3	170910120	A	0.0172	2e-16
30239722	BMI	LINC00881 - CCNL1	rs6809307	3	157144252	T	0.0139	8e-13
30239722	BMI	LDB2	rs6818414	4	16599041	T	-0.01	5e-09
30239722	BMI	SPATA18 - RNU6-1252P	rs6832762	4	52421410	A	-0.0101	3e-09
30239722	BMI	RNA5SP173 - NDUFB5P1	rs6850421	4	179265880	A	0.0113	4e-09
30239722	BMI	NECTIN2	rs6857	19	44888997	T	-0.0246	6e-26
30239722	BMI	LINC02240	rs6864049	5	124994829	A	-0.0121	1e-13
30239722	BMI	CDH9 - PURPL	rs6890310	5	27193466	A	-0.0119	3e-10
30239722	BMI	CTNNA2	rs934515	2	79255517	A	0.0181	7e-12
30239722	BMI	RPS3AP24 - RN7SKP106	rs9376609	6	141350595	A	0.0112	2e-10
30239722	BMI	UNC79, UNC79	rs942066	14	93565568	A	-0.0202	2e-24
30239722	BMI	NEK6	rs944340	9	124298152	T	0.0112	6e-11
30239722	BMI	COL16A1 - ADGRB2	rs945211	1	31726197	C	0.0127	5e-13
30239722	BMI	AKT3	rs946824	1	243520717	T	0.0197	5e-15
30239722	BMI	RNU6-27P - RNU1-131P	rs947088	20	17190728	T	0.0126	4e-11
30239722	BMI	RGS17	rs9479509	6	153106130	A	0.0136	3e-13
30239722	BMI	FBXO21	rs10850777	12	117158983	A	0.0108	3e-10
30239722	BMI	OLFM1	rs10858334	9	135097939	C	-0.0148	5e-09
30239722	BMI	LINC01916 - CDH7	rs10871589	18	65618547	A	-0.0164	1e-15
30239722	BMI	SHTN1	rs10886017	10	116913020	A	0.0146	4e-15
30239722	BMI	GRID1	rs10887584	10	86352566	A	0.0126	5e-11
30239722	BMI	VPS11	rs3825061	11	119073965	T	0.014	6e-16
30239722	BMI	SLC10A7	rs3914628	4	146516867	T	0.0165	7e-13
30239722	BMI	CTAGE12P - LINGO2	rs3922980	9	27803739	T	-0.0127	8e-14
30239722	BMI	RTN4RL1	rs3923783	17	1939895	A	-0.0222	4e-23
30239722	BMI	ASIC2	rs3930349	17	33148527	A	-0.014	8e-12
30239722	BMI	BAIAP2, AATK	rs3935190	17	81110567	A	-0.0155	9e-16
30239722	BMI	SPATA16 - NLGN1	rs39654	3	173377333	A	-0.0163	2e-21
30239722	BMI	NRP1 - LINC02628	rs4097319	10	33571587	T	0.0107	4e-10
30239722	BMI	SGCZ	rs4123853	8	14233516	T	0.014	1e-15
30239722	BMI	DLEU1	rs41284828	13	50389549	A	-0.0341	3e-09
30239722	BMI	SPARC	rs41290587	5	151666362	T	0.0776	3e-11
30239722	BMI	Metazoa_SRP - PAX2	rs41310284	10	100687890	A	-0.029	4e-19
30239722	BMI	SLC16A3	rs4239020	17	82218765	T	0.0108	6e-10
30239722	BMI	LINC02058 - POLD2P1	rs4242244	5	93210531	T	0.0109	2e-10
30239722	BMI	TRIM66	rs4256980	11	8652392	C	-0.0187	9e-29
30239722	BMI	RPS3AP17 - PCDH7	rs4270551	4	30701621	A	0.0174	8e-12
30239722	BMI	MYH15	rs4273371	3	108400224	T	-0.0113	4e-12
30239722	BMI	ADARB1	rs427943	21	45150981	A	-0.0177	4e-25
30239722	BMI	PTGES3P4 - BORCS7	rs4290163	10	102851169	T	0.013	4e-15
30239722	BMI	NPY - RNU6-1103P	rs4307239	7	24314681	A	-0.0115	1e-11
30239722	BMI	PPP1CB-DT	rs4372836	2	28751017	T	0.0125	7e-13
30239722	BMI	LINC01950 - PSMC1P5	rs4382152	5	107043405	T	0.0104	2e-09
30239722	BMI	MIR9-1HG	rs4414033	1	156437061	A	0.0129	4e-13
30239722	BMI	CCT5P2 - NIPA2P5	rs4421883	13	78987827	T	-0.0103	2e-09
30239722	BMI	SF3A2	rs45521740	19	2245623	A	0.0317	3e-14
30239722	BMI	NFU1	rs4581940	2	69428658	T	0.0101	3e-09
30239722	BMI	APC	rs459552	5	112841059	A	-0.0133	8e-12
30239722	BMI	KCTD13	rs4609871	16	29920743	T	0.0219	7e-38
30239722	BMI	LINC01122	rs4671328	2	58708147	T	0.0214	3e-36
30239722	BMI	ISCA1P1 - HTR1A	rs4700608	5	63730453	T	-0.0155	4e-20
30239722	BMI	LINC00491 - PAM	rs4703019	5	102717854	A	0.0102	5e-10
30239722	BMI	MAD1L1	rs4721089	7	1833285	T	0.0167	6e-13
30239722	BMI	TMEM196	rs4721823	7	19746265	C	-0.0143	5e-09
30239722	BMI	CARD11 - SDK1-AS1	rs4722398	7	3085586	T	0.0147	4e-09
30239722	BMI	RPL10AP3 - LINC01288	rs4739570	8	34467063	A	0.0107	1e-09
30239722	BMI	CCDC171	rs4740619	9	15634328	T	0.0189	3e-31
30239722	BMI	LRMDA	rs4746339	10	75896751	A	-0.0131	1e-11
30239722	BMI	ASIC2	rs4794977	17	33920566	C	0.0118	2e-09
30239722	BMI	LINC01992	rs4795195	17	27991561	A	0.0113	3e-09
30239722	BMI	PPFIA3	rs4802570	19	49143219	C	0.0116	3e-09
30239722	BMI	KIF16B - RPLP0P1	rs4814512	20	16583565	A	0.0126	1e-09
30239722	BMI	BACE2	rs4818226	21	41261138	A	-0.0123	2e-11
30239722	BMI	ALPK1	rs4834272	4	112392830	T	-0.0108	3e-10
30239722	BMI	XKR6	rs4841504	8	11167154	A	-0.0166	5e-24
30239722	BMI	TGFBRAP1	rs4851057	2	105322780	T	0.0163	3e-10
30239722	BMI	IFT57 - HHLA2	rs1289736	3	108232045	T	0.0106	5e-10
30239722	BMI	TBC1D21 - LOXL1-AS1	rs12914489	15	73895596	A	0.0172	9e-11
30239722	BMI	PGPEP1	rs12984770	19	18356588	A	0.0182	6e-17
30239722	BMI	ARHGAP15	rs13002158	2	143264143	A	-0.0154	1e-12
30239722	BMI	CADM2	rs13098327	3	85771031	A	0.0229	4e-29
30239722	BMI	SLC39A8	rs13107325	4	102267552	T	0.0468	4e-47
30239722	BMI	RPS14P7 - FSTL5	rs13110266	4	161208692	A	-0.0124	4e-14
30239722	BMI	CXXC5 - RNU6-236P	rs13174863	5	139701160	A	-0.0197	2e-17
30239722	BMI	PRKN	rs13191362	6	162612318	A	0.0235	4e-21
30239722	BMI	MAP2K3 - KCNJ12	rs1320251	17	21361084	T	-0.0177	6e-25
30239722	BMI	SEMA4D - GADD45G	rs1329733	9	89593312	A	-0.012	3e-12
30239722	BMI	LINC02125 - MIR4719	rs13330107	16	76844965	A	0.0095	1e-07
30239722	BMI	RSL24D1P2 - EHBP1	rs13417156	2	62621184	T	-0.0135	7e-16
30239722	BMI	NKX2-4 - RN7SKP140	rs1409818	20	21400483	T	0.0195	3e-12
30239722	BMI	NPM1P10 - HACE1	rs1417665	6	104369069	T	0.0186	5e-18
30239722	BMI	CADPS	rs1452075	3	62495388	T	0.0128	3e-12
30239722	BMI	FIGN	rs1460676	2	163711179	T	-0.0153	2e-12
30239722	BMI	DSTNP5 - PARD3B	rs1470545	2	204501128	T	0.037	6e-18
30239722	BMI	LCORL - LINC02438	rs1477887	4	18513204	A	-0.0122	9e-13
30239722	BMI	RIT2 - SYT4	rs1518159	18	43180181	T	-0.0138	2e-12
30239722	BMI	SMIM30 - PPP1R3A	rs1524445	7	113395778	T	-0.0189	3e-22
30239722	BMI	CTBP2	rs1561589	10	125007104	A	0.0136	1e-15
30239722	BMI	LINC02326 - RNU11-5P	rs1569979	14	29212088	A	0.0204	3e-24
30239722	BMI	LRFN2	rs1579557	6	40404179	T	0.0206	2e-28
30239722	BMI	NSUN3 - ARMC10P1	rs1580099	3	94284759	A	-0.0179	7e-27
30239722	BMI	RARB	rs6804842	3	25064946	A	-0.0141	8e-18
30239722	BMI	ASCC3	rs6907240	6	100705906	T	-0.0122	2e-10
30239722	BMI	DTX2P1-UPK3BP1-PMS2P11, DTX2P1	rs6954694	7	77002781	A	-0.0241	1e-20
30239722	BMI	ZMIZ2	rs6962280	7	44749058	A	-0.014	3e-13
30239722	BMI	BOLL	rs700648	2	197757912	T	0.0101	5e-10
30239722	BMI	VENTXP5 - RPL6P22	rs7012923	8	33773419	A	0.0092	6e-08
30239722	BMI	RPS26	rs705704	12	56041628	A	-0.0137	6e-15
30239722	BMI	ARAP1	rs7123876	11	72733538	T	-0.0118	3e-10
30239722	BMI	CELF1	rs7124681	11	47508395	A	0.0257	4e-55
30239722	BMI	FAIM2	rs7132908	12	49869365	A	0.0305	5e-64
30239722	BMI	ITGAX	rs7190997	16	31356857	T	0.0142	3e-18
30239722	BMI	FTO	rs7193144	16	53776774	T	-0.0728	3e-242
30239722	BMI	SMG6	rs7217226	17	2232771	T	-0.0137	9e-16
30239722	BMI	SEC11C - GRP	rs7243357	18	59216087	T	0.0198	1e-20
30239722	BMI	PIAS4	rs7258309	19	4016007	T	0.0171	8e-16
30239722	BMI	KLF3	rs1000096	4	38691214	T	-0.0145	2e-16
30239722	BMI	RABEP1, NUP88	rs1000940	17	5379957	A	-0.0152	8e-18
30239722	BMI	VIRMA-DT	rs10104041	8	94559374	A	-0.0143	1e-11
30239722	BMI	OR7K1P - LINC02306	rs10132280	14	25458973	A	-0.0214	2e-33
30239722	BMI	SCHLAP1	rs1019612	2	180737799	T	0.0172	1e-21
30239722	BMI	LINC02831 - LINC01812	rs10196304	2	67638833	A	0.0141	4e-16
30239722	BMI	PANTR1	rs10197031	2	104838132	T	-0.0161	5e-18
30239722	BMI	RNF103-CHMP3, CHMP3-AS1	rs10209325	2	86579233	T	-0.0151	1e-14
30239722	BMI	CRTC1	rs10221489	19	18716165	T	-0.0177	1e-22
30239722	BMI	DDX43P2 - VWC2	rs10269783	7	49576607	A	0.0126	2e-14
30239722	BMI	NUDT21	rs7189122	16	56437498	T	-0.0146	4e-11
30239722	BMI	TTC12	rs719802	11	113363957	T	0.0106	1e-09
30239722	BMI	CDH13	rs7206608	16	82839023	C	-0.013	1e-12
30239722	BMI	SMG6	rs7217226	17	2232771	T	-0.0137	9e-16
30239722	BMI	KRTAP4-12 - KRTAP4-6	rs7219230	17	41129928	T	0.0113	5e-10
30239722	BMI	LINC00470 - AIDAP3	rs7238896	18	1840657	A	-0.0218	2e-15
30239722	BMI	ZBTB7C	rs7239114	18	48394843	A	0.012	6e-13
30239722	BMI	SEC11C - GRP	rs7243357	18	59216087	T	0.0198	1e-20
30239722	BMI	TAF9P3 - ZNF536	rs7259325	19	30119493	A	-0.0107	4e-10
30239722	BMI	EXT1	rs72673947	8	117872140	A	-0.0223	4e-13
30239722	BMI	BBS4	rs730180	15	72715552	A	0.0172	2e-18
30239722	BMI	FLT3	rs7318817	13	28043571	T	-0.0143	4e-16
30239722	BMI	IGBP1P5 - RN7SL101P	rs73213501	4	28513208	A	0.0194	1e-14
30239722	BMI	ERC2	rs12488237	3	56080833	T	-0.0225	3e-10
30239722	BMI	KLHL2P1 - RNU6-1217P	rs12509234	4	119398279	T	-0.0116	4e-10
30239722	BMI	CWC27	rs12522567	5	64791196	T	0.0119	2e-13
30239722	BMI	RMDN1	rs12546331	8	86493739	T	0.0108	2e-10
30239722	BMI	NAMA	rs12551906	9	99356808	A	-0.0117	8e-11
30239722	BMI	TNRC6B	rs12628051	22	40258272	T	0.0161	3e-19
30239722	BMI	MICALL1	rs12628891	22	37921130	T	-0.0115	6e-10
30239722	BMI	TNIK	rs12635553	3	171395925	A	0.0099	4e-09
30239722	BMI	KLF7	rs1263627	2	207112529	A	-0.013	7e-11
30239722	BMI	LINC01950 - PSMC1P5	rs12651833	5	107135417	C	0.0129	2e-09
30239722	BMI	VIRMA-DT	rs12680842	8	94570378	A	0.0142	3e-16
30239722	BMI	CLVS1	rs12681792	8	61141904	A	0.015	3e-12
30239722	BMI	CADPS	rs1452075	3	62495388	T	0.0128	3e-12
30239722	BMI	FIGN	rs1460676	2	163711179	T	-0.0153	2e-12
30239722	BMI	DSTNP5 - PARD3B	rs1470545	2	204501128	T	0.037	6e-18
30239722	BMI	OTUD7A	rs1471212	15	31565291	A	0.0109	2e-10
30239722	BMI	LCORL - LINC02438	rs1477890	4	18510115	A	-0.0128	6e-14
30239722	BMI	ABCG2	rs1481012	4	88117930	A	0.0188	5e-13
30239722	BMI	RPL21P46 - SLIT2	rs73249175	4	20217972	T	-0.0221	2e-14
30239722	BMI	SEMA4D - GADD45G	rs7357754	9	89592393	A	-0.012	2e-12
30239722	BMI	GSAP - GCNT1P5	rs740157	7	77426568	A	0.0118	5e-13
30239722	BMI	SLCO3A1	rs7498044	15	92030409	A	-0.0163	5e-12
30239722	BMI	SH2B1	rs7498665	16	28871920	A	-0.0285	1e-66
30239722	BMI	HIVEP3	rs7523668	1	41942488	A	-0.0105	7e-10
30239722	BMI	RNA5SP56 - PSMC1P12	rs7534091	1	118321993	A	-0.012	7e-11
30239722	BMI	TTC34 - ACTRT2	rs7537581	1	2808910	A	0.0138	6e-16
30239722	BMI	TEX41	rs7560871	2	144859332	A	0.0219	6e-11
30239722	BMI	LHCGR, STON1-GTF2A1L, GTF2A1L	rs7561278	2	48727766	T	0.0169	5e-16
30239722	BMI	PCGEM1 - SLC44A3P1	rs7570446	2	192936284	A	0.0111	5e-09
30239722	BMI	RNU6ATAC19P - ITPRID2-DT	rs7575118	2	181788998	T	0.014	3e-09
30239722	BMI	SCHLAP1	rs7588437	2	180710554	A	-0.0165	2e-22
30239722	BMI	TUBA4A	rs7589023	2	219273864	T	0.0174	2e-14
30239722	BMI	ERBB4 - LINC01878	rs7599312	2	212548507	A	-0.0182	2e-23
30239722	BMI	RTN4	rs7601895	2	55054765	C	0.0152	2e-16
30239722	BMI	MIR3681HG - TRIB2	rs7607490	2	12710994	A	0.0164	1e-09
30239722	BMI	MFAP2	rs761423	1	16975177	T	0.0105	7e-10
30239722	BMI	XXYLT1	rs7616009	3	195161027	A	-0.0157	4e-11
30239722	BMI	SCARB2	rs17001561	4	76174965	A	0.0145	2e-10
30239722	BMI	LINC01698	rs17014375	1	209370215	T	-0.0165	4e-11
30239722	BMI	GYPA - KRT18P51	rs17019336	4	144412457	A	-0.0128	2e-11
30239722	BMI	GNAT2	rs17024393	1	109612066	T	-0.0644	7e-39
30239722	BMI	MAST2 - PIK3R3	rs1707322	1	46039475	A	-0.0136	2e-14
30239722	BMI	LINC02288	rs17105272	14	77063440	T	0.0117	2e-10
30239722	BMI	DYRK1A	rs17193211	21	37513203	T	-0.0209	2e-09
30239722	BMI	SALL4	rs17201143	20	51785540	T	-0.0112	1e-09
30239722	BMI	BUB3P1 - EIF3IP1	rs1721447	7	109574082	T	-0.01	4e-09
30239722	BMI	LINC02273	rs17276464	4	152107708	T	0.0096	5e-09
30239722	BMI	PRMT6 - NTNG1	rs1730859	1	107075085	A	-0.012	3e-12
30239722	BMI	HNF4G - RNU2-54P	rs17405819	8	75894349	T	0.0211	6e-33
30239722	BMI	DAB1	rs17425707	1	57409207	T	-0.0173	6e-10
30239722	BMI	KLHL32	rs17448885	6	96938099	C	0.0105	5e-09
30239722	BMI	AKAP6	rs17522122	14	32833676	T	0.0167	8e-24
30239722	BMI	EMC3	rs17535749	3	9986040	A	0.0159	3e-09
30239722	BMI	LRP1B	rs17551974	2	141535577	A	-0.0127	4e-09
30239722	BMI	STK24	rs17574378	13	98464130	T	0.014	7e-14
30239722	BMI	VGLL4	rs17609108	3	11584990	T	-0.0152	4e-10
30239722	BMI	NPM1P31 - ZRANB1	rs17636031	10	124905509	T	-0.0154	4e-17
30239722	BMI	ZBTB20	rs17681451	3	114680449	A	-0.0225	7e-13
30239722	BMI	HSPA8P17 - SLC25A6P2	rs17720922	9	31030919	T	0.0128	4e-09
30239722	BMI	BTBD9	rs17757975	6	38246374	T	0.0155	2e-10
30239722	BMI	LINC01524	rs17806224	20	52449315	A	-0.026	8e-32
30239722	BMI	PRSS27 - SRRM2-AS1	rs181179291	16	2737061	A	-0.0658	5e-12
30239722	BMI	STAG1	rs7621025	3	136553404	T	-0.0187	8e-24
30239722	BMI	CPNE4	rs7631156	3	132032784	A	0.0215	3e-32
30239722	BMI	PRORP	rs76420714	14	35159523	T	0.019	4e-09
30239722	BMI	HIVEP2	rs765875	6	142864546	T	-0.0132	1e-14
30239722	BMI	DNAJB8-AS1	rs76594121	3	128470548	T	0.0284	2e-09
30239722	BMI	SMARCAD1-DT	rs7678054	4	94172704	A	-0.0099	5e-09
30239722	BMI	SIK3 - PAFAH1B2	rs76942203	11	117102531	A	0.0263	9e-11
30239722	BMI	MIR583HG - PCSK1	rs7713317	5	96381018	A	-0.0166	2e-20
30239722	BMI	ZSWIM6	rs7714712	5	61436725	A	-0.0112	2e-10
30239722	BMI	EBF1	rs7734385	5	159033204	A	-0.0101	6e-10
30239722	BMI	L3MBTL3	rs7740107	6	130053316	A	-0.0115	3e-09
30239722	BMI	SLITRK6 - MOB1AP1	rs77432547	13	85920682	A	-0.017	1e-15
30239722	BMI	TPBG - UBE3D	rs7769594	6	82738096	T	0.0164	2e-12
30239722	BMI	CALCR	rs7777084	7	93459931	A	0.0131	2e-14
30239722	BMI	RAC1	rs7784465	7	6378644	T	-0.0151	2e-09
30239722	BMI	LINC03051 - IGSF11	rs779206	3	118304668	A	-0.0122	3e-10
30239722	BMI	DGKI	rs7802342	7	137751179	T	-0.0124	6e-11
30239722	BMI	NRG1	rs7826312	8	32542597	T	-0.0109	3e-11
30239722	BMI	CAMKMT	rs786420	2	44492754	T	0.0139	2e-12
30239722	BMI	GOLGA2	rs7871866	9	128265703	C	0.0179	8e-14
30239722	BMI	RSU1	rs7893571	10	16708130	T	0.0125	6e-12
30239722	BMI	LINC01872	rs148108087	19	51278201	A	-0.0302	2e-11
30239722	BMI	RPL35AP12 - TKTL2	rs148636479	4	163438526	A	0.0386	5e-10
30239722	BMI	RPL10L - MDGA2	rs1491905	14	46827083	T	0.0147	4e-18
30239722	BMI	LINC00461	rs1501673	5	88667782	A	0.0289	3e-31
30239722	BMI	NTM	rs1506662	11	131607353	A	0.0118	3e-12
30239722	BMI	TNNI3K, FPGT-TNNI3K	rs1514177	1	74525718	C	0.0184	8e-30
30239722	BMI	HSP90AA6P - LINC02382	rs1522569	4	170711486	T	0.0141	2e-10
30239722	BMI	ROBO2	rs1523768	3	77617893	A	-0.0126	4e-13
30239722	BMI	TEX29	rs1536053	13	111329944	T	-0.0122	8e-11
30239722	BMI	TTLL4	rs1541777	2	218722568	A	-0.0119	2e-13
30239722	BMI	INKA2	rs1546924	1	111730863	T	0.0139	2e-17
30239722	BMI	LMCD1-AS1	rs1554194	3	8096354	C	0.0105	9e-10
30239722	BMI	RN7SL602P - SMIM7P1	rs1561554	2	35184631	C	-0.0115	5e-11
30239722	BMI	NSUN3 - ARMC10P1	rs1580099	3	94284759	A	-0.0179	7e-27
30239722	BMI	PRDM6 - CEP120	rs1582931	5	123321505	A	-0.0126	2e-13
30239722	BMI	MCTP1	rs159032	5	94870497	T	0.0124	6e-10
30239722	BMI	RNA5SP272 - C12orf29P3	rs1601817	8	88450092	A	-0.011	2e-09
30239722	BMI	PSAT1 - MTND2P8	rs1634350	9	78719768	A	0.0114	3e-11
30239722	BMI	JAZF1	rs1635853	7	28149930	T	-0.0097	3e-09
30239722	BMI	CSMD1	rs1658820	8	4431055	T	0.0132	4e-11
30239722	BMI	HACD2	rs16834431	3	123567009	T	0.0139	3e-11
30239722	BMI	RASA2	rs16851483	3	141556594	T	0.0352	5e-25
30239722	BMI	LYRM2, ANKRD6	rs16882001	6	89612518	A	-0.0227	3e-09
30239722	BMI	RNU6-144P - ZYXP1	rs16906845	8	137202985	A	-0.0244	1e-11
30239722	BMI	RNU6-1213P - Y_RNA	rs16907751	8	80463222	T	-0.0194	2e-11
30239722	BMI	LINC01915	rs16940823	18	24557355	A	-0.0157	2e-12
30239722	BMI	SLC14A2	rs16978350	18	45360534	T	-0.0128	5e-11
30239722	BMI	LINC01370 - MAFB	rs16989232	20	40663144	A	0.0115	6e-12
30239722	BMI	MACROD2	rs16996644	20	15832830	C	-0.0181	2e-12
30239722	BMI	MAP3K3	rs8075273	17	63651521	A	-0.0137	5e-14
30239722	BMI	PMFBP1 - LINC01572	rs811054	16	72217233	T	0.0135	2e-16
30239722	BMI	LMX1B - ZBTB43	rs867560	9	126702954	C	-0.0136	1e-15
30239722	BMI	LINC01414, LINC01289	rs890235	8	63803912	A	0.0103	2e-09
30239722	BMI	MIR2113 - EIF4EBP2P3	rs901630	6	98091643	T	-0.0157	2e-21
30239722	BMI	ANKS1B	rs923724	12	99246152	C	-0.014	2e-15
30239722	BMI	FTO	rs9302652	16	53832063	T	-0.0243	9e-40
30239722	BMI	PHACTR1	rs9367369	6	13189709	A	0.0148	2e-12
30239722	BMI	UNC79, UNC79	rs942066	14	93565568	A	-0.0202	2e-24
30239722	BMI	RPS17P5 - FTH1P5	rs943005	6	50898107	T	0.041	1e-81
30239722	BMI	RNU6-27P - RNU1-131P	rs947088	20	17190728	T	0.0126	4e-11
30239722	BMI	SCYL1	rs947791	11	65535422	A	0.0161	1e-14
30239722	BMI	LINC00469	rs2619976	17	73758406	T	0.0105	2e-09
30239722	BMI	CAPZBP1 - LINC01965	rs264962	2	103692087	C	0.0119	2e-12
30239722	BMI	TRPS1	rs2721965	8	115649811	A	0.017	4e-21
30239722	BMI	MAST3	rs273504	19	18104437	A	-0.0156	4e-19
30239722	BMI	RPL7P25, ILRUN	rs2744968	6	34617174	A	-0.0273	6e-40
30239722	BMI	OR7K1P - LINC02306	rs2754084	14	25419471	A	-0.0158	2e-20
30239722	BMI	GNB1-DT - CALML6	rs2803298	1	1914634	T	0.0141	2e-16
30239722	BMI	IPO9	rs2820295	1	201831740	A	0.0235	6e-39
30239722	BMI	BACE2	rs2837992	21	41248593	T	-0.0112	2e-10
30239722	BMI	ADGRL2	rs284227	1	81913762	T	-0.0147	6e-15
30239722	BMI	RPL21P46 - SLIT2	rs28608644	4	20238040	A	-0.0192	1e-12
30239722	BMI	LINC02831	rs2861685	2	67610421	T	0.0165	8e-18
30239722	BMI	MIR129-2 - HSD17B12	rs2862961	11	43634985	A	-0.0224	6e-34
30239722	BMI	CRTC1	rs11668500	19	18725864	C	0.0191	2e-23
30239722	BMI	GIPR	rs11672660	19	45676926	T	-0.0338	7e-60
30239722	BMI	PMS2P3, PMS2P3	rs1167821	7	75520983	A	-0.0201	9e-26
30239722	BMI	LINC01802 - CREB1	rs11692326	2	207398555	T	0.0147	2e-14
30239722	BMI	LINC00114 - ETS2	rs11702843	21	38751816	A	0.0121	2e-09
30239722	BMI	PTK2B	rs117176448	8	27403621	C	-0.0213	7e-11
30239722	BMI	RNA5SP189 - LINC01950	rs11739877	5	106541105	T	0.0116	4e-11
30239722	BMI	PHACTR1	rs11757278	6	13180222	T	0.0133	7e-13
30239722	BMI	ZKSCAN5	rs11761528	7	99521178	T	-0.0227	6e-14
30239722	BMI	SLC25A37	rs11781222	8	23532058	T	0.0167	3e-12
30239722	BMI	GOLGA3	rs11836108	12	132814436	A	0.0113	8e-10
30239722	BMI	LINGO1	rs11856579	15	77720346	A	-0.0161	1e-16
30239722	BMI	AXIN1	rs11866815	16	337867	T	-0.0153	2e-16
30239722	BMI	NTRK2	rs1187352	9	84678542	T	-0.012	3e-11
30239722	BMI	SETBP1	rs11874040	18	45016031	A	0.0126	2e-11
30239722	BMI	SAMMSON	rs11915371	3	70490408	A	-0.0154	2e-13
30239722	BMI	FSTL5	rs11931941	4	162117712	A	0.0125	5e-10
30239722	BMI	LINC02860 - SKAP2	rs11971098	7	26659442	A	-0.0196	8e-11
30239722	BMI	MRAS	rs1199334	3	138372298	A	0.0145	2e-12
30239722	BMI	SNORA72 - EFR3A	rs11997238	8	131859361	A	-0.0188	6e-10
30239722	BMI	KIAA1522	rs12022461	1	32766924	A	-0.0167	1e-13
30239722	BMI	AK5	rs12049202	1	77501838	T	0.0239	3e-29
30239722	BMI	CAPZA3 - RPL7P6	rs7976757	12	19055014	T	-0.015	3e-11
30239722	BMI	PRKD1	rs8016859	14	30015516	C	0.0344	7e-16
30239722	BMI	SQOR - MTND5P40	rs8038522	15	46292907	T	-0.0107	4e-10
30239722	BMI	SSBP3	rs630602	1	54263191	C	0.0126	1e-12
30239722	BMI	RN7SKP61 - MRPS17P3	rs6419734	3	78409778	T	0.0161	4e-11
30239722	BMI	ERBB4	rs6435622	2	211431369	C	0.0127	4e-12
30239722	BMI	SOX2-OT	rs6443750	3	181611894	T	-0.0152	7e-13
30239722	BMI	ZNF131	rs6451675	5	43110753	C	-0.014	3e-14
30239722	BMI	FBXL18	rs6463489	7	5502882	T	0.0167	3e-10
30239722	BMI	ZCCHC7	rs6476617	9	37200106	A	-0.0149	2e-17
30239722	BMI	FRRS1L - EPB41L4B	rs6477694	9	109170062	T	-0.0126	7e-14
30239722	BMI	DMXL2	rs6493498	15	51462254	T	0.0137	5e-17
30239722	BMI	RNU6-257P - MTND4LP25	rs6500208	16	48977338	A	0.0146	3e-13
30239722	BMI	LINC02429 - Y_RNA	rs1119950	4	59362799	A	-0.0113	1e-09
30239722	BMI	MIR100HG	rs11218510	11	122051879	A	-0.014	7e-13
30239722	BMI	MACF1	rs112566467	1	39096955	T	0.0184	6e-15
30239722	BMI	NXPH4	rs113397893	12	57217502	A	-0.0222	9e-10
30239722	BMI	GPR151	rs114285050	5	146515831	A	-0.0636	4e-09
30239722	BMI	ZC3HAV1 - TTC26	rs11525873	7	139132447	T	0.0232	3e-13
30239722	BMI	DNALI1	rs11577094	1	37560999	T	0.0186	3e-10
30239722	BMI	SOX5	rs11608710	12	23600993	T	-0.0247	1e-09
30239722	BMI	WNK1	rs11611246	12	830314	T	0.0223	2e-28
30239722	BMI	MAP2K1	rs11629783	15	66449049	C	0.0143	1e-12
30239722	BMI	LINC02852 - LETR1	rs11633626	15	94728149	A	-0.0157	7e-19
30239722	BMI	LINC02853 - COX6CP4	rs11636611	15	36099764	T	0.0104	9e-10
30239722	BMI	LINC00923	rs11638950	15	97758137	A	0.0107	6e-10
30239722	BMI	SRSF1 - DYNLL2-DT	rs11649864	17	58015700	A	0.0192	3e-10
30239722	BMI	IGF2BP1 - B4GALNT2P1	rs11655587	17	49063432	T	-0.021	7e-26
30239722	BMI	RASA2	rs16851483	3	141556594	T	0.0352	5e-25
30239722	BMI	LINGO2	rs16912921	9	28413463	A	0.0233	4e-41
30239722	BMI	SOX5	rs16926778	12	23849191	C	0.0234	2e-13
30239722	BMI	LINC00907	rs16975921	18	42334905	A	-0.0124	1e-11
30239722	BMI	HNF4G - RNU2-54P	rs17405819	8	75894349	T	0.0211	6e-33
30239722	BMI	AKAP6	rs17522122	14	32833676	T	0.0167	8e-24
30239722	BMI	LINC01524	rs17806224	20	52449315	A	-0.026	8e-32
30239722	BMI	NPC1, RMC1	rs1808579	18	23524924	T	-0.0196	2e-33
30239722	BMI	BCDIN3D - RPL35AP28	rs7138803	12	49853685	A	0.0297	3e-71
30239722	BMI	NRXN3	rs7141420	14	79433111	T	0.0209	2e-37
30239722	BMI	MEG9 - LINC02285	rs7147503	14	101073047	T	-0.0112	2e-10
30239722	BMI	CPS1	rs715	2	210678331	T	-0.0157	1e-16
30239722	BMI	ADCY9	rs7185966	16	3972702	A	-0.0184	2e-16
30239722	BMI	TNRC6A	rs7186893	16	24795099	T	-0.0143	1e-13
30239722	BMI	AXIN1	rs7200589	16	299331	A	-0.014	4e-13
30239722	BMI	ANKFN1	rs7211966	17	56297250	T	-0.0277	4e-06
30239722	BMI	LINC00470 - AIDAP3	rs7238896	18	1840657	A	-0.0218	2e-15
30239722	BMI	ZBTB7C	rs7239114	18	48394843	A	0.012	6e-13
30239722	BMI	PEPD	rs7247614	19	33462448	T	-0.0119	2e-10
30239722	BMI	TMEM160 - ZC3H4	rs7259070	19	47059252	T	-0.0209	2e-26
30239722	BMI	STON1-GTF2A1L, GTF2A1L, LHCGR	rs72618637	2	48726840	A	-0.018	2e-13
30239722	BMI	FLT3	rs7318817	13	28043571	T	-0.0143	4e-16
30239722	BMI	IGBP1P5 - RN7SL101P	rs73213484	4	28487717	A	0.0208	2e-14
30239722	BMI	LINC01067	rs7335249	13	109310231	T	0.009	2e-07
30239722	BMI	BNC2	rs73646205	9	16724057	A	0.0225	2e-18
30239722	BMI	ENTPD4-DT - SLC25A37	rs34297248	8	23506865	A	-0.014	3e-09
30239722	BMI	ANKDD1B	rs34360	5	75671883	A	0.0269	2e-56
30239722	BMI	PREX1 - ARFGEF2	rs34417222	20	48833526	T	-0.0136	7e-11
30239722	BMI	ANAPC4	rs34811474	4	25407216	A	-0.0293	9e-38
30239722	BMI	DLG2	rs349071	11	85065805	A	-0.0139	4e-13
30239722	BMI	LINC01524	rs35388084	20	52343951	A	-0.0261	6e-26
30239722	BMI	DHX36	rs355777	3	154317161	C	0.0151	2e-18
30239722	BMI	LMX1B	rs3814120	9	126652650	A	0.0213	1e-12
30239722	BMI	GBE1	rs3849570	3	81742961	A	0.0134	7e-15
30239722	BMI	CTAGE12P - LINGO2	rs3922980	9	27803739	T	-0.0127	8e-14
30239722	BMI	RTN4RL1	rs3923783	17	1939895	A	-0.0222	4e-23
30239722	BMI	KRTAP4-9 - KRTAP4-11	rs4057931	17	41112532	A	-0.0118	7e-09
30239722	BMI	SGCZ	rs4123853	8	14233516	T	0.014	1e-15
30239722	BMI	MYH15	rs4273371	3	108400224	T	-0.0113	4e-12
30239722	BMI	ADARB1	rs427943	21	45150981	A	-0.0177	4e-25
30239722	BMI	GFPT1	rs4410328	2	69373551	T	-0.0103	9e-08
30239722	BMI	CTAGE16P - DNAJA1P1	rs4432163	13	58623402	T	-0.0147	6e-18
30239722	BMI	MMS22L - MIR2113	rs4548017	6	97951645	A	-0.0179	6e-20
30239722	BMI	SF3A2	rs45486197	19	2244850	A	0.0279	2e-12
30239722	BMI	LINC01122	rs4671328	2	58708147	T	0.0214	3e-36
30239722	BMI	GOLGA2	rs4734	9	128256360	T	-0.0176	2e-13
30239722	BMI	CCDC171	rs4740619	9	15634328	T	0.0189	3e-31
30239722	BMI	XKR6	rs4841504	8	11167154	A	-0.0166	5e-24
30239722	BMI	RPL10L - MDGA2	rs4900715	14	46837215	A	-0.0147	5e-18
30239722	BMI	CMIP	rs2012502	16	81694476	A	0.0119	2e-12
30239722	BMI	TDRG1, LINC00951	rs2033529	6	40380914	A	-0.0201	2e-29
30239722	BMI	OLA1	rs2044469	2	174096760	A	-0.0133	1e-13
30239722	BMI	RGS12	rs2051559	4	3297073	T	-0.0167	4e-11
30239722	BMI	RANBP17	rs2053682	5	171172323	A	0.017	3e-20
30239722	BMI	RBFOX1	rs2058527	16	6654748	T	-0.0115	2e-09
30239722	BMI	HNRNPA1P57 - LDHAP3	rs2063177	2	41485709	A	0.0119	2e-11
30239722	BMI	MPPED2	rs2065418	11	30400521	T	0.0139	6e-15
30239722	BMI	TAL1	rs2070929	1	47217935	C	0.0137	3e-13
30239722	BMI	FTO	rs2072518	16	54118818	A	0.0107	7e-11
30239722	BMI	KLF1	rs2072597	19	12885926	A	-0.0125	2e-09
30239722	BMI	CSNK1G2	rs2074881	19	1970022	T	-0.016	2e-12
30239722	BMI	CDCA2 - EBF2	rs2081493	8	25794012	C	0.0112	1e-09
30239722	BMI	OPCML	rs2105808	11	132770106	A	-0.012	3e-11
30239722	BMI	CACNG3	rs2107118	16	24298961	A	0.0111	3e-10
30239722	BMI	POC5 - SLC25A5P9	rs2112347	5	75719417	T	0.0276	1e-61
30239722	BMI	TRPM3	rs2134858	9	71222239	T	-0.0117	6e-12
30239722	BMI	NCAM1	rs2155645	11	113042225	T	-0.0114	8e-10
30239722	BMI	PDE1C	rs215614	7	32307723	A	-0.0144	3e-16
30239722	BMI	STAU2 - UBE2W	rs2170382	8	73777053	T	0.0177	4e-11
30239722	BMI	SYT16	rs217669	14	61893357	T	-0.0172	6e-16
30239722	BMI	PRRC2A - BAG6	rs2178899	6	31638979	A	0.0243	5e-23
30239722	BMI	LINGO2	rs2183824	9	28412080	T	0.0234	2e-41
30239722	BMI	SPATA19	rs2187449	11	133842787	A	0.0156	4e-14
30239722	BMI	LINC02260 - KIT	rs2192158	4	54639193	A	0.0137	7e-16
30239722	BMI	LINC02421 - LINC01479	rs1819844	12	67811824	A	0.0142	2e-11
30239722	BMI	MAGI2	rs1852006	7	78200451	A	-0.0153	7e-18
30239722	BMI	NKAIN2	rs1871329	6	124590388	A	-0.0131	1e-10
30239722	BMI	UBN1	rs1876359	16	4880099	T	0.0128	3e-14
30239722	BMI	TLR4 - TPT1P9	rs1877875	9	117902191	T	-0.0109	3e-10
30239722	BMI	FKBP1A - NSFL1C	rs1884389	20	1429938	T	-0.0108	4e-10
30239722	BMI	MASP2 - SRM	rs1884429	1	11052779	T	0.0134	2e-12
30239722	BMI	CASC20 - LINC01713	rs1884897	20	6632185	A	-0.0184	3e-28
30239722	BMI	CAMTA1	rs1891215	1	7667794	T	-0.0111	7e-11
30239722	BMI	CADPS2	rs1899689	7	122324295	T	0.012	4e-13
30239722	BMI	PTPRG	rs1911746	3	62115166	T	0.0113	4e-09
30239722	BMI	FHIT	rs1916801	3	61201372	A	0.0169	2e-24
30239722	BMI	HS6ST3	rs1927790	13	96269937	T	-0.014	2e-17
30239722	BMI	LINC01485 - CPEB4	rs192829047	5	173850244	T	-0.05	1e-09
30239722	BMI	ASTN2 - RPL35AP22	rs1928295	9	117616205	T	0.0134	2e-16
30239722	BMI	ASXL3	rs1941697	18	33671312	A	0.0122	8e-13
30239722	BMI	CHP2 - PRKCB	rs194809	16	23793635	A	0.0126	5e-09
30239722	BMI	RPS6KA5	rs1951455	14	91045995	T	-0.0148	6e-15
30239722	BMI	SERTAD4BP	rs1954494	14	62126579	T	0.0097	2e-09
30239722	BMI	MTIF3 - RNU6-63P	rs1967772	13	27461925	A	-0.0173	9e-20
30239722	BMI	BMAL1	rs1982350	11	13328584	A	-0.0156	2e-18
30239722	BMI	ELP3	rs1982441	8	28164252	T	0.017	2e-11
30239722	BMI	HCK	rs1987960	20	32062031	T	-0.0293	5e-10
30239722	BMI	RNA5SP404 - GRIN2A	rs1990573	16	9619831	A	-0.0129	2e-13
30239722	BMI	RNU6-1 - PIAS1	rs1996120	15	67889196	A	-0.0167	4e-24
30239722	BMI	DDX43P2 - VWC2	rs10269783	7	49576607	A	0.0126	2e-14
30239722	BMI	MAGI2	rs1030015	7	78510264	T	0.0109	1e-10
30239722	BMI	PHLPP1 - BCL2	rs1031670	18	63056554	T	-0.0111	1e-10
30239722	BMI	AUTS2	rs1035010	7	70133342	T	0.0139	2e-12
30239722	BMI	SSH2	rs1038088	17	29747545	T	-0.0115	1e-12
30239722	BMI	PEPD	rs10402145	19	33475735	A	0.012	2e-10
30239722	BMI	HMGB1	rs1045411	13	30459095	T	-0.0139	7e-14
30239722	BMI	AP1S1	rs1048303	7	101160859	T	-0.011	1e-10
30239722	BMI	NBEAL1	rs10497870	2	203105560	A	0.0121	2e-13
30239722	BMI	RCAN2	rs10498767	6	46395820	C	-0.0138	5e-16
30239722	BMI	KCNQ5	rs10498891	6	73181711	T	0.0205	3e-09
30239722	BMI	HMGB3P19 - OPRM1	rs10499276	6	153988673	T	0.018	2e-13
30239722	BMI	DDC	rs10499694	7	50546475	A	0.013	1e-15
30239722	BMI	PPARG	rs10510419	3	12385437	T	-0.0168	2e-13
30239722	BMI	ZNF536	rs10518269	19	30537759	T	-0.0173	5e-14
30239722	BMI	EEF1A1P16 - RNU6-837P	rs10744146	12	17059947	A	-0.0113	3e-11
30239722	BMI	TTC19, NCOR1	rs1075901	17	16040596	T	-0.0118	4e-13
30239722	BMI	PHF2	rs10761247	9	93641085	A	-0.0113	5e-11
30239722	BMI	REEP3	rs10761785	10	63559006	T	-0.0133	3e-16
30239722	BMI	ERBB3	rs10783779	12	56098096	T	0.0137	5e-15
30239722	BMI	IGHMBP2 - MRGPRD	rs10792006	11	68954837	T	0.0123	1e-10
30239722	BMI	C1orf21 - EDEM3	rs10797987	1	184682688	T	-0.0117	8e-10
30239722	BMI	PRKG1	rs10823893	10	51917553	A	0.0124	2e-10
30239722	BMI	MIR4686 - ASCL2	rs10840606	11	2213460	A	-0.0146	2e-10
30239722	BMI	LINC01234	rs10850185	12	113627607	A	0.0116	5e-10
30239722	BMI	TPM3P3 - RALYL	rs2196618	8	84177202	A	-0.0137	1e-12
30239722	BMI	TFAP2B	rs2206277	6	50830813	T	0.0408	2e-83
30239722	BMI	HIVEP1	rs2228213	6	12124622	A	-0.0144	6e-17
30239722	BMI	RCN1	rs223058	11	32104309	A	-0.0114	3e-10
30239722	BMI	POU6F2	rs2237403	7	39409337	T	-0.0128	1e-12
30239722	BMI	UNC5C	rs2241743	4	95170373	A	-0.0106	9e-11
30239722	BMI	ARG1, MED23	rs2246012	6	131577068	T	-0.0161	1e-13
30239722	BMI	RELN	rs2299383	7	103778399	T	0.0162	7e-23
30239722	BMI	PRMT7	rs2307022	16	68348075	A	0.0134	8e-15
30239722	BMI	DIAPH3	rs2322622	13	59923197	T	-0.0098	5e-09
30239722	BMI	RNU7-24P - RBBP6	rs2342892	16	24529485	T	0.0126	1e-13
30239722	BMI	MAN1A1 - MIR3144	rs2357760	6	119892734	A	0.0143	2e-16
30239722	BMI	LINC02465	rs2391540	4	129805678	A	-0.0139	1e-14
30239722	BMI	SMIM30 - PPP1R3A	rs2396625	7	113388579	A	-0.0176	3e-24
30239722	BMI	RNU6-983P - LINC01724	rs2400414	1	194996070	T	-0.0126	6e-13
30239722	BMI	CDH22	rs2425857	20	46285495	A	0.0116	2e-11
30239722	BMI	HSD17B12 - ALKBH3	rs2434467	11	43878051	T	0.012	2e-11
30239722	BMI	CRTAC1	rs2439823	10	98018469	A	-0.0165	7e-22
30239722	BMI	NIHCOLE - RNU6-334P	rs2447832	5	104597772	T	0.0109	2e-10
30239722	BMI	PCGF5 - HECTD2	rs2450448	10	91302354	A	0.0128	4e-10
30239722	BMI	ANKRD28, BTD	rs2455793	3	15702337	A	0.01	1e-09
30239722	BMI	CACNA1C, DCP1B, DCP1B	rs2470397	12	1996950	T	-0.0128	3e-09
30239722	BMI	RPL21P119 - LINC02177	rs249293	16	9318365	C	0.0123	3e-11
30239722	BMI	MAST4	rs249612	5	66904955	T	0.0153	5e-13
30239722	BMI	MGA	rs2577947	15	41745372	T	-0.0135	7e-10
30239722	BMI	FBXL17	rs2916577	5	107981162	A	0.0224	7e-22
30239722	BMI	UBE2WP1 - EEF1A1P11	rs2968487	1	96421814	T	0.0176	8e-22
30239722	BMI	AOC1 - KCNH2	rs2968864	7	150925074	T	0.015	4e-14
30239722	BMI	KCTD15 - SUNO1	rs29939	19	33819895	A	-0.016	1e-18
30239722	BMI	DNM1	rs3003612	9	128226337	T	-0.0109	2e-10
30239722	BMI	RABEP1, NUP88	rs3026101	17	5377145	T	-0.015	1e-17
30239722	BMI	ZCCHC7	rs308499	9	37348062	C	0.0144	1e-16
30239722	BMI	BAG6, BAG6, BAG6, BAG6, BAG6, BAG6	rs3130048	6	31645962	T	-0.0169	2e-20
30239722	BMI	JADE2	rs329120	5	134526066	T	-0.0138	5e-15
30239722	BMI	RORA-AS1, RORA	rs340025	15	60616108	T	-0.0127	1e-14
30239722	BMI	BAD, GPR137	rs34292685	11	64281549	T	-0.0187	7e-13
30239722	BMI	LINC01118	rs34606703	2	46787383	A	-0.0155	5e-15
30239722	BMI	ANAPC4	rs34811474	4	25407216	A	-0.0293	9e-38
30239722	BMI	LINC02628 - LINC00838	rs34930419	10	33698401	T	-0.0394	6e-13
30239722	BMI	ZBTB7A - MAP2K2	rs350818	19	4086809	A	-0.017	4e-16
30239722	BMI	DHX36	rs355754	3	154306376	T	-0.0145	7e-18
30239722	BMI	MAD2L1BP	rs35679149	6	43636430	A	0.0413	7e-12
30239722	BMI	KLF16	rs3746038	19	1852495	T	-0.0173	3e-16
30239722	BMI	CACNA1D	rs3774573	3	53765933	T	0.0151	3e-14
30239722	BMI	FOXO3	rs3800230	6	108676925	T	0.0202	4e-15
30239722	BMI	E2F3	rs3806114	6	20482104	A	-0.012	1e-11
30239722	BMI	MAP2K5	rs3865018	15	67600428	T	-0.0208	2e-29
30239722	BMI	AATK, BAIAP2	rs4076427	17	81113737	C	-0.014	4e-15
30239722	BMI	ADARB1	rs427943	21	45150981	A	-0.0177	4e-25
30239722	BMI	NPY - RNU6-1103P	rs4307239	7	24314681	A	-0.0115	1e-11
30239722	BMI	KLC1-AS1, KLC1	rs709400	14	103683138	A	0.0148	6e-19
30239722	BMI	CELF1	rs7124681	11	47508395	A	0.0257	4e-55
30239722	BMI	DNAH10, CCDC92	rs7133378	12	123924955	A	0.0127	3e-13
30239722	BMI	RNU6-699P - RNU1-63P	rs10002111	4	66949786	A	0.0125	1e-09
30239722	BMI	SLC37A4 - HYOU1	rs1003081	11	119043282	T	0.0127	8e-15
30239722	BMI	LINC01122 - LINC01793	rs1016287	2	59078490	T	0.0208	9e-32
30239722	BMI	COPS7B - MIR1471	rs10179086	2	231879499	T	-0.0113	2e-08
30239722	BMI	ADCY3	rs10203386	2	24913997	A	0.0318	1e-78
30239722	BMI	AUTS2	rs10237317	7	70580955	A	-0.0112	1e-11
30239722	BMI	RPL10P19 - ERI1	rs1025395	8	8979093	C	0.0159	2e-20
30239722	BMI	SGO1-AS1	rs10440098	3	20537506	T	0.01	1e-08
30239722	BMI	CADM1	rs1048932	11	115174130	A	-0.0177	4e-27
30239722	BMI	DDC	rs10499694	7	50546475	A	0.013	1e-15
30239722	BMI	ETV5	rs10513801	3	186104564	T	0.0352	6e-49
30239722	BMI	MEF2C-AS2, MEF2C	rs10514303	5	88749212	A	0.0337	8e-26
30239722	BMI	TTC19, NCOR1	rs1075901	17	16040596	T	-0.0118	4e-13
30239722	BMI	REEP3	rs10761785	10	63559006	T	-0.0133	3e-16
30239722	BMI	ERBB3	rs10783779	12	56098096	T	0.0137	5e-15
30239722	BMI	C1orf21 - EDEM3	rs10797987	1	184682688	T	-0.0117	8e-10
30239722	BMI	PRKG1	rs10823893	10	51917553	A	0.0124	2e-10
30239722	BMI	LRMDA	rs10824347	10	75885471	A	0.0131	5e-11
30239722	BMI	LINC01916 - CDH7	rs10871589	18	65618547	A	-0.0164	1e-15
30239722	BMI	SHTN1	rs10886017	10	116913020	A	0.0146	4e-15
30239722	BMI	UBASH3B	rs10892873	11	122664625	C	0.0118	2e-11
30239722	BMI	BRINP3	rs10920678	1	190270777	A	0.0149	7e-20
30239722	BMI	DPYD	rs4379706	1	97856823	T	-0.0146	4e-13
30239722	BMI	SNX19	rs4459316	11	130886281	T	-0.0113	3e-11
30239722	BMI	RNU6-983P - LINC01724	rs4474229	1	195067871	A	-0.013	4e-12
30239722	BMI	TCF7L2	rs4506565	10	112996282	A	0.017	2e-22
30239722	BMI	APC	rs459552	5	112841059	A	-0.0133	8e-12
30239722	BMI	CCDC171	rs4740619	9	15634328	T	0.0189	3e-31
30239722	BMI	RPA1 - RTN4RL1	rs4790292	17	1921011	A	-0.0224	7e-20
30239722	BMI	ALPK1	rs4834272	4	112392830	T	-0.0108	3e-10
30239722	BMI	JAKMIP3	rs4880341	10	132179185	T	-0.013	3e-14
30239722	BMI	TUBAP15 - RNU6-718P	rs4895231	5	120052964	C	0.0121	2e-12
30239722	BMI	TRAF3	rs4906263	14	102782790	C	-0.0176	8e-23
30239722	BMI	TRIM66	rs4929923	11	8617653	T	-0.0186	3e-28
30239722	BMI	UTP4	rs5011579	16	69153415	C	-0.0135	2e-10
30239722	BMI	LINC01741 - SEC16B	rs543874	1	177920345	A	-0.0479	3e-125
30239722	BMI	CRTAC1	rs563296	10	98012647	A	0.0168	9e-22
30239722	BMI	MAML3	rs57800857	4	139942211	A	0.0157	3e-15
30239722	BMI	LINC01488 - CCND1	rs592483	11	69630405	T	-0.0137	2e-16
30239722	BMI	TCF4	rs613872	18	55543071	T	0.0146	1e-10
30239722	BMI	LRRC53, TNNI3K, FPGT-TNNI3K	rs953567	1	74511741	A	-0.0184	2e-28
30239722	BMI	STARP1 - HNRNPA3P5	rs9540493	13	65631572	A	0.0129	8e-15
30239722	BMI	PCDH9, PCDH9-AS2	rs9571687	13	66898581	A	-0.0122	2e-11
30239722	BMI	PDS5B	rs9595908	13	32610151	T	0.0154	4e-20
30239722	BMI	NRXN1	rs9636391	2	49973972	A	0.0204	7e-19
30239722	BMI	CCK - SALL4P6	rs9839267	3	42291132	T	0.0227	2e-17
30239722	BMI	ACTL11P - MST1R	rs9862795	3	49878073	A	-0.0264	4e-44
30239722	BMI	IGF2BP1	rs9906944	17	49014058	T	-0.0178	9e-23
30239722	BMI	RPTOR	rs9910745	17	80636743	T	-0.0181	3e-26
30239722	BMI	PDILT	rs9929792	16	20359753	A	0.0152	2e-19
30239722	BMI	MEX3A	rs61813324	1	156080086	T	0.0289	3e-24
30239722	BMI	BDNF, BDNF-AS	rs6265	11	27658369	T	-0.0413	7e-89
30239722	BMI	SSBP3	rs630602	1	54263191	C	0.0126	1e-12
30239722	BMI	SPHKAP	rs6436755	2	228134975	A	0.0119	3e-13
30239722	BMI	YEATS4	rs645026	12	69364151	A	-0.0118	7e-10
30239722	BMI	KNTC1	rs6489156	12	122615850	T	0.0196	2e-24
30239722	BMI	FBXO21	rs6490117	12	117161544	C	-0.0106	7e-10
30239722	BMI	DMXL2	rs6493498	15	51462254	T	0.0137	5e-17
30239722	BMI	C12orf42	rs6539064	12	103312976	C	0.0194	1e-23
30239722	BMI	LINC01875 - TMEM18	rs6548237	2	621461	A	-0.057	2e-158
30239722	BMI	RPS3AP49 - RNU4-17P	rs6567160	18	60161902	T	-0.0552	8e-184
30239722	BMI	GPN3	rs6606686	12	110465575	C	-0.0156	4e-19
30239722	BMI	TRIP12	rs6720868	2	229798860	T	0.0154	2e-17
30239722	BMI	PANTR1	rs6739199	2	104835868	T	0.0161	1e-17
30239722	BMI	NECTIN2	rs6857	19	44888997	T	-0.0246	6e-26
30239722	BMI	LINC02058 - POLD2P1	rs6885199	5	93238927	A	0.0277	3e-09
30239722	BMI	CDH9 - PURPL	rs6890310	5	27193466	A	-0.0119	3e-10
30239722	BMI	POM121C	rs6944634	7	75432493	C	-0.0209	8e-25
30239722	BMI	LINC01505	rs7024334	9	106309794	T	0.0135	5e-12
30239722	BMI	DUSP6 - POC1B	rs704061	12	89378126	T	-0.0142	8e-17
30239722	BMI	NOLC1 - ELOVL3	rs7083450	10	102224303	T	0.0165	2e-13
30239722	BMI	MLLT10	rs7084454	10	21532345	A	0.0198	5e-27
30239722	BMI	METAP1D	rs10930502	2	172025679	A	0.0128	3e-13
30239722	BMI	PRDX4P1 - THAP12P9	rs10938397	4	45180510	A	-0.0322	2e-86
30239722	BMI	SSBP2	rs10942267	5	81546095	A	0.0148	7e-16
30239722	BMI	CALN1	rs10950289	7	71964323	A	0.0177	1e-11
30239722	BMI	LINC02687	rs11038428	11	45382767	T	-0.0133	2e-13
30239722	BMI	LINC02852 - LETR1	rs11073383	15	94731120	A	-0.0139	3e-16
30239722	BMI	SNRPEP3 - GP2	rs11074446	16	20243801	T	0.0214	4e-19
30239722	BMI	PDZRN4	rs11181001	12	41554394	A	0.0136	1e-16
30239722	BMI	FTO	rs1121980	16	53775335	A	0.072	1e-206
30239722	BMI	MACF1	rs112566467	1	39096955	T	0.0184	6e-15
30239722	BMI	MIR138-1 - TOPAZ1	rs113706999	3	44117664	A	0.0424	2e-10
30239722	BMI	WNK1	rs11611246	12	830314	T	0.0223	2e-28
30239722	BMI	DOC2A	rs11642612	16	30018874	A	-0.0218	2e-36
30239722	BMI	SRSF1 - DYNLL2-DT	rs11649864	17	58015700	A	0.0192	3e-10
30239722	BMI	LINC01915	rs11660335	18	24574271	T	0.0151	6e-12
30239722	BMI	CRTC1	rs11668500	19	18725864	C	0.0191	2e-23
30239722	BMI	GIPR	rs11672660	19	45676926	T	-0.0338	7e-60
30239722	BMI	MIR100HG	rs11218510	11	122051879	A	-0.014	7e-13
30239722	BMI	AFF3	rs11677607	2	100134688	T	-0.0182	5e-20
30239722	BMI	LINC01802 - CREB1	rs11692326	2	207398555	T	0.0147	2e-14
30239722	BMI	LINC02260 - KIT	rs11727273	4	54643581	T	-0.0151	4e-15
30239722	BMI	NTNG1	rs11802147	1	107458685	A	0.0125	1e-11
30239722	BMI	BMAL1	rs11824092	11	13324747	T	-0.0154	5e-18
30239722	BMI	LINGO1	rs11856579	15	77720346	A	-0.0161	1e-16
30239722	BMI	CYB5B - NFAT5	rs11866219	16	69515846	A	0.019	5e-28
30239722	BMI	SLC2A2	rs11924032	3	171017310	A	0.0151	3e-16
30239722	BMI	KCND3	rs12033257	1	111775862	A	0.0151	5e-17
30239722	BMI	SDCCAG8, SDCCAG8	rs12042959	1	243369971	A	0.0153	3e-10
30239722	BMI	ADK	rs12098284	10	74287706	T	0.0184	1e-12
30239722	BMI	AGBL4	rs12121950	1	49244592	T	0.0185	7e-24
30239722	BMI	PATJ	rs12140153	1	62114219	T	-0.0353	1e-25
30239722	BMI	COBLL1	rs12328675	2	164684290	T	-0.0152	8e-10
30239722	BMI	LINC02706 - LINC02714	rs12364470	11	134731118	T	-0.0187	2e-17
30239722	BMI	ZNF646P1 - LINC00558	rs12429545	13	53528071	A	0.0313	1e-37
30239722	BMI	RNA5SP30 - LINC02338	rs12431244	13	58056517	T	-0.0195	2e-22
30239722	BMI	GPRC5B - GPR139	rs12446632	16	19924067	A	-0.0353	3e-50
30239722	BMI	BPTF	rs12449442	17	67951524	A	0.0149	2e-13
30239722	BMI	C19orf12 - CCNE1	rs12462975	19	29781295	A	0.0193	1e-25
30239722	BMI	SILC1 - LINC01247	rs12468070	2	6019849	T	-0.0153	5e-16
30239722	BMI	TNRC6B	rs12484438	22	40162060	T	0.016	5e-19
30239722	BMI	LINC00595	rs1249150	10	78220750	A	0.0102	6e-08
30239722	BMI	RABGAP1L	rs12564992	1	174508962	A	-0.0189	3e-13
30239722	BMI	ABHD17C - CEMIP	rs12593036	15	80766311	A	0.0147	2e-15
30239722	BMI	BMPR1B	rs12645001	4	95097186	A	-0.0112	5e-10
30239722	BMI	CLVS1	rs12681792	8	61141904	A	0.015	3e-12
30239722	BMI	RBMS1	rs12692596	2	160409399	T	0.012	1e-12
30239722	BMI	SMIM30 - PPP1R3A	rs12705916	7	113852779	T	-0.0156	1e-18
30239722	BMI	CHMP3-AS1, RNF103-CHMP3	rs12714199	2	86585426	T	-0.0141	3e-16
30239722	BMI	AK5	rs12729914	1	77514550	T	-0.0226	2e-27
30239722	BMI	RPS6KA5	rs1285997	14	91046685	C	-0.0147	7e-15
30239722	BMI	KLF16	rs3746038	19	1852495	T	-0.0173	3e-16
30239722	BMI	FHIP1B	rs3750944	11	6218114	A	-0.0103	5e-09
30239722	BMI	EEF1AKMT4-ECE2, ECE2	rs3752904	3	184278280	T	-0.0116	9e-13
30239722	BMI	CELA2B	rs3766160	1	15482377	A	-0.0107	5e-09
30239722	BMI	FEZ2	rs3770799	2	36561473	A	-0.0114	1e-10
30239722	BMI	CACNA1D	rs3774573	3	53765933	T	0.0151	3e-14
30239722	BMI	E2F3	rs3806114	6	20482104	A	-0.012	1e-11
30239722	BMI	TRPS1	rs3808477	8	115658120	T	-0.0182	9e-22
30239722	BMI	NFIL3 - ROR2	rs3811125	9	91424965	T	-0.0152	9e-13
30239722	BMI	CAST	rs3822683	5	96745179	A	0.0131	1e-10
30239722	BMI	KLF3	rs1000096	4	38691214	T	-0.0145	2e-16
30239722	BMI	RNU6-699P - RNU1-63P	rs10002111	4	66949786	A	0.0125	1e-09
30239722	BMI	RABEP1, NUP88	rs1000940	17	5379957	A	-0.0152	8e-18
30239722	BMI	MFAP3	rs10044136	5	154167248	C	-0.0162	3e-21
30239722	BMI	RPSAP64 - LINC01700	rs1006893	21	38931753	T	-0.0119	2e-09
30239722	BMI	CRB1	rs1009188	1	197287960	T	0.0124	7e-11
30239722	BMI	LINC00967 - RRS1-DT	rs10092723	8	66282475	A	-0.0133	1e-11
30239722	BMI	TSNARE1	rs10099330	8	142302333	A	-0.0119	3e-12
30239722	BMI	LZTS1 - TMEM97P2	rs10101364	8	20777377	T	0.012	6e-11
30239722	BMI	MIR4432HG	rs1011407	2	60438633	A	0.0172	7e-11
30239722	BMI	GNAQ	rs10116186	9	77917458	A	-0.0116	2e-09
30239722	BMI	OR7K1P - LINC02306	rs10132280	14	25458973	A	-0.0214	2e-33
30239722	BMI	PANTR1	rs10197031	2	104838132	T	-0.0161	5e-18
30239722	BMI	LINC01876	rs10198345	2	156252883	T	-0.0109	1e-09
30239722	BMI	ADCY3	rs10203386	2	24913997	A	0.0318	1e-78
30239722	BMI	ANXA2P3 - LINC02671	rs2933451	10	64866854	A	-0.0129	2e-10
30239722	BMI	TRIB1 - LINC02964	rs2954021	8	125469835	A	-0.0107	2e-10
30239722	BMI	UBE2WP1 - EEF1A1P11	rs2968487	1	96421814	T	0.0176	8e-22
30239722	BMI	KCTD15 - SUNO1	rs29938	19	33820576	T	-0.0158	4e-20
30239722	BMI	NEGR1 - RPL31P12	rs3101336	1	72285502	T	-0.0254	5e-54
30239722	BMI	YWHAZ	rs3134358	8	100946205	T	0.0122	4e-12
30239722	BMI	CHD1-DT	rs325220	5	98968860	A	-0.0106	4e-09
30239722	BMI	LINC02945	rs326845	4	111826763	A	-0.0117	3e-11
30239722	BMI	JADE2	rs329124	5	134529762	A	0.0135	4e-15
30239722	BMI	RORA-AS1, RORA	rs340025	15	60616108	T	-0.0127	1e-14
30239722	BMI	PAX2 - Y_RNA	rs34277166	10	100875096	A	0.0144	8e-14
30239722	BMI	PRRC2C	rs34720381	1	171486183	T	0.0229	8e-12
30239722	BMI	UBXN7	rs34801745	3	196388626	C	0.0129	7e-11
30239722	BMI	ANAPC4	rs34811474	4	25407216	A	-0.0293	9e-38
30239722	BMI	DLG2	rs349088	11	85103349	A	-0.013	4e-14
30239722	BMI	TUSC3	rs354508	8	15677717	T	-0.0146	3e-10
30239722	BMI	DHX36	rs355777	3	154317161	C	0.0151	2e-18
30239722	BMI	COBLL1	rs355914	2	164800277	C	0.0108	7e-11
30239722	BMI	MAD2L1BP	rs35679149	6	43636430	A	0.0413	7e-12
30239722	BMI	LINC01118	rs35809007	2	46792382	A	-0.0159	9e-16
30239722	BMI	LINC02469 - PCAT4	rs35851183	4	79796028	A	-0.0121	1e-09
30239722	BMI	FGFR1 - LINC03042	rs36061954	8	38472132	T	0.0119	1e-09
30239722	BMI	PRUNE1	rs3738476	1	151034063	A	-0.0195	3e-14
30239722	BMI	FIBCD1	rs3739514	9	130907638	A	0.0132	7e-11
30239722	BMI	TRIM47	rs3744017	17	75875386	A	0.0139	2e-10
30239722	BMI	CPNE4	rs7428670	3	131860966	C	0.022	6e-31
30239722	BMI	SH2B1	rs7498665	16	28871920	A	-0.0285	1e-66
30239722	BMI	GPR61	rs7550711	1	109540264	T	0.0657	9e-39
30239722	BMI	PPP1CB	rs7579277	2	28773429	A	-0.0125	4e-12
30239722	BMI	RTN4	rs7582359	2	55059545	A	-0.0128	2e-12
30239722	BMI	SCHLAP1	rs7588437	2	180710554	A	-0.0165	2e-22
30239722	BMI	ERBB4 - LINC01878	rs7599312	2	212548507	A	-0.0182	2e-23
30239722	BMI	STAG1	rs7621025	3	136553404	T	-0.0187	8e-24
30239722	BMI	CWC27	rs7701842	5	64778903	A	0.0124	3e-13
30239722	BMI	MFAP3	rs7701886	5	154167849	A	-0.0161	5e-21
30239722	BMI	MIR583HG - PCSK1	rs7713317	5	96381018	A	-0.0166	2e-20
30239722	BMI	SLITRK6 - MOB1AP1	rs77432547	13	85920682	A	-0.017	1e-15
30239722	BMI	ZNF131	rs782971	5	43124586	A	-0.0134	4e-13
30239722	BMI	KCNB2	rs7845090	8	72537705	A	-0.0207	5e-23
30239722	BMI	GRID1	rs7899106	10	85651147	A	-0.0327	2e-18
30239722	BMI	CDK11B - SLC35E2B	rs79113395	1	1659060	A	-0.02	2e-20
30239722	BMI	P2RX4	rs7961979	12	121233458	A	0.0177	7e-12
30239722	BMI	Y_RNA - DUX4L52	rs7975187	12	60570327	A	-0.0137	4e-11
30239722	BMI	RNU6-508P - RNA5SP94	rs185581	2	59653470	A	0.0133	8e-10
30239722	BMI	LINC01122	rs1861412	2	58665930	A	-0.0202	1e-32
30239722	BMI	FKBP1A - NSFL1C	rs1884389	20	1429938	T	-0.0108	4e-10
30239722	BMI	CASC20 - LINC01713	rs1884897	20	6632185	A	-0.0184	3e-28
30239722	BMI	ISCA1P1 - HTR1A	rs1895407	5	63725811	T	-0.0155	5e-20
30239722	BMI	ASCL4 - WSCD2	rs1895941	12	107939217	A	-0.0153	2e-15
30239722	BMI	FHIT	rs1916801	3	61201372	A	0.0169	2e-24
30108127	BMI	FBXL17	rs40067	5	108103311	G	0.02	2e-07
30108127	BMI	PRDM6 - CEP120	rs1582931	5	123321505	G	0.015	9e-08
30108127	BMI	LINC02240	rs6864049	5	124994829	A	-0.014	4e-08
30108127	BMI	MFAP3	rs815610	5	154137618	C	0.02	2e-12
30108127	BMI	LINC01485 - CPEB4	rs3849724	5	173863974	G	0.012	3e-06
30108127	BMI	HIVEP1	rs2228213	6	12124622	G	0.014	3e-07
30108127	BMI	IP6K3 - LEMD2	rs943466	6	33764010	G	0.015	6e-07
30108127	BMI	NUDT3, RPS10-NUDT3	rs206936	6	34335092	A	-0.019	4e-10
30108127	BMI	PACSIN1	rs7757419	6	34471792	A	-0.021	3e-10
30108127	BMI	ILRUN	rs205262	6	34595387	A	-0.02	8e-13
30108127	BMI	BLTP3A	rs6457796	6	34860776	T	-0.02	5e-13
30108127	BMI	TDRG1, LINC00951	rs2033529	6	40380914	A	-0.018	2e-11
30108127	BMI	FTH1P5 - PKHD1	rs4715210	6	50929538	C	-0.04	2e-34
30108127	BMI	MMS22L	rs4498364	6	97165897	C	0.016	2e-07
30108127	BMI	FOXO3	rs9400239	6	108656460	T	-0.02	5e-14
30108127	BMI	MAN1A1 - MIR3144	rs2357760	6	119892734	G	-0.015	6e-08
30108127	BMI	IFNGR1 - OLIG3	rs13201877	6	137354404	A	-0.018	2e-06
30108127	BMI	RGS17	rs2185027	6	153060487	A	-0.015	5e-08
30108127	BMI	SLC22A3	rs487152	6	160353454	C	-0.018	2e-12
30108127	BMI	PRKN	rs13191362	6	162612318	A	0.025	2e-10
30108127	BMI	PDE1C	rs215607	7	32298725	G	0.024	2e-10
30108127	BMI	DDX43P2 - VWC2	rs10269783	7	49576607	G	-0.013	3e-07
30108127	BMI	DDC	rs11765748	7	50547918	T	0.014	3e-07
30108127	BMI	HIP1	rs1167827	7	75533848	A	-0.019	3e-12
30108127	BMI	DTX2P1, DTX2P1-UPK3BP1-PMS2P11	rs2245368	7	76978826	C	0.025	5e-09
30108127	BMI	MAGI2	rs3779273	7	78199623	G	0.013	2e-07
30108127	BMI	CALCR	rs2237579	7	93466555	T	-0.015	1e-07
30108127	BMI	CALCR	rs9641123	7	93568420	G	-0.016	3e-08
30108127	BMI	ASB4	rs6465468	7	95540202	G	-0.014	1e-06
30108127	BMI	FOXP2 - MDFIC	rs4727804	7	114760944	A	-0.016	3e-06
30108127	BMI	SGCZ	rs6990042	8	14316465	G	0.012	2e-06
30108127	BMI	HNF4G - RNU2-54P	rs4735692	8	75703428	A	0.024	7e-17
30108127	BMI	HNF4G - RNU2-54P	rs17405819	8	75894349	T	0.025	9e-20
30108127	BMI	RNU6-1213P - Y_RNA	rs16907751	8	80463222	C	0.029	1e-09
30108127	BMI	TPM3P3 - RALYL	rs733594	8	84165451	C	-0.017	1e-09
30108127	BMI	YWHAZ	rs3134353	8	100935225	A	-0.015	1e-06
30108127	BMI	CCDC171	rs4740619	9	15634328	T	0.016	4e-10
30108127	BMI	CCDC171	rs770214	9	15888708	G	0.023	4e-08
30108127	BMI	LINGO2	rs10968576	9	28414341	A	-0.025	7e-21
30108127	BMI	LINC01505	rs7024334	9	106309794	T	0.014	2e-06
30108127	BMI	FRRS1L - EPB41L4B	rs6477694	9	109170062	C	0.016	2e-10
30108127	BMI	ASTN2 - RPL35AP22	rs1928295	9	117616205	T	0.016	1e-10
30108127	BMI	STRBP - CRB2	rs10760279	9	123343012	G	-0.02	4e-10
30108127	BMI	DENND1A	rs541160	9	123828408	C	-0.023	1e-09
30108127	BMI	LMX1B	rs10733682	9	126698635	A	0.019	8e-13
30108127	BMI	SWI5	rs2270204	9	128280455	T	-0.018	5e-09
30108127	BMI	CASC20 - LINC01713	rs2145272	20	6645571	G	-0.018	6e-11
30108127	BMI	ENTPD6	rs6050446	20	25214873	A	-0.036	3e-06
30108127	BMI	RN7SKP33 - EYA2	rs6012059	20	46874575	A	-0.014	2e-06
30108127	BMI	LINC01524	rs16996700	20	52365406	T	0.02	2e-12
30108127	BMI	ADAMTS9-AS2	rs2371767	3	64732582	G	-0.016	3e-08
30108127	BMI	GBE1 - LINC02008	rs6792696	3	81824858	G	-0.014	1e-07
30108127	BMI	CADM2	rs62261676	3	85649427	A	0.022	9e-11
30108127	BMI	CADM2	rs13078960	3	85758440	T	-0.027	4e-17
30108127	BMI	CD47 - LINC01215	rs7640424	3	108101216	C	0.013	3e-06
30108127	BMI	LSAMP - RNU6-1200P	rs2868975	3	117216476	G	0.016	7e-06
30108127	BMI	CPNE4	rs876424	3	131918832	T	-0.017	3e-08
30108127	BMI	STAG1	rs7621025	3	136553404	T	-0.015	2e-07
30108127	BMI	MRAS	rs1720825	3	138389241	A	0.018	9e-09
30108127	BMI	RASA2	rs16851483	3	141556594	G	-0.03	5e-08
30108127	BMI	DHX36	rs9438	3	154301098	G	-0.014	1e-06
30108127	BMI	DGKG	rs7647305	3	186116501	T	-0.036	7e-31
30108127	BMI	ANAPC4	rs34811474	4	25407216	G	0.02	2e-09
30108127	BMI	LINC02505 - LINC02616	rs16992647	4	36811483	C	0.016	2e-06
30108127	BMI	PRDX4P1 - THAP12P9	rs10938397	4	45180510	A	-0.037	1e-47
30108127	BMI	SCARB2	rs17001654	4	76208415	C	-0.02	6e-07
30108127	BMI	SLC39A8	rs13107325	4	102267552	C	-0.051	3e-21
30108127	BMI	HHIP	rs11727676	4	144737912	T	0.029	7e-09
30108127	BMI	ARL15	rs4865796	5	53976834	G	0.013	1e-06
30108127	BMI	ISCA1P1 - HTR1A	rs1503526	5	63724879	T	-0.014	1e-07
30108127	BMI	POC5 - SLC25A5P9	rs2112347	5	75719417	T	0.027	3e-26
30108127	BMI	TMEM161B-DT	rs6870983	5	88401716	C	0.02	9e-12
30108127	BMI	MEF2C-AS2, LINC00461	rs16903285	5	88682435	T	-0.023	1e-08
30108127	BMI	MIR583HG - PCSK1	rs7713317	5	96381018	A	-0.015	4e-08
30108127	BMI	PCSK1 - CAST	rs261967	5	96514546	A	-0.017	1e-09
30108127	BMI	LINC01524	rs6091540	20	52471323	C	0.023	4e-16
30108127	BMI	LINC01440	rs2243930	20	55572404	G	-0.017	6e-08
30108127	BMI	RPSAP64 - LINC01700	rs2836754	21	38919816	T	-0.017	7e-11
30108127	BMI	ADARB1	rs427943	21	45150981	A	-0.014	7e-07
30108127	BMI	MIR1915HG	rs12770228	10	21494705	G	-0.018	6e-09
30108127	BMI	REEP3	rs2163188	10	63554951	G	-0.015	4e-08
30108127	BMI	GRID1	rs7899106	10	85651147	A	-0.039	3e-11
30108127	BMI	R3HCC1L	rs11189513	10	98209811	A	0.016	6e-08
30108127	BMI	HIF1AN - Metazoa_SRP	rs17094222	10	100635683	T	-0.025	6e-15
30108127	BMI	BORCS7, BORCS7-ASMT	rs4409766	10	102856906	T	-0.029	2e-12
30108127	BMI	NT5C2	rs11191560	10	103109281	T	-0.033	8e-15
30108127	BMI	TCF7L2	rs7903146	10	112998590	C	0.021	3e-14
30108127	BMI	SHTN1	rs10886017	10	116913020	C	-0.015	2e-07
30108127	BMI	CTBP2	rs1561589	10	125007104	G	-0.017	7e-10
30108127	BMI	PDILT	rs9652589	16	20359494	C	0.017	1e-09
30108127	BMI	RBBP6	rs7195386	16	24567137	T	0.013	6e-06
30108127	BMI	SBK1	rs2650492	16	28322090	G	-0.021	2e-12
30108127	BMI	IL27 - NUPR1	rs62034325	16	28527319	A	-0.023	1e-15
30108127	BMI	ATXN2L - TUFM	rs12325113	16	28837347	T	-0.029	4e-29
30108127	BMI	TMEM219	rs7204797	16	29956694	C	-0.019	6e-11
30108127	BMI	KAT8	rs9925964	16	31118574	A	0.019	2e-13
30108127	BMI	RNU6-257P - MTND4LP25	rs2080454	16	49028679	C	0.015	8e-09
30108127	BMI	RPGRIP1L	rs3213758	16	53605526	C	0.026	8e-07
30108127	BMI	FTO	rs1558902	16	53769662	T	-0.079	2e-210
30108127	BMI	CYB5B - NFAT5	rs889398	16	69522812	C	0.016	2e-10
30108127	BMI	IST1, ATXN1L	rs61747555	16	71851520	A	0.015	9e-06
30108127	BMI	ZFHX3	rs756717	16	72962263	G	0.015	2e-08
30108127	BMI	RABEP1, NUP88	rs3026101	17	5377145	T	-0.02	3e-13
30108127	BMI	MAP2K3 - KCNJ12	rs4986044	17	21358248	C	0.015	3e-08
30108127	BMI	GGNBP2, GGNBP2	rs28573110	17	36558525	A	0.019	3e-12
30108127	BMI	THRA	rs2230701	17	40083963	C	0.036	2e-07
30108127	BMI	MYL4 - ITGB3	rs11652097	17	47239351	C	-0.013	2e-06
30108127	BMI	TBKBP1 - TBX21	rs1808192	17	47717340	A	0.016	6e-09
30108127	BMI	SKAP1	rs6504108	17	48215561	C	0.016	1e-08
30108127	BMI	DCAF7	rs17631394	17	63568639	G	0.015	4e-06
30108127	BMI	BPTF	rs12602912	17	67873957	C	-0.017	5e-08
30108127	BMI	RPTOR	rs12939549	17	80637924	A	0.017	3e-11
30108127	BMI	RMC1, NPC1	rs1788820	18	23521980	A	0.02	4e-12
30108127	BMI	HS6ST3	rs9634489	13	96396750	A	-0.017	7e-11
30108127	BMI	OR7K1P - LINC02306	rs10132280	14	25458973	C	0.022	6e-15
30108127	BMI	LINC02326 - RNU11-5P	rs12885454	14	29267632	C	0.02	4e-14
30108127	BMI	PRKD1	rs11847697	14	30045906	C	-0.042	9e-11
30108127	BMI	AKAP6	rs17522122	14	32833676	G	-0.018	8e-12
30108127	BMI	NRXN3	rs7144011	14	79474040	G	-0.029	3e-20
30108127	BMI	BTBD7, BTBD7	rs3783890	14	93323930	T	0.018	1e-08
30108127	BMI	UNC79, UNC79	rs12147136	14	93605958	A	-0.018	1e-09
30108127	BMI	TRAF3	rs7143963	14	102838088	C	-0.021	8e-11
30108127	BMI	KLC1-AS1, KLC1	rs709400	14	103683138	A	0.014	3e-08
30108127	BMI	DMXL2	rs3736485	15	51456413	A	0.013	7e-07
30108127	BMI	LINC02349 - VPS13C	rs17303831	15	61842133	T	0.031	9e-06
30108127	BMI	MAP2K5	rs11637027	15	67645417	G	-0.024	1e-17
30108127	BMI	MAP2K5	rs4776970	15	67788548	A	0.026	4e-24
30108127	BMI	ADPGK-AS1 - NPM1P42	rs7164727	15	72801650	C	-0.016	9e-10
30108127	BMI	ABHD17C	rs2759315	15	80717305	C	-0.018	5e-11
30108127	BMI	LINC02852 - LETR1	rs7181659	15	94724254	A	0.015	6e-09
30108127	BMI	AXIN1	rs11866815	16	337867	C	0.016	2e-07
30108127	BMI	NLRC3	rs758747	16	3577357	C	-0.018	2e-09
30108127	BMI	ADCY9	rs879620	16	3965728	C	-0.025	4e-14
30108127	BMI	PPL	rs2037912	16	4883938	G	0.012	5e-06
30108127	BMI	PDXDC1	rs7200543	16	15036113	A	0.013	8e-07
30108127	BMI	IQCK	rs7191155	16	19788891	T	0.023	2e-08
30108127	BMI	GPRC5B - GPR139	rs12446632	16	19924067	G	0.034	9e-20
30108127	BMI	SNRPEP3 - GP2	rs11074446	16	20243801	T	0.025	6e-12
30108127	BMI	LINC01122	rs4671328	2	58708147	T	0.024	5e-18
30108127	BMI	LINC01122 - LINC01793	rs887912	2	59075742	T	0.021	1e-13
30108127	BMI	EHBP1	rs11688816	2	62825913	G	0.014	1e-08
30108127	BMI	CTNNA2	rs17016673	2	79270653	C	-0.028	5e-10
30108127	BMI	RAB3GAP1	rs7570971	2	135080336	C	0.015	2e-08
30108127	BMI	MCM6	rs4988235	2	135851076	G	-0.016	5e-09
30108127	BMI	LRP1B - UBE2V1P14	rs2890652	2	142202362	T	-0.024	4e-10
30108127	BMI	FIGN	rs1460676	2	163711179	T	-0.018	4e-08
30108127	BMI	SCHLAP1	rs11679338	2	180742168	C	-0.02	2e-11
30108127	BMI	ZDBF2 - ACER2P1	rs972540	2	206380059	A	-0.018	2e-10
30108127	BMI	LINC01802 - CREB1	rs17203016	2	207390794	A	-0.02	1e-09
30108127	BMI	CPS1 - RPS27P10	rs7421089	2	211123688	T	0.016	2e-07
30108127	BMI	ERBB4 - LINC01878	rs7599312	2	212548507	G	0.021	4e-14
30108127	BMI	USP37	rs492400	2	218485029	C	0.014	4e-08
30108127	BMI	NYAP2 - MIR5702	rs4072096	2	226171887	A	-0.015	3e-09
30108127	BMI	PPARG	rs1801282	3	12351626	C	-0.023	2e-09
30108127	BMI	RARB	rs6804842	3	25064946	A	-0.017	6e-12
30108127	BMI	CCK - SALL4P6	rs10460960	3	42267243	G	-0.025	1e-10
30108127	BMI	MON1A - RBM6	rs7613875	3	49934081	C	-0.02	7e-14
30108127	BMI	SEMA3F	rs1046956	3	50185493	T	0.017	2e-08
30108127	BMI	PBRM1	rs2590838	3	52588070	G	-0.012	1e-06
30108127	BMI	ITIH1	rs2710323	3	52781889	T	-0.013	2e-07
30108127	BMI	CACNA1D	rs13076366	3	53713347	C	0.019	2e-08
30108127	BMI	PXK	rs56384862	3	58410136	A	-0.014	3e-06
30108127	BMI	FHIT	rs2365389	3	61250788	C	0.02	3e-15
30108127	BMI	LINC00907	rs7239883	18	42567706	G	0.016	7e-10
30108127	BMI	RIT2 - SYT4	rs1518142	18	43141525	G	0.013	2e-06
30108127	BMI	RAB27B	rs8092503	18	54812256	A	-0.015	5e-07
30108127	BMI	SEC11C - GRP	rs7243357	18	59216087	T	0.015	9e-06
30108127	BMI	RPS3AP49 - RNU4-17P	rs6567160	18	60161902	T	-0.052	7e-70
30108127	BMI	RNU4-17P - MC4R	rs9944545	18	60291011	C	-0.032	9e-31
30108127	BMI	BCL2	rs12454712	18	63178651	T	-0.016	4e-07
30108127	BMI	PGPEP1	rs17724992	19	18344015	A	0.015	5e-07
30108127	BMI	CRTC1	rs757318	19	18709498	C	0.015	7e-08
30108127	BMI	C19orf12 - CCNE1	rs17513613	19	29795915	T	-0.014	2e-07
30108127	BMI	ZNF536	rs33439	19	30454264	C	-0.015	4e-07
30108127	BMI	KCTD15 - SUNO1	rs29941	19	33818627	A	-0.016	3e-09
30108127	BMI	TOMM40	rs2075650	19	44892362	A	0.027	1e-13
30108127	BMI	QPCTL	rs2287019	19	45698914	C	0.031	1e-19
30108127	BMI	ZC3H4	rs3810291	19	47065746	G	-0.026	8e-19
30108127	BMI	PANK4	rs7535528	1	2512975	G	0.017	1e-06
30108127	BMI	COL16A1	rs2271928	1	31662352	G	0.012	7e-06
30108127	BMI	MACF1	rs2296172	1	39370145	A	-0.015	1e-06
30108127	BMI	MACF1 - BMP8A	rs61779328	1	39487795	A	-0.018	2e-07
30108127	BMI	TAL1	rs977747	1	47219005	T	0.017	2e-11
30108127	BMI	AGBL4	rs3127553	1	48972333	G	0.021	3e-16
30108127	BMI	AGBL4	rs657452	1	49124175	A	0.021	5e-16
30108127	BMI	AGBL4	rs4582848	1	49846528	A	0.019	3e-10
30108127	BMI	ELAVL4	rs11583200	1	50094148	C	0.019	4e-13
30108127	BMI	PATJ	rs2481665	1	62129005	T	0.018	1e-12
30108127	BMI	NCAM1	rs1816537	11	113097929	A	-0.018	4e-10
30108127	BMI	NXPE2 - CADM1	rs12286929	11	115151684	A	-0.021	6e-16
30108127	BMI	IL13RA1	rs1316982	X	118753835	A	-0.029	3e-09
30108127	BMI	WNK1	rs11611246	12	830314	G	-0.022	2e-12
30108127	BMI	LMO3 - SKP1P2	rs10772983	12	16988648	C	0.012	7e-07
30108127	BMI	SOX5	rs7970953	12	23922574	G	-0.015	7e-08
30108127	BMI	PDZRN4	rs1405552	12	41352871	G	0.015	1e-09
30108127	BMI	PDZRN4	rs11181001	12	41554394	A	0.015	2e-09
30108127	BMI	BCDIN3D - RPL35AP28	rs7138803	12	49853685	G	-0.027	6e-27
30108127	BMI	LINC02399 - LINC02392	rs10777237	12	90249747	T	0.016	5e-07
30108127	BMI	LINC02822	rs11105839	12	90844143	T	0.013	2e-07
30108127	BMI	SH2B3, ATXN2	rs3184504	12	111446804	T	-0.015	6e-09
30108127	BMI	ATXN2-AS - BRAP	rs11065987	12	111634620	A	0.015	4e-09
30108127	BMI	TRAFD1 - HECTD4	rs17630235	12	112153882	G	0.016	5e-10
30108127	BMI	CLIP1	rs11057405	12	122297350	G	0.029	3e-10
30108127	BMI	KNTC1	rs4319547	12	122594488	A	-0.015	1e-07
30108127	BMI	DNAH10, CCDC92	rs7133378	12	123924955	G	-0.014	2e-07
30108127	BMI	MTIF3	rs9581854	13	27443645	C	-0.024	3e-11
30108127	BMI	FLT3	rs1933437	13	28050157	G	0.015	1e-07
30108127	BMI	ZNF646P1 - LINC00558	rs12429545	13	53528071	G	-0.032	5e-18
30108127	BMI	DNAJA1P1 - HMGN2P39	rs2321882	13	58877855	G	-0.024	8e-12
30108127	BMI	STARP1 - HNRNPA3P5	rs9540493	13	65631572	A	0.017	2e-10
30108127	BMI	CCT5P2 - NIPA2P5	rs1441264	13	79006784	G	-0.018	2e-12
30108127	BMI	HS6ST3	rs1927790	13	96269937	T	-0.016	2e-10
30108127	BMI	NEGR1 - RPL31P12	rs3101336	1	72285502	T	-0.032	7e-36
30108127	BMI	RPL31P12 - RNU6-1246P	rs7550173	1	72478934	A	-0.027	3e-24
30108127	BMI	TNNI3K, FPGT-TNNI3K	rs12042908	1	74532078	A	0.022	1e-17
30108127	BMI	ZZZ3	rs17381664	1	77582646	T	-0.021	3e-15
30108127	BMI	DNAJB4, GIPC2	rs4130548	1	77998184	T	-0.022	2e-16
30108127	BMI	RNFT1P2 - MGC27382	rs12406019	1	78212446	A	-0.013	9e-07
30108127	BMI	EEF1A1P11 - RN7SL831P	rs11165643	1	96458541	C	-0.019	3e-13
30108127	BMI	NTNG1	rs11185092	1	107343656	A	-0.019	6e-08
30108127	BMI	GNAT2	rs17024393	1	109612066	T	-0.053	6e-13
30108127	BMI	DDX20	rs197412	1	111766331	T	-0.015	1e-06
30108127	BMI	TBX15	rs984222	1	118961220	C	0.015	6e-09
30108127	BMI	WARS2	rs17023223	1	119088551	T	0.011	7e-06
30108127	BMI	SEMA6C	rs4512652	1	151143214	G	0.017	1e-07
30108127	BMI	LINC01741 - SEC16B	rs543874	1	177920345	A	-0.048	4e-52
30108127	BMI	BRINP3	rs10920678	1	190270777	A	0.017	7e-11
30108127	BMI	CRB1	rs10754220	1	197275160	G	0.017	1e-07
30108127	BMI	IPO9	rs2494114	1	201831883	C	-0.027	3e-20
30108127	BMI	LINC01875 - TMEM18	rs13021737	2	632348	A	-0.058	4e-69
30108127	BMI	SILC1 - LINC01247	rs10929925	2	6015425	C	0.014	2e-08
30108127	BMI	NCOA1	rs2044148	2	24514964	G	0.02	3e-10
30108127	BMI	ADCY3 - DNAJC27	rs10182181	2	24927427	A	-0.031	3e-35
30108127	BMI	KCNK3	rs11126666	2	26705943	G	-0.019	5e-11
30108127	BMI	GCKR	rs1260326	2	27508073	T	-0.012	5e-06
30108127	BMI	LINC01122	rs2075171	2	58461772	G	0.017	1e-08
30108127	BMI	LINC01122	rs929641	2	58565242	A	0.019	3e-14
27296613	BMI	Y_RNA - Y_RNA	rs6899277	5	79549808	G	-0.7	2e-06
27296613	BMI	LINC02214 - RPL35AP15	rs6866721	5	116877085	C	0.76	1e-07
27296613	BMI	CEP162	rs2497155	6	84154244	T	-1.05	4e-06
27296613	BMI	KCNC1	rs7926805	11	17737040	C	-0.8	1e-06
28296344	BMI	SEMA4D	rs80068415	9	89478212	C	2.889	1e-08
32363570	BMI	ADGRB3	rs6913677	6	69093570	G	0.47	1e-08
32363570	BMI	SLC22A11	rs2078267	11	64566642	A	0.45	5e-08
32363570	BMI	ZNF45	rs8100011	19	43932581	A	0.44	1e-07
31669095	BMI	ACTN3	rs540874	11	66562261	A	NA	5e-06
31669095	BMI	PSMD3	rs3826331	17	39994239	T	NA	3e-06
31669095	BMI	UNC13D	rs111365807	17	75829382	G	NA	1e-07
31669095	BMI	USP36 - RPL9P29	rs9895419	17	78844832	A	NA	4e-06
31669095	BMI	ACOXL, MIR4435-2HG	rs72836344	2	111117122	G	NA	4e-06
31669095	BMI	TBL1XR1	rs12493005	3	177195111	C	NA	3e-06
31669095	BMI	PLAGL1	rs6900923	6	143977063	C	NA	1e-06
31669095	BMI	ITGB8 - EEF1A1P27	rs28423374	7	20540024	T	NA	4e-07
30108127	BMI	PDS5B	rs9595908	13	32610151	T	-0.016	5e-23
30108127	BMI	RNA5SP30 - LINC02338	rs9563576	13	58096013	C	-0.023	6e-28
30108127	BMI	MEG9	rs7161194	14	101062668	A	-0.018	1e-22
30108127	BMI	ADAM10	rs4238331	15	58719934	T	-0.011	5e-09
30108127	BMI	DENND4A, RAB11A	rs12899850	15	65758961	C	-0.014	2e-10
30108127	BMI	CHD2, CHASERR	rs1439620	15	92886416	A	-0.008	2e-06
30108127	BMI	PTPN2	rs12961799	18	12904400	C	0.011	3e-09
30108127	BMI	ASXL3	rs11081818	18	33671124	A	0.014	1e-15
30108127	BMI	EIF2S2, RALY	rs6142096	20	34098852	A	0.014	2e-16
30108127	BMI	MAPK1	rs17759796	22	21835874	A	0.014	7e-10
30108127	BMI	TNRC6B	rs4820408	22	40208941	T	0.016	3e-10
30108127	BMI	TNRC6B	rs139913	22	40317857	T	0.014	1e-06
30108127	BMI	LMO1 - STK33	rs16937956	11	8382954	A	0.013	8e-07
30108127	BMI	TRIM66	rs10840100	11	8647890	A	-0.018	5e-12
30108127	BMI	NUCB2 - NCR3LG1	rs7928810	11	17350896	C	-0.012	4e-06
30108127	BMI	CCDC34	rs80317617	11	27340710	T	-0.029	1e-06
30108127	BMI	BDNF, BDNF-AS	rs6265	11	27658369	C	0.042	2e-39
30108127	BMI	MIR129-2 - HSD17B12	rs4755726	11	43620580	T	0.018	1e-10
30108127	BMI	HSD17B12	rs2176598	11	43842728	T	0.018	1e-09
30108127	BMI	CELF1	rs7124681	11	47508395	C	-0.023	1e-19
30108127	BMI	MTCH2	rs3817334	11	47629441	C	-0.023	6e-20
30108127	BMI	NUP160	rs3816605	11	47835701	T	0.02	4e-16
30108127	BMI	NRXN2	rs506338	11	64673448	T	-0.012	9e-06
30108127	BMI	LINC02952 - LINC02747	rs11607976	11	69464343	C	0.014	2e-06
30108127	BMI	ANKS1B	rs2372716	12	99179648	C	-0.015	3e-15
30108127	BMI	ARL2BPP5 - MRPL57P6	rs828758	5	162924846	G	0.008	7e-06
30108127	BMI	ADGRB3	rs513357	6	68848806	A	-0.015	8e-09
30108127	BMI	BMAL1	rs7938308	11	13298986	C	-0.014	8e-15
30108127	BMI	SPRY3	rs306890	X	155757485	C	0.036	6e-20
30108127	BMI	AKT3	rs1074657	1	243583332	T	-0.014	2e-14
30108127	BMI	HNRNPA1P57 - LDHAP3	rs1396141	2	41446605	T	0.013	7e-13
30108127	BMI	MTA3	rs7580766	2	42712211	G	0.011	6e-10
30108127	BMI	ARHGAP15	rs6710871	2	143203024	A	0.021	3e-19
30108127	BMI	SGO1-AS1	rs4857968	3	20673088	G	-0.015	1e-16
30108127	BMI	EZRP1 - ALCAM	rs1436351	3	104899129	T	0.016	2e-17
30108127	BMI	KLF3-AS1	rs4833079	4	38653060	T	-0.013	8e-16
30108127	BMI	RNU1-89P - TERF1P3	rs10019997	4	136127444	T	0.015	7e-21
30108127	BMI	MCC	rs10063334	5	113425177	C	0.013	1e-08
30108127	BMI	RANBP17	rs7730898	5	171032671	A	0.017	7e-22
30108127	BMI	KCNQ5	rs947612	6	73028938	G	-0.014	2e-13
30108127	BMI	MIR2113 - EIF4EBP2P3	rs901630	6	98091643	C	-0.017	1e-25
30108127	BMI	L3MBTL3	rs6569648	6	130027974	C	-0.013	5e-12
30108127	BMI	PACRG-AS1 - CAHM	rs9364687	6	163396879	G	-0.01	2e-10
30108127	BMI	CLVS1	rs6471932	8	61166345	T	-0.02	1e-14
30108127	BMI	KDM4C	rs12352785	9	6956850	A	-0.013	6e-13
30108127	BMI	LINC00845 - TMEM26	rs118067556	10	61376407	C	-0.035	1e-13
30108127	BMI	LINC02687 - CHST1	rs10742752	11	45416824	C	0.013	6e-16
30108127	BMI	CPNE8-AS1 - LINC02406	rs11170468	12	39036246	A	-0.014	8e-13
30108127	BMI	LINC02421 - LINC01479	rs1819844	12	67811824	A	-0.016	2e-14
31888951	BMI	NEGR1	rs1776012	1	72252060	G	-0.4848	9e-06
31888951	BMI	TDH	rs2060457	8	11355741	T	0.5802	9e-08
31888951	BMI	GATA3 - PRPF38AP1	rs12412241	10	8085176	A	-0.5474	3e-06
31888951	BMI	LMO1	rs11041833	11	8261239	A	-0.4841	8e-06
31888951	BMI	FTO	rs1558902	16	53769662	A	0.5625	5e-07
31888951	BMI	RTN4RL1	rs11651343	17	1981831	T	0.9039	5e-06
31888951	BMI	CABP5	rs8105198	19	48040605	G	-0.6466	5e-06
31903547	BMI	FTO	rs17817712	16	53787213	G	0.082	3e-10
31903547	BMI	RNU4-17P - MC4R	rs10871777	18	60184530	G	0.103	3e-94
31903547	BMI	FTO	rs17817712	16	53787213	G	0.142	2e-177
35945198	BMI	ADCY9	rs879620	16	3965728	T	0.06	8e-09
35945198	BMI	FTO	rs3751813	16	53784796	T	0.06	2e-07
35945198	BMI	RNU6-567P - RPS3AP49	rs1942866	18	60074551	G	0.05	8e-06
35945198	BMI	RNU4-17P - MC4R	rs663129	18	60171168	A	0.07	9e-09
35945198	BMI	GIPR	rs11672660	19	45676926	T	-0.07	1e-06
35945198	BMI	POC5	rs2307111	5	75707853	C	-0.06	1e-07
36806387	BMI	FTO	rs1421085	16	53767042	T	-0.075	1e-73
36806387	BMI	LINC01875 - TMEM18	rs2867110	2	651105	C	-0.06	3e-40
36806387	BMI	LINC02326 - RNU11-5P	rs1569980	14	29215315	T	-0.021	3e-09
36806387	BMI	AKAP6	rs17522122	14	32833676	G	-0.016	8e-09
36806387	BMI	GRP	rs1062557	18	59220275	C	-0.017	8e-08
36806387	BMI	MAP2K3 - KCNJ12	rs16942379	17	21356515	T	-0.016	1e-07
36806387	BMI	NFU1P2 - LINC01776	rs4950106	1	98139857	G	-0.012	2e-07
36806387	BMI	NLRC3	rs12445430	16	3563125	C	-0.017	4e-07
36806387	BMI	NFIA-AS2, NFIA	rs1777538	1	60963702	C	-0.022	5e-07
36806387	BMI	LSAMP - RNU6-1200P	rs9823593	3	117277697	G	-0.017	8e-07
36806387	BMI	RORA	rs16943429	15	60987054	C	-0.012	1e-06
36806387	BMI	RNU4-17P - MC4R	rs17066829	18	60362833	T	-0.012	1e-06
35051171	BMI	PSD3	rs1473482	8	18739252	T	-0.04951	6e-06
35051171	BMI	MIR4268 - EPHA4	rs3892923	2	220219777	G	0.04753	6e-06
35051171	BMI	SYNE2, ESR2	rs3866738	14	64148052	G	0.04352	6e-06
35051171	BMI	PRRC2B	rs9645007	9	131412107	T	-0.04543	6e-06
35051171	BMI	MEIOSIN	rs116959973	19	45749075	T	0.04751	7e-06
35051171	BMI	EPB41L3	rs59232921	18	5492575	T	-0.05851	7e-06
35051171	BMI	RPL12P17 - CRYGEP	rs17538082	2	208060995	C	0.04889	7e-06
35051171	BMI	OR4A8 - OR4A7P	rs497221	11	54688600	T	0.04423	7e-06
35051171	BMI	MAP2K5	rs16951085	15	67616602	G	-0.05487	7e-06
35051171	BMI	ADCY3	rs13428763	2	24909986	G	0.04412	7e-06
35051171	BMI	LINC02854 - LINC01445	rs150263985	7	54047284	T	-0.1739	7e-06
35051171	BMI	ROCK2	rs552051170	2	11263339	A	0.1673	8e-06
35051171	BMI	SH3BP4 - CEP19P1	rs28873079	2	235095758	A	-0.04396	8e-06
35051171	BMI	BRINP3-DT - LINC01720	rs111573772	1	190513212	T	-0.1092	9e-06
35051171	BMI	RNA5SP350 - LINC02550	rs61902591	11	111054321	C	0.1909	9e-06
35051171	BMI	OR4A6P - TRIM48	rs3974160	11	55241529	A	0.04269	9e-06
35051171	BMI	POC5 - SLC25A5P9	rs72633991	5	75742089	T	-0.07792	9e-06
35051171	BMI	HEXIM2 - FMNL1-DT	rs8069272	17	45185866	A	0.106	1e-05
35051171	BMI	PAEP - LINC01502	rs11103064	9	135568039	C	0.07901	1e-05
35051171	BMI	PRDX4P1 - THAP12P9	rs10938397	4	45180510	G	-0.0378	3e-53
35051171	BMI	TFAP2B	rs2817419	6	50845193	G	0.029	6e-26
35051171	BMI	ZBTB10	rs16907771	8	80503321	G	0.0436	8e-13
35051171	BMI	RALGAPA1	rs8004796	14	35666013	C	-0.0807	2e-09
35051171	BMI	RNU6-1 - PIAS1	rs4776990	15	67845026	C	-0.0283	1e-21
35051171	BMI	FTO	rs1558902	16	53769662	T	0.0798	6e-222
35051171	BMI	RPS3AP49 - RNU4-17P	rs6567160	18	60161902	C	-0.0528	3e-75
35051171	BMI	FTO	rs1421085	16	53767042	C	0.108	5e-14
35051171	BMI	RPS17P5 - FTH1P5	rs141473007	6	50888082	G	-0.06185	2e-08
35051171	BMI	PRDX4P1 - THAP12P9	rs13130484	4	45173674	T	0.05899	5e-08
35051171	BMI	RALGAPA1	rs8004796	14	35666013	T	-0.1008	6e-08
35051171	BMI	RNU6-567P - RPS3AP49	rs72982988	18	60135482	A	0.07173	6e-08
35051171	BMI	RALGAPA1	rs61613627	14	35791766	T	-0.1025	9e-08
35051171	BMI	RALGAPA1	rs59891257	14	35546941	C	-0.09905	1e-07
35051171	BMI	METTL8	rs4668384	2	171350230	A	0.07186	5e-07
35051171	BMI	RNU6-1 - PIAS1	rs4776990	15	67845026	C	0.04806	6e-07
35051171	BMI	FRS3	rs146730626	6	41772803	C	-0.1346	6e-07
35051171	BMI	RNU6-1213P - Y_RNA	rs7836763	8	80458434	A	-0.05466	7e-07
35051171	BMI	LINC02981	rs2391278	7	26446418	A	0.06866	1e-06
35051171	BMI	ZC3H4	rs201380126	19	47088557	A	0.0518	2e-06
35051171	BMI	CAMTA1	rs6679411	1	7398333	A	0.04561	2e-06
35051171	BMI	WDR11 - RPL19P16	rs386748294	10	121131139	C	0.04658	3e-06
35051171	BMI	BRINP3	rs187368811	1	190121993	T	-0.1569	3e-06
35051171	BMI	FAM184A	rs62421116	6	119029788	G	0.09888	3e-06
35051171	BMI	LINC02820 - RASSF9	rs150428250	12	85674410	C	0.1037	3e-06
35051171	BMI	SNRPEP3 - GP2	rs4420537	16	20245717	T	-0.04983	4e-06
35051171	BMI	NTPCR	rs12035585	1	232967046	C	0.07366	4e-06
35051171	BMI	LINC01810 - SILC1	rs2115582	2	5852070	T	-0.04399	4e-06
35051171	BMI	NCOA1	rs3943680	2	24689151	C	0.0439	4e-06
35051171	BMI	NCOA1	rs9752152	2	24534695	T	0.04371	5e-06
35051171	BMI	TBX5-AS1 - RN7SKP216	rs61931005	12	114414315	A	-0.09696	5e-06
35051171	BMI	LANCL1, LANCL1-AS1	rs145069835	2	210447819	T	-0.06021	6e-06
19079260	BMI	SEC16B, CRYZL2P-SEC16B	rs10913469	1	177944384	C	3.36	6e-08
19079260	BMI	SH2B1	rs7498665	16	28871920	G	3.63	3e-10
19079260	BMI	FTO	rs6499640	16	53735765	A	5.25	4e-13
19079260	BMI	FTO	rs8050136	16	53782363	A	8.04	1e-47
19079260	BMI	RNU4-17P - MC4R	rs12970134	18	60217517	A	4.38	1e-12
19079260	BMI	BDNF, BDNF-AS	rs6265	11	27658369	G	4.58	5e-10
19079260	BMI	LINC01875 - TMEM18	rs7561317	2	644953	G	6.12	4e-17
19079260	BMI	EEF1A1P11 - RN7SL831P	rs10783050	1	96571527	C	2.6	4e-06
19079260	BMI	KCTD15 - SUNO1	rs29941	19	33818627	C	4.18	7e-12
19079260	BMI	BCDIN3D - RPL35AP28	rs7138803	12	49853685	A	3.28	1e-07
19079260	BMI	BDNF-AS	rs925946	11	27645655	T	3.85	9e-10
19079260	BMI	BDNF-AS	rs7481311	11	27561582	T	3.15	8e-06
19079260	BMI	DGKG	rs7647305	3	186116501	C	4.42	7e-11
25953783	BMI	ADCY3	rs11676272	2	24918669	A	-0.011	1e-11
25953783	BMI	ADCY3	rs11676272	2	24918669	A	NA	1e-10
25953783	BMI	Y_RNA - FAM120AOS	rs944990	9	93428722	C	-0.012	6e-08
25953783	BMI	ZNF646P1 - LINC00558	rs12429545	13	53528071	A	0.018	1e-08
25953783	BMI	ZNF646P1 - LINC00558	rs12429545	13	53528071	A	NA	6e-09
25953783	BMI	FTO	rs1558902	16	53769662	A	0.012	2e-16
25953783	BMI	FTO	rs1558902	16	53769662	A	NA	1e-26
25953783	BMI	RNU4-17P - MC4R	rs571312	18	60172536	A	0.14	5e-07
25953783	BMI	RNU4-17P - MC4R	rs571312	18	60172536	A	NA	4e-09
28892062	BMI	ZSWIM6	rs7720894	5	61438106	C	-0.015	3e-08
28892062	BMI	MEF2C-AS2, LINC00461	rs16903285	5	88682435	C	0.025	6e-16
28892062	BMI	PCSK1 - CAST	rs4869139	5	96522964	A	-0.024	8e-24
28892062	BMI	JADE2	rs329122	5	134528909	A	-0.013	6e-08
28892062	BMI	LINC01485 - CPEB4	rs3849724	5	173863974	T	-0.015	5e-10
28892062	BMI	HLA-DRB1 - HLA-DQA1	rs115472351	6	32623671	A	-0.018	6e-10
28892062	BMI	CYCSP55 - HMGA1	rs10947487	6	34221835	G	-0.035	1e-13
28892062	BMI	TFAP2B	rs2206277	6	50830813	C	0.336	1e-38
28892062	BMI	RGS17	rs2185027	6	153060487	C	0.016	3e-11
28892062	BMI	SLC22A3	rs487152	6	160353454	A	0.017	2e-12
28892062	BMI	AUTS2	rs1949804	7	70303840	G	0.029	4e-12
28892062	BMI	HIP1	rs1167827	7	75533848	G	0.02	1e-10
28892062	BMI	MAGI2	rs3779273	7	78199623	A	-0.014	8e-10
28892062	BMI	FOXP2 - MDFIC	rs6950442	7	114772609	G	0.017	4e-08
28892062	BMI	RPL6P22 - RPL10AP3	rs10091344	8	34274557	A	-0.015	8e-09
28892062	BMI	HNF4G - RNU2-54P	rs17405819	8	75894349	C	-0.022	8e-19
28892062	BMI	VIRMA-DT	rs12680842	8	94570378	G	-0.016	2e-11
28892062	BMI	CCDC171	rs4740619	9	15634328	C	-0.016	3e-10
28892062	BMI	LINGO2	rs2183824	9	28412080	T	0.014	2e-08
28892062	BMI	ZNF169	rs12236219	9	94300699	T	-0.021	3e-09
28892062	BMI	ANKS6	rs580809	9	98756160	T	-0.014	3e-08
28892062	BMI	ASTN2 - RPL35AP22	rs1928295	9	117616205	C	-0.017	2e-13
28892062	BMI	GAPVD1 - Metazoa_SRP	rs5015933	9	125375139	C	-0.013	6e-07
28892062	BMI	CDC123 - RN7SL198P	rs11257655	10	12265895	T	-0.015	7e-09
28892062	BMI	CACNB2	rs1277723	10	18265694	A	0.016	2e-09
28892062	BMI	Y_RNA - EXOC6	rs7923837	10	92722160	A	0.015	2e-09
28892062	BMI	LINC00461	rs1846974	5	88674109	A	0.027	2e-15
28892062	BMI	PRDM6 - CEP120	rs4308481	5	123316412	T	-0.021	1e-08
28892062	BMI	JADE2	rs329120	5	134526066	T	-0.019	4e-08
28892062	BMI	EYS	rs148546399	6	63995717	A	0.05	1e-09
28892062	BMI	RGS17	rs9397585	6	153075740	C	0.021	5e-09
28892062	BMI	AUTS2	rs6947395	7	69941675	T	0.029	5e-12
28892062	BMI	SNORA25B - Y_RNA	rs143665886	7	115728312	C	0.022	9e-09
28892062	BMI	RN7SKP135 - LINC01414	rs77636220	8	63640221	A	0.028	3e-11
28892062	BMI	VIRMA	rs4366055	8	94495100	C	-0.02	2e-09
28892062	BMI	CDKN2B-AS1 - DMRTA1	rs7020996	9	22129580	T	0.32	6e-18
28892062	BMI	SLC28A3 - NTRK2	rs10868215	9	84619196	C	-0.021	1e-08
28892062	BMI	ZNF169 - NUTM2F	rs3932549	9	94311306	C	0.025	2e-09
28892062	BMI	GAPVD1 - Metazoa_SRP	rs5015933	9	125375139	C	-0.021	6e-10
28892062	BMI	IGF2BP2	rs4686392	3	185806293	G	-0.032	1e-18
28892062	BMI	KCNQ1	rs60808706	11	2836003	A	0.046	1e-38
28892062	BMI	LMO1 - STK33	rs16937956	11	8382954	G	-0.022	5e-11
28892062	BMI	BDNF, BDNF-AS	rs11030100	11	27656039	T	-0.038	1e-28
28892062	BMI	FAIM2	rs3205718	12	49868026	T	0.023	5e-10
28892062	BMI	ALDH2 - MAPKAPK5-AS1	rs7305242	12	111818958	C	-0.021	2e-08
28892062	BMI	ZNF646P1 - LINC00558	rs9568867	13	53533217	A	0.031	1e-14
28892062	BMI	SNRPEP3 - GP2	rs12597682	16	20247110	A	-0.03	8e-12
28892062	BMI	IL27 - NUPR1	rs62034325	16	28527319	G	0.032	4e-10
28892062	BMI	FTO	rs11642015	16	53768582	T	0.081	2e-81
28892062	BMI	RPS3AP49 - RNU4-17P	rs6567160	18	60161902	C	0.052	8e-37
28892062	BMI	GIPR	rs35560038	19	45671788	T	-0.054	3e-52
28892062	BMI	RPSAP64 - LINC01700	rs9983113	21	38943392	T	-0.023	2e-08
28892062	BMI	AGBL4	rs657452	1	49124175	G	-0.019	2e-15
28892062	BMI	NEGR1 - RPL31P12	rs3101336	1	72285502	C	0.032	1e-29
28892062	BMI	EEF1A1P11 - RN7SL831P	rs11165643	1	96458541	T	0.016	4e-10
28892062	BMI	NTNG1	rs11185092	1	107343656	G	0.019	3e-08
28892062	BMI	TBX15 - WARS2	rs10923724	1	119004219	T	-0.013	2e-08
28892062	BMI	LINC01741 - SEC16B	rs543874	1	177920345	G	0.048	7e-62
28892062	BMI	BRINP3	rs10920678	1	190270777	G	-0.017	3e-13
28892062	BMI	LMOD1	rs2820315	1	201903136	T	0.02	3e-12
28892062	BMI	NUCKS1 - RAB29	rs823114	1	205750404	A	-0.013	4e-08
28892062	BMI	FHIT	rs2365389	3	61250788	T	-0.021	9e-14
28892062	BMI	CADM2	rs12495178	3	85836927	C	-0.014	3e-09
28892062	BMI	RASA2	rs16851483	3	141556594	T	0.023	8e-11
28892062	BMI	ETV5, DGKG	rs1516725	3	186106215	C	0.045	1e-24
28892062	BMI	NID2	rs75766425	14	52045193	C	0.034	1e-10
28892062	BMI	UNC79, UNC79	rs729050	14	93643156	T	0.021	2e-09
28892062	BMI	TCF12	rs2593235	15	57249003	A	-0.02	2e-08
28892062	BMI	VPS13C	rs72749754	15	62027233	C	-0.026	8e-10
28892062	BMI	ZFHX3	rs4788694	16	73036184	G	-0.021	3e-08
28892062	BMI	RN7SL316P - SUZ12P1	rs180950758	17	30709407	T	0.027	3e-08
28892062	BMI	ZNF133	rs16978956	20	18307521	G	0.026	3e-09
28892062	BMI	LINC01440	rs2247627	20	55570028	A	0.019	3e-08
28892062	BMI	TAF4	rs6089584	20	61989030	C	-0.022	4e-09
28892062	BMI	DMD	rs1379871	X	31836665	C	0.018	1e-08
28892062	BMI	VTRNA3-1P - HUWE1	rs6529684	X	53515142	G	0.016	3e-08
28892062	BMI	IL13RA1	rs3121672	X	118782407	C	0.024	3e-17
28892062	BMI	MRFAP1P1 - DUSP9	rs5945324	X	153629096	C	0.022	1e-11
28892062	BMI	LINC01741 - SEC16B	rs633715	1	177883445	C	0.049	1e-33
28892062	BMI	LINC01875 - TMEM18	rs939584	2	621558	T	0.056	6e-23
28892062	BMI	LINC01122	rs10197655	2	58564285	A	-0.02	4e-09
28892062	BMI	LRP1B	rs12617004	2	141857567	C	0.02	6e-09
28892062	BMI	CWC22 - SCHLAP1	rs6433857	2	180653269	T	-0.021	5e-08
28892062	BMI	PRDX4P1 - THAP12P9	rs1996023	4	45162620	G	-0.032	1e-17
28892062	BMI	POC5	rs6881648	5	75696024	C	-0.024	2e-12
28892062	BMI	LINC02240	rs4357030	5	124980338	T	0.024	4e-10
28892062	BMI	RGS7BP - MRPL49P1	rs1035491	5	64666350	G	-0.024	6e-09
28892062	BMI	TFAP2D - TFAP2B	rs2206271	6	50818295	A	0.031	3e-18
28892062	BMI	HNF4G - RNU2-54P	rs28857569	8	75784799	C	0.023	2e-09
28892062	BMI	BORCS7, BORCS7-ASMT	rs4409766	10	102856906	C	0.025	5e-11
28892062	BMI	HIF1AN - Metazoa_SRP	rs2495707	10	100666192	G	-0.025	1e-09
28892062	BMI	BPTF	rs12602912	17	67873957	T	0.019	6e-12
28892062	BMI	RPTOR	rs12940622	17	80641771	A	-0.014	6e-09
28892062	BMI	RMC1, NPC1	rs1788820	18	23521980	G	-0.02	1e-09
28892062	BMI	MIR924HG	rs9304204	18	39316039	G	0.017	5e-08
28892062	BMI	RIT2 - SYT4	rs1518142	18	43141525	A	-0.016	1e-09
28892062	BMI	DCC	rs4129322	18	53079272	A	-0.018	4e-08
28892062	BMI	RAB27B	rs7243785	18	54807931	G	0.018	8e-10
28892062	BMI	RPS3AP49 - RNU4-17P	rs6567160	18	60161902	C	0.054	2e-84
28892062	BMI	BCL2	rs12454712	18	63178651	C	0.018	3e-11
28892062	BMI	CDH7	rs17710386	18	65793965	C	0.014	3e-08
28892062	BMI	PGPEP1	rs17724992	19	18344015	G	-0.017	4e-12
28892062	BMI	ZNF536	rs4805566	19	30427409	A	0.018	8e-10
28892062	BMI	KCTD15 - SUNO1	rs29941	19	33818627	G	0.017	2e-10
28892062	BMI	GIPR	rs11671664	19	45669020	A	-0.04	3e-42
28892062	BMI	CASC20 - LINC01713	rs1884897	20	6632185	G	0.015	4e-08
28892062	BMI	ZNF133	rs7274963	20	18310335	G	0.02	2e-09
28892062	BMI	LINC01524	rs6091540	20	52471323	T	-0.018	5e-13
28892062	BMI	LINC01440	rs2243930	20	55572404	A	0.016	1e-09
28892062	BMI	RPSAP64 - LINC01700	rs2836768	21	38939569	T	-0.02	6e-12
28892062	BMI	TNRC6B	rs4820408	22	40208941	G	-0.02	2e-16
28892062	BMI	SKAP1	rs6504108	17	48215561	T	-0.018	2e-11
28892062	BMI	TNRC6B	rs139913	22	40317857	A	-0.027	2e-15
28892062	BMI	GPR101	rs1190736	X	137031305	A	-0.017	1e-08
28892062	BMI	ADCY3 - DNAJC27	rs713586	2	24935139	C	0.025	5e-13
28892062	BMI	BCDIN3D - RPL35AP28	rs7138803	12	49853685	A	0.023	2e-21
28892062	BMI	LINC02822	rs11105839	12	90844143	A	-0.013	3e-08
28892062	BMI	HECTD4	rs2301712	12	112203573	G	-0.021	1e-08
28892062	BMI	MTIF3 - RNU6-63P	rs1006353	13	27473132	G	-0.016	2e-10
28892062	BMI	ZNF646P1 - LINC00558	rs12429545	13	53528071	A	0.032	1e-24
28892062	BMI	STARP1 - HNRNPA3P5	rs9540493	13	65631572	G	-0.017	6e-10
28892062	BMI	HS6ST3	rs1927790	13	96269937	C	0.013	3e-08
28892062	BMI	OR7K1P - LINC02306	rs10132280	14	25458973	A	-0.022	6e-13
28892062	BMI	NRXN3	rs7141420	14	79433111	T	0.019	7e-15
28892062	BMI	BTBD7, BTBD7	rs3783890	14	93323930	C	-0.018	5e-11
28892062	BMI	GABRB3	rs12440086	15	26793345	A	0.015	3e-08
28892062	BMI	SEMA6D	rs1559677	15	47445866	G	0.013	3e-08
28892062	BMI	LINC02349 - VPS13C	rs17303831	15	61842133	C	-0.024	4e-10
28892062	BMI	ADCY9	rs879620	16	3965728	T	0.024	9e-19
28892062	BMI	RBFOX1	rs9302817	16	6113935	G	-0.016	5e-08
28892062	BMI	SNRPEP3 - GP2	rs4238585	16	20243775	T	0.028	1e-17
28892062	BMI	RBBP6	rs7195386	16	24567137	C	-0.015	1e-08
28892062	BMI	ATP2A1-AS1	rs3888190	16	28878165	A	0.031	2e-31
28892062	BMI	FTO	rs1558902	16	53769662	A	0.081	2e-223
28892062	BMI	PRMT7	rs2307022	16	68348075	G	-0.016	3e-08
28892062	BMI	SMG6	rs2281727	17	2214651	G	0.06	6e-11
28892062	BMI	RABEP1, NUP88	rs3026101	17	5377145	C	0.014	9e-09
28892062	BMI	RAI1	rs4925114	17	17807956	G	0.018	3e-08
28892062	BMI	ATAD5	rs17826219	17	30834827	A	0.021	3e-08
28892062	BMI	GGNBP2, GGNBP2	rs12150665	17	36558947	C	-0.016	5e-11
28892062	BMI	HLA-DRB9	rs183975233	6	32469383	A	-0.031	8e-16
28892062	BMI	BPTF	rs4790981	17	67925718	G	0.024	5e-10
28892062	BMI	FGR - LINC02574	rs2076463	1	27644581	G	-0.023	2e-08
28892062	BMI	GON4L	rs860295	1	155797917	G	0.029	9e-11
28892062	BMI	BRINP3	rs491055	1	190339704	G	-0.022	3e-10
28892062	BMI	RNU6-939P - QPCT	rs6734118	2	37332212	A	0.024	3e-12
28892062	BMI	LINC02613 - HNRNPLL	rs77489951	2	38523145	T	0.044	9e-09
28892062	BMI	NRXN1	rs10174398	2	50968463	C	-0.02	5e-09
28892062	BMI	PSME4	rs10208649	2	53934226	C	-0.111	5e-12
28892062	BMI	STK39	rs2390669	2	168235432	C	0.024	6e-10
28892062	BMI	VGLL4	rs2574704	3	11613907	C	0.019	5e-08
28892062	BMI	CCK	rs8192473	3	42257907	T	-0.035	4e-09
28892062	BMI	CDKAL1	rs35261542	6	20675561	A	-0.039	4e-29
28892062	BMI	TCF7L2	rs7903146	10	112998590	T	-0.056	9e-12
28892062	BMI	HIF1AN - Metazoa_SRP	rs17094222	10	100635683	C	0.021	2e-15
28892062	BMI	TCF7L2	rs7903146	10	112998590	T	-0.028	1e-18
28892062	BMI	RPL19P16 - LINC01153	rs2257129	10	121139183	C	-0.025	4e-11
28892062	BMI	LINC02641	rs7090367	10	123474976	C	-0.015	3e-08
28892062	BMI	TRIM66	rs10840099	11	8646133	C	0.02	1e-17
28892062	BMI	KCNJ11	rs5215	11	17387083	T	0.016	3e-11
28892062	BMI	ELP4, PAX6	rs3026401	11	31785976	T	0.016	1e-08
28892062	BMI	MTCH2	rs3817334	11	47629441	T	0.025	1e-24
28892062	BMI	NRXN2	rs506338	11	64673448	C	0.016	1e-08
28892062	BMI	GAB2	rs10899469	11	78307267	C	-0.015	1e-08
28892062	BMI	CADM1	rs1048932	11	115174130	A	-0.019	1e-15
28892062	BMI	NEK4	rs11130319	3	52721576	T	0.023	4e-11
28892062	BMI	CAST	rs10062657	5	96532204	A	-0.038	4e-25
28892062	BMI	KRT18P9 - CYCSP55	rs6913361	6	34211613	G	-0.038	3e-14
28892062	BMI	CPNE4	rs1225051	3	131927128	A	0.014	3e-08
28892062	BMI	PRDX4P1 - THAP12P9	rs10938397	4	45180510	G	0.035	3e-48
28892062	BMI	POC5 - SLC25A5P9	rs2112347	5	75719417	G	-0.025	8e-27
28892062	BMI	LINC02240	rs6864049	5	124994829	G	-0.015	2e-10
28892062	BMI	HIVEP1	rs2228213	6	12124622	A	-0.016	1e-10
28892062	BMI	TDRG1, LINC00951	rs2033529	6	40380914	G	0.015	7e-10
28892062	BMI	MAN1A1 - MIR3144	rs2357760	6	119892734	A	0.015	4e-09
28892062	BMI	DDX43P2 - VWC2	rs10269783	7	49576607	A	0.015	5e-10
28892062	BMI	FAM185BP	rs3930017	7	77091265	G	0.016	5e-08
28892062	BMI	ELP3 - RPL5P22	rs12156392	8	28282586	A	0.015	4e-08
28892062	BMI	RNU6-1213P - Y_RNA	rs16907751	8	80463222	T	-0.031	1e-13
28892062	BMI	CDKN2B-AS1 - DMRTA1	rs10811661	9	22134095	C	0.021	5e-13
28892062	BMI	SLC28A3 - NTRK2	rs1147199	9	84660980	G	0.019	1e-09
28892062	BMI	FRRS1L - EPB41L4B	rs6477694	9	109170062	T	-0.017	2e-12
28892062	BMI	LMX1B	rs2235056	9	126614956	T	-0.017	3e-08
28892062	BMI	REEP3	rs2163188	10	63554951	C	0.015	2e-08
28892062	BMI	BORCS7, BORCS7-ASMT	rs4409766	10	102856906	C	0.026	6e-17
28892062	BMI	KCNQ1	rs2237897	11	2837316	T	0.038	1e-30
28892062	BMI	BDNF, BDNF-AS	rs6265	11	27658369	T	-0.04	2e-51
28892062	BMI	LINC02952 - LINC02747	rs11607976	11	69464343	T	-0.018	4e-09
28892062	BMI	LMO3 - SKP1P2	rs10772983	12	16988648	T	-0.013	3e-08
28892062	BMI	KNTC1	rs4319547	12	122594488	G	0.016	3e-08
28892062	BMI	DNAJA1P1 - HMGN2P39	rs2321882	13	58877855	C	0.02	1e-08
28892062	BMI	AKAP6	rs12895330	14	32836137	C	0.018	4e-09
28892062	BMI	KLC1-AS1, KLC1	rs709400	14	103683138	G	-0.015	2e-08
28892062	BMI	MAP2K5	rs4776970	15	67788548	T	-0.023	2e-19
28892062	BMI	PDXDC1	rs7200543	16	15036113	G	-0.015	1e-09
28892062	BMI	RNU6-257P - MTND4LP25	rs2080454	16	49028679	A	-0.015	8e-11
28892062	BMI	ZFHX3	rs756717	16	72962263	A	-0.015	3e-09
28892062	BMI	MAP2K3 - KCNJ12	rs4986044	17	21358248	T	-0.015	2e-10
28892062	BMI	SDC1 - DRG1P1	rs111612372	2	20233457	C	-0.033	2e-08
28892062	BMI	ADH1B	rs1229984	4	99318162	C	0.034	1e-07
28892062	BMI	KCNQ5	rs947612	6	73028938	A	-0.028	1e-06
28892062	BMI	LINC02541 - MARCKS	rs7756389	6	113743472	A	-0.023	2e-06
28892062	BMI	HOTTIP - EVX1-AS	rs10248288	7	27212157	G	0.024	3e-07
28892062	BMI	GCK	rs2908296	7	44153863	T	-0.027	3e-07
28892062	BMI	SLC30A8 - MED30	rs9650069	8	117191781	T	0.024	1e-06
28892062	BMI	MIR219A2HG - CERCAM	rs59192760	9	128396659	C	0.032	7e-08
28892062	BMI	CTSC - GAPDHP70	rs55633855	11	88401395	G	0.033	5e-06
28892062	BMI	MAP3K12	rs77511173	12	53489753	C	-0.044	1e-08
28892062	BMI	SEMA6D	rs9888736	15	47648615	G	-0.025	6e-08
28892062	BMI	HNF1B, HNF1B	rs11651052	17	37742390	G	0.027	1e-07
28892062	BMI	MTPN - Y_RNA	rs1809626	7	136001672	C	0.036	3e-07
28892062	BMI	ROR2	rs10820904	9	91806142	A	-0.031	2e-07
28892062	BMI	LSAMP - RNU6-1200P	rs2868975	3	117216476	G	-0.026	3e-09
28892062	BMI	SLC30A8	rs3802177	8	117172786	G	0.021	5e-10
28892062	BMI	ARAP1	rs7123876	11	72733538	T	0.02	1e-08
28892062	BMI	LINC01505	rs7024334	9	106309794	G	-0.015	1e-08
28892062	BMI	SWI5	rs2270204	9	128280455	G	0.018	9e-12
28892062	BMI	HNF1B, HNF1B	rs11658063	17	37743881	C	0.024	6e-09
28892062	BMI	B3GALNT2	rs9786986	1	235493325	T	0.017	2e-09
28892062	BMI	ADCY3 - DNAJC27	rs10182181	2	24927427	G	0.028	3e-32
28892062	BMI	KCNK3	rs11126666	2	26705943	A	0.019	1e-13
28892062	BMI	LHCGR, GTF2A1L, STON1-GTF2A1L	rs4596023	2	48728544	G	0.014	2e-08
28892062	BMI	LINC01122	rs4671328	2	58708147	G	-0.021	2e-15
28892062	BMI	EHBP1	rs11688816	2	62825913	A	-0.014	3e-08
28892062	BMI	CWC22 - SCHLAP1	rs1528435	2	180686235	T	0.018	2e-13
28892062	BMI	DSTNP5 - PARD3B	rs7569376	2	204520599	C	-0.016	4e-08
28892062	BMI	LINC01802 - CREB1	rs11692326	2	207398555	T	0.018	3e-10
28892062	BMI	ERBB4 - LINC01878	rs7599312	2	212548507	A	-0.021	3e-11
28892062	BMI	NYAP2 - MIR5702	rs4072096	2	226171887	C	0.014	1e-08
28892062	BMI	RARB	rs10510554	3	25058285	C	0.016	3e-12
28892062	BMI	CCK - SALL4P6	rs10460960	3	42267243	A	0.02	3e-11
28892062	BMI	ITIH3	rs2240920	3	52796993	T	0.017	2e-12
28892062	BMI	CDC123 - RN7SL198P	rs10795945	10	12260608	C	0.021	1e-09
28892062	BMI	CACNB2	rs7912454	10	18295863	G	-0.029	4e-10
28892062	BMI	HERC4	rs80117551	10	68075071	T	-0.022	2e-08
28892062	BMI	Y_RNA - EXOC6	rs1832886	10	92717782	A	0.031	3e-12
28892062	BMI	FRAT2 - RRP12	rs12569457	10	97336919	T	0.025	7e-09
28892062	BMI	RPL19P16 - LINC01153	rs1907240	10	121138445	A	-0.024	3e-11
28892062	BMI	LINC02641	rs1568079	10	123492235	A	-0.025	2e-12
28892062	BMI	SINHCAF	rs80234489	12	31288245	C	-0.031	1e-11
28892062	BMI	LINC01571 - LINC02911	rs17795934	16	51892598	C	-0.018	2e-08
28892062	BMI	ADARB1	rs427943	21	45150981	A	0.021	9e-10
28892062	BMI	LINC02128 - LINC02127	rs1564981	16	50952397	G	0.018	1e-08
28892062	BMI	FNBP4	rs11602339	11	47739919	T	0.023	1e-09
28892062	BMI	ADCY9	rs2540034	16	3972693	T	0.028	3e-12
28892062	BMI	RIT2 - SYT4	rs1518170	18	43128940	C	-0.021	7e-09
28892062	BMI	NADK	rs12044597	1	1777362	G	0.014	2e-09
28892062	BMI	FPGT-TNNI3K, TNNI3K	rs12566985	1	74536509	A	-0.025	6e-19
28892062	BMI	SYT11 - U4	rs1749405	1	155890300	A	0.016	1e-09
28892062	BMI	CRB1	rs10754220	1	197275160	A	-0.018	8e-09
28892062	BMI	LINC01875 - TMEM18	rs13021737	2	632348	G	0.057	4e-65
28892062	BMI	RNU6-939P - QPCT	rs6734118	2	37332212	A	0.017	3e-09
28892062	BMI	STK39	rs2390669	2	168235432	C	0.021	2e-10
28892062	BMI	ZDBF2 - ACER2P1	rs972540	2	206380059	G	0.016	6e-09
28892062	BMI	PPARG	rs1899951	3	12353341	T	0.024	6e-09
28892062	BMI	MON1A - RBM6	rs7613875	3	49934081	A	0.016	4e-09
28892062	BMI	STAG1	rs7621025	3	136553404	C	0.016	2e-08
28892062	BMI	ALPK1	rs4834272	4	112392830	C	0.014	1e-08
28892062	BMI	PRDM6 - CEP120	rs1582931	5	123321505	A	-0.015	5e-09
28892062	BMI	FOXO3	rs3800229	6	108675760	T	0.019	4e-13
28892062	BMI	PDE1C	rs7779181	7	32305671	C	0.017	3e-08
28892062	BMI	CALCR	rs2237579	7	93466555	G	0.015	1e-08
28892062	BMI	TPM3P3 - RALYL	rs2033732	8	84167474	C	0.016	9e-09
28892062	BMI	LINC01239 - SUMO2P2	rs10811901	9	23356937	A	0.015	1e-08
28270201	BMI	COL4A4	rs10498218	2	227141539	G	-0.941848	4e-08
28270201	BMI	LINC02915 - THBS1	rs149913955	15	39362080	A	-0.462566	2e-08
28270201	BMI	SPRING1P3 - TCERG1P2	rs571835655	16	17083253	A	-1.0599	7e-09
28270201	BMI	FTO	rs55872725	16	53775211	T	0.104373	6e-21
28270201	BMI	LINC01875 - TMEM18	rs73139123	2	630075	T	0.0878572	1e-09
28371326	BMI	PAUPAR - LINC03031	rs1506525	11	32023400	G	0.34	2e-06
31978080	BMI	LINC02151 - LINC02702	rs4936356	11	116560804	G	NA	5e-08
19851299	BMI	AGRN - RNF223	rs3934834	1	1070426	G	0.11	6e-07
19851299	BMI	SIGLECL1 - LINC01872	rs1878047	19	51270548	G	-0.06	5e-06
19851299	BMI	RPL23P5 - LLPHP3	rs824931	2	221936980	G	0.07	3e-06
19851299	BMI	SAMMSON	rs1024889	3	70414179	G	0.12	6e-06
19851299	BMI	RNA5SP173 - NDUFB5P1	rs2383393	4	179743500	G	0.1	2e-06
19851299	BMI	CCDC171	rs1927702	9	15986718	G	0.08	6e-06
19851299	BMI	AP3D1	rs3803915	19	2160530	C	-0.13	5e-06
19851299	BMI	LPP	rs1152846	3	188703109	G	-0.09	3e-06
19851299	BMI	OR2Y1 - MGAT1	rs12517906	5	180743819	G	-0.16	6e-06
19851299	BMI	COX6A1P4 - MTND4LP18	rs1458095	11	81274505	G	0.19	7e-06
23669352	BMI	LINC01875 - TMEM18	rs12463617	2	629244	A	-0.1	3e-17
23669352	BMI	CASC20 - LINC01713	rs6107853	20	6629230	A	0.04	2e-06
23669352	BMI	PAX7	rs2236835	1	18663757	A	-0.128	8e-06
23669352	BMI	EFR3B	rs1561288	2	25146133	T	-0.055	5e-08
23669352	BMI	PRKD1	rs11847697	14	30045906	T	0.107	2e-06
23669352	BMI	PRDX4P1 - THAP12P9	rs13130484	4	45173674	T	0.05	6e-09
23669352	BMI	FTO	rs9940128	16	53766842	A	0.083	4e-23
23669352	BMI	TNNI3K, FPGT-TNNI3K	rs1514175	1	74525960	A	0.06	3e-11
23669352	BMI	LINC01621	rs1321847	6	79823470	A	0.07	2e-06
23669352	BMI	LINC02240	rs3936060	5	125011395	C	-0.049	5e-06
23669352	BMI	LINC01741 - SEC16B	rs543874	1	177920345	G	0.081	4e-11
23669352	BMI	RNU6-567P - RPS3AP49	rs7234864	18	60067625	T	0.081	4e-17
23669352	BMI	RPL31P12 - NA	rs10789336	1	72372723	A	0.042	1e-06
23669352	BMI	SERPINA3 - ADIPOR1P2	rs8005845	14	94628060	T	0.047	5e-06
29381148	BMI	ZNF646P1 - LINC00558	rs12429545	13	53528071	A	0.0063	1e-07
29381148	BMI	GIPR	rs11672660	19	45676926	A	-0.0063	2e-09
29381148	BMI	LINC01875 - TMEM18	rs10865549	2	631759	A	0.0111	3e-19
29381148	BMI	LINC01741 - SEC16B	rs543874	1	177920345	A	-0.0091	1e-21
29381148	BMI	DGKG	rs7647305	3	186116501	A	-0.0058	7e-09
29381148	BMI	PRDX4P1 - THAP12P9	rs10938398	4	45184122	A	0.0062	4e-13
29381148	BMI	POC5 - SLC25A5P9	rs60493905	5	75742601	A	-0.0047	3e-08
29381148	BMI	TFAP2D - TFAP2B	rs2744475	6	50817167	C	-0.0056	7e-12
29381148	BMI	LINGO2	rs10968576	9	28414341	A	-0.0052	5e-08
29381148	BMI	BDNF-AS	rs1519480	11	27654165	A	-0.0058	2e-11
29381148	BMI	SPI1	rs896817	11	47372754	A	-0.0047	3e-07
29381148	BMI	MAP2K5	rs4776970	15	67788548	A	0.0039	4e-06
29381148	BMI	ATP2A1	rs8061590	16	28883809	A	-0.0049	8e-08
29381148	BMI	FTO	rs1421085	16	53767042	A	-0.0135	9e-44
29381148	BMI	RPS3AP49 - RNU4-17P	rs6567160	18	60161902	A	-0.0088	2e-18
29381148	BMI	LYPLAL1-AS1 - ZC3H11B	rs2820436	1	219467338	A	0.0049	4e-08
29381148	BMI	ADCY3	rs11676272	2	24918669	A	-0.0058	1e-10
29381148	BMI	GRB14 - COBLL1	rs10184004	2	164651879	A	0.0052	1e-07
29381148	BMI	METAP1D	rs10930502	2	172025679	A	0.0048	1e-07
29381148	BMI	IGF2BP2	rs11927381	3	185790803	A	0.0049	1e-07
29381148	BMI	SLC39A8	rs13107325	4	102267552	A	0.011	8e-06
29381148	BMI	CAST	rs11951673	5	96525308	A	-0.0051	2e-09
29381148	BMI	NUDT3, RPS10-NUDT3	rs206936	6	34335092	A	-0.0045	1e-07
29381148	BMI	CDKAL1	rs67131976	6	20686647	A	-0.006	5e-10
29381148	BMI	CNNM2	rs78821730	10	102924787	A	0.0058	1e-07
29381148	BMI	TCF7L2	rs7903146	10	112998590	A	-0.0075	3e-13
29381148	BMI	KCNQ1	rs2237897	11	2837316	A	0.0066	2e-08
17434869	BMI	FTO	rs9939609	16	53786615	A	0.36	3e-35	increase	(adults)
31675503	BMI	PRSS37 - OR9A3P	rs7798566	7	141849517	A	0.422917	3e-15
31675503	BMI	RSL24D1P4 - SEPTIN14P21	rs12405634	1	242939598	C	0.252062	3e-10
36581621	BMI	LINC02808	rs76596133	1	50233088	G	0.0131	2e-13
36581621	BMI	FAF1	rs3789586	1	50588650	C	-0.0135	2e-10
36581621	BMI	NRDC	rs7551758	1	51808406	G	-0.0083	4e-08
36581621	BMI	SSBP3	rs3766431	1	54264363	G	-0.0105	8e-13
36581621	BMI	PLPP3	rs17114036	1	56497149	G	0.0133	7e-09
36581621	BMI	DAB1	rs17424278	1	57380722	C	0.0152	1e-09
36581621	BMI	NFIA, NFIA-AS2	rs7541587	1	60926568	C	-0.0132	1e-08
36581621	BMI	PATJ	rs1332630	1	62026543	G	-0.0114	2e-13
36581621	BMI	PATJ	rs12140153	1	62114219	G	0.0327	4e-36
36581621	BMI	L1TD1	rs4915604	1	62203022	G	0.0087	1e-08
36581621	BMI	UBE2U - RNU7-62P	rs1496023	1	64312716	G	0.0094	6e-10
36581621	BMI	CACHD1	rs61731122	1	64632626	G	-0.0266	4e-08
36581621	BMI	LEPR	rs11208659	1	65513597	C	0.0229	7e-17
36581621	BMI	LEPR - RN7SL854P	rs55953331	1	65684827	G	0.0137	2e-08
36581621	BMI	PDE4B	rs6690398	1	65981711	G	-0.0096	3e-10
36581621	BMI	NEGR1	rs2801321	1	71983116	G	0.0168	2e-12
36581621	BMI	NEGR1	rs1342862	1	72191375	C	0.0215	7e-12
[truncated: 8,648 more rows]
