# Supplementary material for: An Integrative Polygenic and Epigenetic Risk Score for Overweight-related Hypertension in Chinese Population
Source: Genomics Proteomics Bioinformatics. 2025 Jun 16;23(5):qzaf048. doi: 10.1093/gpbjnl/qzaf048 (PMC12854722; doi:10.1093/gpbjnl/qzaf048)
Supplement: qzaf048_Supplementary_Data [file qzaf048_supplementary_data.zip › Table S10.xlsx]

## Sheet: Table S10
Table S10 Fine tuning of the hyperparameters conducted for CT-SLEB in PRS tuning set
Trait	GWAS	PRS	R2 (%)	95% CI lower	95% CI upper
BMI	BBJ + UKB	clump_r2_0.01_ws_5000_p_other_5e-08_p_tar_5e-08	0.00793677	-0.000452914	0.0151443
BMI	BBJ + UKB	clump_r2_0.01_ws_10000_p_other_5e-08_p_tar_5e-08	0.0080885	-0.000102013	0.0153427
BMI	BBJ + UKB	clump_r2_0.01_ws_20000_p_other_5e-08_p_tar_5e-08	0.00781268	-3.83656e-05	0.0150324
BMI	BBJ + UKB	clump_r2_0.01_ws_50000_p_other_5e-08_p_tar_5e-08	0.00833254	-1.16148e-05	0.0154288
BMI	BBJ + UKB	clump_r2_0.05_ws_1000_p_other_5e-08_p_tar_5e-08	0.00848263	0.000139931	0.0157843
BMI	BBJ + UKB	clump_r2_0.05_ws_2000_p_other_5e-08_p_tar_5e-08	0.008662	-0.000278044	0.0161963
BMI	BBJ + UKB	clump_r2_0.05_ws_4000_p_other_5e-08_p_tar_5e-08	0.008662	-2.22054e-05	0.0162074
BMI	BBJ + UKB	clump_r2_0.05_ws_10000_p_other_5e-08_p_tar_5e-08	0.00869615	-5.92408e-05	0.016217
BMI	BBJ + UKB	clump_r2_0.1_ws_500_p_other_5e-08_p_tar_5e-08	0.00578252	-0.0018349	0.0121434
BMI	BBJ + UKB	clump_r2_0.1_ws_1000_p_other_5e-08_p_tar_5e-08	0.00540681	-0.00178703	0.0115844
BMI	BBJ + UKB	clump_r2_0.1_ws_2000_p_other_5e-08_p_tar_5e-08	0.00540849	-0.00177751	0.0114129
BMI	BBJ + UKB	clump_r2_0.1_ws_5000_p_other_5e-08_p_tar_5e-08	0.00556195	-0.00175315	0.0115534
BMI	BBJ + UKB	clump_r2_0.2_ws_250_p_other_5e-08_p_tar_5e-08	0.00690303	-0.000786152	0.0134426
BMI	BBJ + UKB	clump_r2_0.2_ws_500_p_other_5e-08_p_tar_5e-08	0.00665231	-0.000588578	0.0127653
BMI	BBJ + UKB	clump_r2_0.2_ws_1000_p_other_5e-08_p_tar_5e-08	0.00635694	-0.000686765	0.0125497
BMI	BBJ + UKB	clump_r2_0.2_ws_2500_p_other_5e-08_p_tar_5e-08	0.00635694	-0.000541507	0.0125042
BMI	BBJ + UKB	clump_r2_0.5_ws_100_p_other_5e-08_p_tar_5e-08	0.0074354	-0.000641814	0.0143061
BMI	BBJ + UKB	clump_r2_0.5_ws_200_p_other_5e-08_p_tar_5e-08	0.00738908	-0.000247437	0.013812
BMI	BBJ + UKB	clump_r2_0.5_ws_400_p_other_5e-08_p_tar_5e-08	0.00679166	-0.000577114	0.0134447
BMI	BBJ + UKB	clump_r2_0.5_ws_1000_p_other_5e-08_p_tar_5e-08	0.0062943	-0.000619537	0.0125565
BMI	BBJ + UKB	clump_r2_0.8_ws_62.5_p_other_5e-08_p_tar_5e-08	0.00714346	-0.000486251	0.0137566
BMI	BBJ + UKB	clump_r2_0.8_ws_125_p_other_5e-08_p_tar_5e-08	0.00793801	-0.000234559	0.0149038
BMI	BBJ + UKB	clump_r2_0.8_ws_250_p_other_5e-08_p_tar_5e-08	0.0077366	0.000128344	0.0143383
BMI	BBJ + UKB	clump_r2_0.8_ws_625_p_other_5e-08_p_tar_5e-08	0.00775309	6.65498e-05	0.0147239
BMI	BBJ + UKB	clump_r2_0.95_ws_52.6315789473684_p_other_5e-08_p_tar_5e-08	0.00933857	0.00136751	0.0167831
BMI	BBJ + UKB	clump_r2_0.95_ws_105.263157894737_p_other_5e-08_p_tar_5e-08	0.00963929	0.00108934	0.0170238
BMI	BBJ + UKB	clump_r2_0.95_ws_210.526315789474_p_other_5e-08_p_tar_5e-08	0.00979181	0.00115327	0.0173302
BMI	BBJ + UKB	clump_r2_0.95_ws_526.315789473684_p_other_5e-08_p_tar_5e-08	0.00963845	0.00171675	0.0175834
BMI	BBJ + UKB	clump_r2_0.01_ws_5000_p_other_5e-08_p_tar_5e-07	0.00938864	0.000590073	0.0171842
BMI	BBJ + UKB	clump_r2_0.01_ws_10000_p_other_5e-08_p_tar_5e-07	0.00953745	0.00100989	0.0172155
BMI	BBJ + UKB	clump_r2_0.01_ws_20000_p_other_5e-08_p_tar_5e-07	0.00928529	0.000797706	0.0167874
BMI	BBJ + UKB	clump_r2_0.01_ws_50000_p_other_5e-08_p_tar_5e-07	0.00979395	0.00080874	0.0176967
BMI	BBJ + UKB	clump_r2_0.05_ws_1000_p_other_5e-08_p_tar_5e-07	0.00977635	4.20362e-05	0.0178885
BMI	BBJ + UKB	clump_r2_0.05_ws_2000_p_other_5e-08_p_tar_5e-07	0.00997043	0.000900026	0.0181268
BMI	BBJ + UKB	clump_r2_0.05_ws_4000_p_other_5e-08_p_tar_5e-07	0.00997043	0.000380002	0.0186096
BMI	BBJ + UKB	clump_r2_0.05_ws_10000_p_other_5e-08_p_tar_5e-07	0.0100053	0.000848286	0.0181245
BMI	BBJ + UKB	clump_r2_0.1_ws_500_p_other_5e-08_p_tar_5e-07	0.00725483	-0.000594844	0.0142782
BMI	BBJ + UKB	clump_r2_0.1_ws_1000_p_other_5e-08_p_tar_5e-07	0.00705919	-0.00083977	0.0141584
BMI	BBJ + UKB	clump_r2_0.1_ws_2000_p_other_5e-08_p_tar_5e-07	0.00707307	-0.000695649	0.0140977
BMI	BBJ + UKB	clump_r2_0.1_ws_5000_p_other_5e-08_p_tar_5e-07	0.00723598	-0.00118034	0.0141094
BMI	BBJ + UKB	clump_r2_0.2_ws_250_p_other_5e-08_p_tar_5e-07	0.00762574	-0.000129158	0.0148268
BMI	BBJ + UKB	clump_r2_0.2_ws_500_p_other_5e-08_p_tar_5e-07	0.00750234	-0.000634522	0.0145283
BMI	BBJ + UKB	clump_r2_0.2_ws_1000_p_other_5e-08_p_tar_5e-07	0.00734948	-0.000316246	0.0139924
BMI	BBJ + UKB	clump_r2_0.2_ws_2500_p_other_5e-08_p_tar_5e-07	0.00734948	-0.00018889	0.0141977
BMI	BBJ + UKB	clump_r2_0.5_ws_100_p_other_5e-08_p_tar_5e-07	0.00789053	-0.000225216	0.0149192
BMI	BBJ + UKB	clump_r2_0.5_ws_200_p_other_5e-08_p_tar_5e-07	0.00829552	0.000767665	0.0153851
BMI	BBJ + UKB	clump_r2_0.5_ws_400_p_other_5e-08_p_tar_5e-07	0.00788005	5.36821e-05	0.0145182
BMI	BBJ + UKB	clump_r2_0.5_ws_1000_p_other_5e-08_p_tar_5e-07	0.00750053	-0.000486428	0.0145114
BMI	BBJ + UKB	clump_r2_0.8_ws_62.5_p_other_5e-08_p_tar_5e-07	0.0078209	0.000330362	0.0142252
BMI	BBJ + UKB	clump_r2_0.8_ws_125_p_other_5e-08_p_tar_5e-07	0.00887789	0.000512737	0.0161581
BMI	BBJ + UKB	clump_r2_0.8_ws_250_p_other_5e-08_p_tar_5e-07	0.00896527	0.00130828	0.0161509
BMI	BBJ + UKB	clump_r2_0.8_ws_625_p_other_5e-08_p_tar_5e-07	0.00898011	0.000714573	0.0160945
BMI	BBJ + UKB	clump_r2_0.95_ws_52.6315789473684_p_other_5e-08_p_tar_5e-07	0.00951583	0.00123867	0.0167003
BMI	BBJ + UKB	clump_r2_0.95_ws_105.263157894737_p_other_5e-08_p_tar_5e-07	0.0099728	0.0017011	0.0176309
BMI	BBJ + UKB	clump_r2_0.95_ws_210.526315789474_p_other_5e-08_p_tar_5e-07	0.0101836	0.00141659	0.0178225
BMI	BBJ + UKB	clump_r2_0.95_ws_526.315789473684_p_other_5e-08_p_tar_5e-07	0.0100628	0.00160425	0.0177952
BMI	BBJ + UKB	clump_r2_0.01_ws_5000_p_other_5e-08_p_tar_5e-06	0.0129186	0.00253204	0.0225777
BMI	BBJ + UKB	clump_r2_0.01_ws_10000_p_other_5e-08_p_tar_5e-06	0.0131447	0.00317642	0.0223487
BMI	BBJ + UKB	clump_r2_0.01_ws_20000_p_other_5e-08_p_tar_5e-06	0.0125899	0.00232734	0.0216284
BMI	BBJ + UKB	clump_r2_0.01_ws_50000_p_other_5e-08_p_tar_5e-06	0.0128052	0.00346652	0.0219948
BMI	BBJ + UKB	clump_r2_0.05_ws_1000_p_other_5e-08_p_tar_5e-06	0.0140613	0.00379297	0.0236897
BMI	BBJ + UKB	clump_r2_0.05_ws_2000_p_other_5e-08_p_tar_5e-06	0.0140407	0.00336111	0.0239321
BMI	BBJ + UKB	clump_r2_0.05_ws_4000_p_other_5e-08_p_tar_5e-06	0.0140407	0.00353331	0.0240072
BMI	BBJ + UKB	clump_r2_0.05_ws_10000_p_other_5e-08_p_tar_5e-06	0.0140731	0.00347525	0.023893
BMI	BBJ + UKB	clump_r2_0.1_ws_500_p_other_5e-08_p_tar_5e-06	0.010587	0.0007299	0.0190532
BMI	BBJ + UKB	clump_r2_0.1_ws_1000_p_other_5e-08_p_tar_5e-06	0.0107429	0.00120347	0.019422
BMI	BBJ + UKB	clump_r2_0.1_ws_2000_p_other_5e-08_p_tar_5e-06	0.0105545	0.000346827	0.0192952
BMI	BBJ + UKB	clump_r2_0.1_ws_5000_p_other_5e-08_p_tar_5e-06	0.01074	0.00108067	0.019581
BMI	BBJ + UKB	clump_r2_0.2_ws_250_p_other_5e-08_p_tar_5e-06	0.0102114	0.00144116	0.0180246
BMI	BBJ + UKB	clump_r2_0.2_ws_500_p_other_5e-08_p_tar_5e-06	0.0102672	0.00148551	0.0188361
BMI	BBJ + UKB	clump_r2_0.2_ws_1000_p_other_5e-08_p_tar_5e-06	0.0102155	0.00121046	0.0183215
BMI	BBJ + UKB	clump_r2_0.2_ws_2500_p_other_5e-08_p_tar_5e-06	0.0100283	0.000373449	0.0181589
BMI	BBJ + UKB	clump_r2_0.5_ws_100_p_other_5e-08_p_tar_5e-06	0.00943911	0.000535364	0.0175582
BMI	BBJ + UKB	clump_r2_0.5_ws_200_p_other_5e-08_p_tar_5e-06	0.0100888	0.00131406	0.0182825
BMI	BBJ + UKB	clump_r2_0.5_ws_400_p_other_5e-08_p_tar_5e-06	0.0100591	0.00113717	0.0181626
BMI	BBJ + UKB	clump_r2_0.5_ws_1000_p_other_5e-08_p_tar_5e-06	0.0096848	0.0011404	0.0173745
BMI	BBJ + UKB	clump_r2_0.8_ws_62.5_p_other_5e-08_p_tar_5e-06	0.00843923	0.000569865	0.0155355
BMI	BBJ + UKB	clump_r2_0.8_ws_125_p_other_5e-08_p_tar_5e-06	0.0096175	0.00139779	0.017056
BMI	BBJ + UKB	clump_r2_0.8_ws_250_p_other_5e-08_p_tar_5e-06	0.0100767	0.00143852	0.0178149
BMI	BBJ + UKB	clump_r2_0.8_ws_625_p_other_5e-08_p_tar_5e-06	0.0100574	0.00173436	0.0178291
BMI	BBJ + UKB	clump_r2_0.95_ws_52.6315789473684_p_other_5e-08_p_tar_5e-06	0.0104155	0.00162305	0.0186391
BMI	BBJ + UKB	clump_r2_0.95_ws_105.263157894737_p_other_5e-08_p_tar_5e-06	0.0108182	0.00198083	0.0188024
BMI	BBJ + UKB	clump_r2_0.95_ws_210.526315789474_p_other_5e-08_p_tar_5e-06	0.0112343	0.0027355	0.0191972
BMI	BBJ + UKB	clump_r2_0.95_ws_526.315789473684_p_other_5e-08_p_tar_5e-06	0.0111305	0.0025899	0.0192244
BMI	BBJ + UKB	clump_r2_0.01_ws_5000_p_other_5e-08_p_tar_5e-05	0.0154418	0.00442142	0.0253857
BMI	BBJ + UKB	clump_r2_0.01_ws_10000_p_other_5e-08_p_tar_5e-05	0.0158711	0.00432012	0.0266215
BMI	BBJ + UKB	clump_r2_0.01_ws_20000_p_other_5e-08_p_tar_5e-05	0.0154188	0.0042961	0.025391
BMI	BBJ + UKB	clump_r2_0.01_ws_50000_p_other_5e-08_p_tar_5e-05	0.0146232	0.00402665	0.0245391
BMI	BBJ + UKB	clump_r2_0.05_ws_1000_p_other_5e-08_p_tar_5e-05	0.0168295	0.00488286	0.0279023
BMI	BBJ + UKB	clump_r2_0.05_ws_2000_p_other_5e-08_p_tar_5e-05	0.0168037	0.00459838	0.0279638
BMI	BBJ + UKB	clump_r2_0.05_ws_4000_p_other_5e-08_p_tar_5e-05	0.0168037	0.00429519	0.0277835
BMI	BBJ + UKB	clump_r2_0.05_ws_10000_p_other_5e-08_p_tar_5e-05	0.0168355	0.00531781	0.0276497
BMI	BBJ + UKB	clump_r2_0.1_ws_500_p_other_5e-08_p_tar_5e-05	0.0133919	0.00183336	0.023517
BMI	BBJ + UKB	clump_r2_0.1_ws_1000_p_other_5e-08_p_tar_5e-05	0.0137464	0.00255866	0.0239606
BMI	BBJ + UKB	clump_r2_0.1_ws_2000_p_other_5e-08_p_tar_5e-05	0.0135652	0.00283254	0.0232393
BMI	BBJ + UKB	clump_r2_0.1_ws_5000_p_other_5e-08_p_tar_5e-05	0.0137355	0.00249351	0.0236277
BMI	BBJ + UKB	clump_r2_0.2_ws_250_p_other_5e-08_p_tar_5e-05	0.0138778	0.00335295	0.0238078
BMI	BBJ + UKB	clump_r2_0.2_ws_500_p_other_5e-08_p_tar_5e-05	0.0136762	0.00318358	0.023813
BMI	BBJ + UKB	clump_r2_0.2_ws_1000_p_other_5e-08_p_tar_5e-05	0.0134306	0.00289533	0.023067
BMI	BBJ + UKB	clump_r2_0.2_ws_2500_p_other_5e-08_p_tar_5e-05	0.0132485	0.0033219	0.022881
BMI	BBJ + UKB	clump_r2_0.5_ws_100_p_other_5e-08_p_tar_5e-05	0.0118005	0.00244403	0.0203659
BMI	BBJ + UKB	clump_r2_0.5_ws_200_p_other_5e-08_p_tar_5e-05	0.0131675	0.0025802	0.0225501
BMI	BBJ + UKB	clump_r2_0.5_ws_400_p_other_5e-08_p_tar_5e-05	0.0129897	0.00305052	0.0223424
BMI	BBJ + UKB	clump_r2_0.5_ws_1000_p_other_5e-08_p_tar_5e-05	0.0122577	0.0031559	0.020762
BMI	BBJ + UKB	clump_r2_0.8_ws_62.5_p_other_5e-08_p_tar_5e-05	0.0111637	0.00243212	0.0192368
BMI	BBJ + UKB	clump_r2_0.8_ws_125_p_other_5e-08_p_tar_5e-05	0.0125385	0.00240297	0.0215946
BMI	BBJ + UKB	clump_r2_0.8_ws_250_p_other_5e-08_p_tar_5e-05	0.0126982	0.00272907	0.0213085
BMI	BBJ + UKB	clump_r2_0.8_ws_625_p_other_5e-08_p_tar_5e-05	0.0126275	0.00347623	0.0209809
BMI	BBJ + UKB	clump_r2_0.95_ws_52.6315789473684_p_other_5e-08_p_tar_5e-05	0.0127319	0.00368178	0.0214952
BMI	BBJ + UKB	clump_r2_0.95_ws_105.263157894737_p_other_5e-08_p_tar_5e-05	0.0131325	0.00339228	0.0223048
BMI	BBJ + UKB	clump_r2_0.95_ws_210.526315789474_p_other_5e-08_p_tar_5e-05	0.0133617	0.00430241	0.0220151
BMI	BBJ + UKB	clump_r2_0.95_ws_526.315789473684_p_other_5e-08_p_tar_5e-05	0.0132935	0.00371194	0.0224342
BMI	BBJ + UKB	clump_r2_0.01_ws_5000_p_other_5e-08_p_tar_5e-04	0.0191471	0.0074371	0.0302244
BMI	BBJ + UKB	clump_r2_0.01_ws_10000_p_other_5e-08_p_tar_5e-04	0.0196775	0.00740062	0.0304989
BMI	BBJ + UKB	clump_r2_0.01_ws_20000_p_other_5e-08_p_tar_5e-04	0.0199837	0.00766261	0.0311177
BMI	BBJ + UKB	clump_r2_0.01_ws_50000_p_other_5e-08_p_tar_5e-04	0.0187423	0.00622765	0.0302824
BMI	BBJ + UKB	clump_r2_0.05_ws_1000_p_other_5e-08_p_tar_5e-04	0.0215619	0.00810692	0.0340179
BMI	BBJ + UKB	clump_r2_0.05_ws_2000_p_other_5e-08_p_tar_5e-04	0.0215246	0.00878335	0.0333169
BMI	BBJ + UKB	clump_r2_0.05_ws_4000_p_other_5e-08_p_tar_5e-04	0.0215246	0.0088567	0.0331785
BMI	BBJ + UKB	clump_r2_0.05_ws_10000_p_other_5e-08_p_tar_5e-04	0.0215458	0.00910181	0.0331799
BMI	BBJ + UKB	clump_r2_0.1_ws_500_p_other_5e-08_p_tar_5e-04	0.0191026	0.00709339	0.0297581
BMI	BBJ + UKB	clump_r2_0.1_ws_1000_p_other_5e-08_p_tar_5e-04	0.019541	0.00749479	0.0307754
BMI	BBJ + UKB	clump_r2_0.1_ws_2000_p_other_5e-08_p_tar_5e-04	0.0193621	0.00734443	0.0304792
BMI	BBJ + UKB	clump_r2_0.1_ws_5000_p_other_5e-08_p_tar_5e-04	0.0195335	0.00708004	0.030342
BMI	BBJ + UKB	clump_r2_0.2_ws_250_p_other_5e-08_p_tar_5e-04	0.0201704	0.00798523	0.0317351
BMI	BBJ + UKB	clump_r2_0.2_ws_500_p_other_5e-08_p_tar_5e-04	0.0193592	0.00654472	0.030783
BMI	BBJ + UKB	clump_r2_0.2_ws_1000_p_other_5e-08_p_tar_5e-04	0.018944	0.00633826	0.0305141
BMI	BBJ + UKB	clump_r2_0.2_ws_2500_p_other_5e-08_p_tar_5e-04	0.0187608	0.00698125	0.0294632
BMI	BBJ + UKB	clump_r2_0.5_ws_100_p_other_5e-08_p_tar_5e-04	0.0165251	0.00555275	0.027082
BMI	BBJ + UKB	clump_r2_0.5_ws_200_p_other_5e-08_p_tar_5e-04	0.0181395	0.0060775	0.0291075
BMI	BBJ + UKB	clump_r2_0.5_ws_400_p_other_5e-08_p_tar_5e-04	0.0178163	0.00512238	0.0286716
BMI	BBJ + UKB	clump_r2_0.5_ws_1000_p_other_5e-08_p_tar_5e-04	0.0170163	0.00491432	0.0274013
BMI	BBJ + UKB	clump_r2_0.8_ws_62.5_p_other_5e-08_p_tar_5e-04	0.0158264	0.00371787	0.0261382
BMI	BBJ + UKB	clump_r2_0.8_ws_125_p_other_5e-08_p_tar_5e-04	0.0172728	0.00482605	0.0282402
BMI	BBJ + UKB	clump_r2_0.8_ws_250_p_other_5e-08_p_tar_5e-04	0.0175211	0.00568788	0.0279165
BMI	BBJ + UKB	clump_r2_0.8_ws_625_p_other_5e-08_p_tar_5e-04	0.0173235	0.00539532	0.0280466
BMI	BBJ + UKB	clump_r2_0.95_ws_52.6315789473684_p_other_5e-08_p_tar_5e-04	0.0163677	0.00486997	0.0272766
BMI	BBJ + UKB	clump_r2_0.95_ws_105.263157894737_p_other_5e-08_p_tar_5e-04	0.0165978	0.00527967	0.0270873
BMI	BBJ + UKB	clump_r2_0.95_ws_210.526315789474_p_other_5e-08_p_tar_5e-04	0.0168556	0.00655157	0.0270636
BMI	BBJ + UKB	clump_r2_0.95_ws_526.315789473684_p_other_5e-08_p_tar_5e-04	0.0167387	0.00534863	0.0268734
BMI	BBJ + UKB	clump_r2_0.01_ws_5000_p_other_5e-08_p_tar_0.005	0.019558	0.00825051	0.0301725
BMI	BBJ + UKB	clump_r2_0.01_ws_10000_p_other_5e-08_p_tar_0.005	0.0183489	0.00681833	0.0286547
BMI	BBJ + UKB	clump_r2_0.01_ws_20000_p_other_5e-08_p_tar_0.005	0.0179663	0.00649422	0.0288457
BMI	BBJ + UKB	clump_r2_0.01_ws_50000_p_other_5e-08_p_tar_0.005	0.0156075	0.00366104	0.0257138
BMI	BBJ + UKB	clump_r2_0.05_ws_1000_p_other_5e-08_p_tar_0.005	0.0211165	0.00901976	0.0323032
BMI	BBJ + UKB	clump_r2_0.05_ws_2000_p_other_5e-08_p_tar_0.005	0.0211959	0.00932446	0.0325977
BMI	BBJ + UKB	clump_r2_0.05_ws_4000_p_other_5e-08_p_tar_0.005	0.0211103	0.00871463	0.032298
BMI	BBJ + UKB	clump_r2_0.05_ws_10000_p_other_5e-08_p_tar_0.005	0.0211383	0.00934896	0.0323608
BMI	BBJ + UKB	clump_r2_0.1_ws_500_p_other_5e-08_p_tar_0.005	0.0213462	0.00863019	0.0335172
BMI	BBJ + UKB	clump_r2_0.1_ws_1000_p_other_5e-08_p_tar_0.005	0.0218954	0.00933983	0.033059
BMI	BBJ + UKB	clump_r2_0.1_ws_2000_p_other_5e-08_p_tar_0.005	0.0219104	0.00919915	0.0332715
BMI	BBJ + UKB	clump_r2_0.1_ws_5000_p_other_5e-08_p_tar_0.005	0.0220771	0.00933075	0.0338017
BMI	BBJ + UKB	clump_r2_0.2_ws_250_p_other_5e-08_p_tar_0.005	0.0217038	0.00881739	0.0332225
BMI	BBJ + UKB	clump_r2_0.2_ws_500_p_other_5e-08_p_tar_0.005	0.0214549	0.00847815	0.0331228
BMI	BBJ + UKB	clump_r2_0.2_ws_1000_p_other_5e-08_p_tar_0.005	0.020862	0.00778965	0.0324651
BMI	BBJ + UKB	clump_r2_0.2_ws_2500_p_other_5e-08_p_tar_0.005	0.0206523	0.00795183	0.0323966
BMI	BBJ + UKB	clump_r2_0.5_ws_100_p_other_5e-08_p_tar_0.005	0.0196673	0.00708525	0.0312646
BMI	BBJ + UKB	clump_r2_0.5_ws_200_p_other_5e-08_p_tar_0.005	0.0209656	0.00850265	0.0323721
BMI	BBJ + UKB	clump_r2_0.5_ws_400_p_other_5e-08_p_tar_0.005	0.0203022	0.00730911	0.0320646
BMI	BBJ + UKB	clump_r2_0.5_ws_1000_p_other_5e-08_p_tar_0.005	0.0198879	0.00796905	0.0312768
BMI	BBJ + UKB	clump_r2_0.8_ws_62.5_p_other_5e-08_p_tar_0.005	0.0195954	0.00650155	0.0317098
BMI	BBJ + UKB	clump_r2_0.8_ws_125_p_other_5e-08_p_tar_0.005	0.0206083	0.00791728	0.0321629
BMI	BBJ + UKB	clump_r2_0.8_ws_250_p_other_5e-08_p_tar_0.005	0.0208084	0.00764942	0.03261
BMI	BBJ + UKB	clump_r2_0.8_ws_625_p_other_5e-08_p_tar_0.005	0.020839	0.00782728	0.032767
BMI	BBJ + UKB	clump_r2_0.95_ws_52.6315789473684_p_other_5e-08_p_tar_0.005	0.0182806	0.00691427	0.028463
BMI	BBJ + UKB	clump_r2_0.95_ws_105.263157894737_p_other_5e-08_p_tar_0.005	0.0182687	0.00612665	0.0291614
BMI	BBJ + UKB	clump_r2_0.95_ws_210.526315789474_p_other_5e-08_p_tar_0.005	0.0183833	0.0066804	0.0294786
BMI	BBJ + UKB	clump_r2_0.95_ws_526.315789473684_p_other_5e-08_p_tar_0.005	0.018282	0.00603448	0.0293297
BMI	BBJ + UKB	clump_r2_0.01_ws_5000_p_other_5e-08_p_tar_0.05	0.0180014	0.00738051	0.0276614
BMI	BBJ + UKB	clump_r2_0.01_ws_10000_p_other_5e-08_p_tar_0.05	0.0147253	0.00431223	0.0242357
BMI	BBJ + UKB	clump_r2_0.01_ws_20000_p_other_5e-08_p_tar_0.05	0.0127732	0.00342136	0.0212983
BMI	BBJ + UKB	clump_r2_0.01_ws_50000_p_other_5e-08_p_tar_0.05	0.0123201	0.00222292	0.0212877
BMI	BBJ + UKB	clump_r2_0.05_ws_1000_p_other_5e-08_p_tar_0.05	0.0250114	0.0118781	0.0368796
BMI	BBJ + UKB	clump_r2_0.05_ws_2000_p_other_5e-08_p_tar_0.05	0.0249944	0.0127876	0.0370042
BMI	BBJ + UKB	clump_r2_0.05_ws_4000_p_other_5e-08_p_tar_0.05	0.0250093	0.012382	0.0367406
BMI	BBJ + UKB	clump_r2_0.05_ws_10000_p_other_5e-08_p_tar_0.05	0.0250375	0.0127487	0.0363133
BMI	BBJ + UKB	clump_r2_0.1_ws_500_p_other_5e-08_p_tar_0.05	0.0218335	0.00859817	0.0336847
BMI	BBJ + UKB	clump_r2_0.1_ws_1000_p_other_5e-08_p_tar_0.05	0.0218407	0.00943429	0.033745
BMI	BBJ + UKB	clump_r2_0.1_ws_2000_p_other_5e-08_p_tar_0.05	0.0218029	0.00988524	0.0331143
BMI	BBJ + UKB	clump_r2_0.1_ws_5000_p_other_5e-08_p_tar_0.05	0.0220057	0.0098389	0.0327885
BMI	BBJ + UKB	clump_r2_0.2_ws_250_p_other_5e-08_p_tar_0.05	0.0248834	0.0114591	0.037
BMI	BBJ + UKB	clump_r2_0.2_ws_500_p_other_5e-08_p_tar_0.05	0.0245146	0.0110186	0.0369017
BMI	BBJ + UKB	clump_r2_0.2_ws_1000_p_other_5e-08_p_tar_0.05	0.0238825	0.0104196	0.0358586
BMI	BBJ + UKB	clump_r2_0.2_ws_2500_p_other_5e-08_p_tar_0.05	0.0238811	0.0113081	0.0358162
BMI	BBJ + UKB	clump_r2_0.5_ws_100_p_other_5e-08_p_tar_0.05	0.0228266	0.00952743	0.0350024
BMI	BBJ + UKB	clump_r2_0.5_ws_200_p_other_5e-08_p_tar_0.05	0.0245968	0.0112032	0.0371352
BMI	BBJ + UKB	clump_r2_0.5_ws_400_p_other_5e-08_p_tar_0.05	0.024971	0.011224	0.0368675
BMI	BBJ + UKB	clump_r2_0.5_ws_1000_p_other_5e-08_p_tar_0.05	0.024987	0.0119009	0.03739
BMI	BBJ + UKB	clump_r2_0.8_ws_62.5_p_other_5e-08_p_tar_0.05	0.0215907	0.00829946	0.0336876
BMI	BBJ + UKB	clump_r2_0.8_ws_125_p_other_5e-08_p_tar_0.05	0.0226634	0.00859022	0.0352819
BMI	BBJ + UKB	clump_r2_0.8_ws_250_p_other_5e-08_p_tar_0.05	0.0236109	0.00885997	0.0368564
BMI	BBJ + UKB	clump_r2_0.8_ws_625_p_other_5e-08_p_tar_0.05	0.0236284	0.00977484	0.0362918
BMI	BBJ + UKB	clump_r2_0.95_ws_52.6315789473684_p_other_5e-08_p_tar_0.05	0.0202975	0.0078443	0.0319943
BMI	BBJ + UKB	clump_r2_0.95_ws_105.263157894737_p_other_5e-08_p_tar_0.05	0.0207377	0.00776957	0.0325322
BMI	BBJ + UKB	clump_r2_0.95_ws_210.526315789474_p_other_5e-08_p_tar_0.05	0.0209788	0.00782615	0.0332338
BMI	BBJ + UKB	clump_r2_0.95_ws_526.315789473684_p_other_5e-08_p_tar_0.05	0.0208898	0.00749223	0.03282
BMI	BBJ + UKB	clump_r2_0.01_ws_5000_p_other_5e-08_p_tar_0.5	0.020696	0.00931766	0.0313819
BMI	BBJ + UKB	clump_r2_0.01_ws_10000_p_other_5e-08_p_tar_0.5	0.0201577	0.00842589	0.031473
BMI	BBJ + UKB	clump_r2_0.01_ws_20000_p_other_5e-08_p_tar_0.5	0.0191853	0.00791299	0.0299271
BMI	BBJ + UKB	clump_r2_0.01_ws_50000_p_other_5e-08_p_tar_0.5	0.0164979	0.00626971	0.0263614
BMI	BBJ + UKB	clump_r2_0.05_ws_1000_p_other_5e-08_p_tar_0.5	0.0272468	0.0139787	0.0403643
BMI	BBJ + UKB	clump_r2_0.05_ws_2000_p_other_5e-08_p_tar_0.5	0.0266026	0.0133241	0.0394926
BMI	BBJ + UKB	clump_r2_0.05_ws_4000_p_other_5e-08_p_tar_0.5	0.0261612	0.0121672	0.0389964
BMI	BBJ + UKB	clump_r2_0.05_ws_10000_p_other_5e-08_p_tar_0.5	0.0263945	0.0135238	0.0385675
BMI	BBJ + UKB	clump_r2_0.1_ws_500_p_other_5e-08_p_tar_0.5	0.0254363	0.0120826	0.0377717
BMI	BBJ + UKB	clump_r2_0.1_ws_1000_p_other_5e-08_p_tar_0.5	0.0252812	0.0122369	0.0374598
BMI	BBJ + UKB	clump_r2_0.1_ws_2000_p_other_5e-08_p_tar_0.5	0.0254674	0.0122826	0.037726
BMI	BBJ + UKB	clump_r2_0.1_ws_5000_p_other_5e-08_p_tar_0.5	0.0255527	0.0119311	0.0375403
BMI	BBJ + UKB	clump_r2_0.2_ws_250_p_other_5e-08_p_tar_0.5	0.0270331	0.0129837	0.0399857
BMI	BBJ + UKB	clump_r2_0.2_ws_500_p_other_5e-08_p_tar_0.5	0.026673	0.0142183	0.0390813
BMI	BBJ + UKB	clump_r2_0.2_ws_1000_p_other_5e-08_p_tar_0.5	0.0258268	0.0122753	0.0380849
BMI	BBJ + UKB	clump_r2_0.2_ws_2500_p_other_5e-08_p_tar_0.5	0.0258211	0.0129949	0.0383234
BMI	BBJ + UKB	clump_r2_0.5_ws_100_p_other_5e-08_p_tar_0.5	0.0282842	0.0123454	0.0429481
BMI	BBJ + UKB	clump_r2_0.5_ws_200_p_other_5e-08_p_tar_0.5	0.029223	0.0141507	0.0423036
BMI	BBJ + UKB	clump_r2_0.5_ws_400_p_other_5e-08_p_tar_0.5	0.029711	0.0154106	0.0437169
BMI	BBJ + UKB	clump_r2_0.5_ws_1000_p_other_5e-08_p_tar_0.5	0.0295981	0.0141495	0.0437171
BMI	BBJ + UKB	clump_r2_0.8_ws_62.5_p_other_5e-08_p_tar_0.5	0.0272854	0.0114658	0.0418421
BMI	BBJ + UKB	clump_r2_0.8_ws_125_p_other_5e-08_p_tar_0.5	0.0284728	0.0126161	0.042893
BMI	BBJ + UKB	clump_r2_0.8_ws_250_p_other_5e-08_p_tar_0.5	0.0290266	0.0139249	0.043635
BMI	BBJ + UKB	clump_r2_0.8_ws_625_p_other_5e-08_p_tar_0.5	0.0290253	0.0140814	0.0436482
BMI	BBJ + UKB	clump_r2_0.95_ws_52.6315789473684_p_other_5e-08_p_tar_0.5	0.0263082	0.0108395	0.039936
BMI	BBJ + UKB	clump_r2_0.95_ws_105.263157894737_p_other_5e-08_p_tar_0.5	0.0267043	0.0115841	0.0411158
BMI	BBJ + UKB	clump_r2_0.95_ws_210.526315789474_p_other_5e-08_p_tar_0.5	0.0270052	0.0121565	0.0407682
BMI	BBJ + UKB	clump_r2_0.95_ws_526.315789473684_p_other_5e-08_p_tar_0.5	0.0268402	0.0123197	0.0399669
BMI	BBJ + UKB	clump_r2_0.01_ws_5000_p_other_5e-08_p_tar_1	0.0207413	0.0092116	0.0315762
BMI	BBJ + UKB	clump_r2_0.01_ws_10000_p_other_5e-08_p_tar_1	0.0202481	0.00898354	0.0303818
BMI	BBJ + UKB	clump_r2_0.01_ws_20000_p_other_5e-08_p_tar_1	0.0187126	0.00728336	0.0290195
BMI	BBJ + UKB	clump_r2_0.01_ws_50000_p_other_5e-08_p_tar_1	0.0156236	0.00432776	0.0252895
BMI	BBJ + UKB	clump_r2_0.05_ws_1000_p_other_5e-08_p_tar_1	0.0282162	0.0151974	0.0405516
BMI	BBJ + UKB	clump_r2_0.05_ws_2000_p_other_5e-08_p_tar_1	0.0274243	0.0136759	0.0400011
BMI	BBJ + UKB	clump_r2_0.05_ws_4000_p_other_5e-08_p_tar_1	0.0269407	0.0131525	0.0399403
BMI	BBJ + UKB	clump_r2_0.05_ws_10000_p_other_5e-08_p_tar_1	0.027003	0.0134638	0.0396595
BMI	BBJ + UKB	clump_r2_0.1_ws_500_p_other_5e-08_p_tar_1	0.0267983	0.0120058	0.040219
BMI	BBJ + UKB	clump_r2_0.1_ws_1000_p_other_5e-08_p_tar_1	0.0269082	0.0135103	0.0396318
BMI	BBJ + UKB	clump_r2_0.1_ws_2000_p_other_5e-08_p_tar_1	0.0270406	0.0132458	0.0400376
BMI	BBJ + UKB	clump_r2_0.1_ws_5000_p_other_5e-08_p_tar_1	0.0271251	0.0142088	0.0393731
BMI	BBJ + UKB	clump_r2_0.2_ws_250_p_other_5e-08_p_tar_1	0.0280783	0.0138678	0.0408266
BMI	BBJ + UKB	clump_r2_0.2_ws_500_p_other_5e-08_p_tar_1	0.0277678	0.0139886	0.0402279
BMI	BBJ + UKB	clump_r2_0.2_ws_1000_p_other_5e-08_p_tar_1	0.0270245	0.0128062	0.039755
BMI	BBJ + UKB	clump_r2_0.2_ws_2500_p_other_5e-08_p_tar_1	0.0270819	0.013141	0.0398089
BMI	BBJ + UKB	clump_r2_0.5_ws_100_p_other_5e-08_p_tar_1	0.0287735	0.0135623	0.0424678
BMI	BBJ + UKB	clump_r2_0.5_ws_200_p_other_5e-08_p_tar_1	0.0297026	0.0143556	0.0435471
BMI	BBJ + UKB	clump_r2_0.5_ws_400_p_other_5e-08_p_tar_1	0.0299935	0.0150698	0.0433367
BMI	BBJ + UKB	clump_r2_0.5_ws_1000_p_other_5e-08_p_tar_1	0.0298184	0.014534	0.0437291
BMI	BBJ + UKB	clump_r2_0.8_ws_62.5_p_other_5e-08_p_tar_1	0.0276195	0.0136669	0.0412168
BMI	BBJ + UKB	clump_r2_0.8_ws_125_p_other_5e-08_p_tar_1	0.0285273	0.0133282	0.0421408
BMI	BBJ + UKB	clump_r2_0.8_ws_250_p_other_5e-08_p_tar_1	0.0290345	0.0131736	0.0437345
BMI	BBJ + UKB	clump_r2_0.8_ws_625_p_other_5e-08_p_tar_1	0.0290976	0.0136684	0.0435604
BMI	BBJ + UKB	clump_r2_0.95_ws_52.6315789473684_p_other_5e-08_p_tar_1	0.026687	0.0117524	0.0404297
BMI	BBJ + UKB	clump_r2_0.95_ws_105.263157894737_p_other_5e-08_p_tar_1	0.0270156	0.0121766	0.0403846
BMI	BBJ + UKB	clump_r2_0.95_ws_210.526315789474_p_other_5e-08_p_tar_1	0.0272033	0.0130376	0.0406547
BMI	BBJ + UKB	clump_r2_0.95_ws_526.315789473684_p_other_5e-08_p_tar_1	0.0270403	0.0124555	0.0405726
BMI	BBJ + UKB	clump_r2_0.01_ws_5000_p_other_5e-07_p_tar_5e-08	0.00800807	-0.000377553	0.0154044
BMI	BBJ + UKB	clump_r2_0.01_ws_10000_p_other_5e-07_p_tar_5e-08	0.00846846	-0.000219118	0.0163124
BMI	BBJ + UKB	clump_r2_0.01_ws_20000_p_other_5e-07_p_tar_5e-08	0.00804957	-0.000390773	0.0158904
BMI	BBJ + UKB	clump_r2_0.01_ws_50000_p_other_5e-07_p_tar_5e-08	0.00852842	-0.000465554	0.0165738
BMI	BBJ + UKB	clump_r2_0.05_ws_1000_p_other_5e-07_p_tar_5e-08	0.00831825	-0.00146964	0.0160991
BMI	BBJ + UKB	clump_r2_0.05_ws_2000_p_other_5e-07_p_tar_5e-08	0.0083625	-0.00141229	0.016541
BMI	BBJ + UKB	clump_r2_0.05_ws_4000_p_other_5e-07_p_tar_5e-08	0.00837075	-0.000571415	0.0165122
BMI	BBJ + UKB	clump_r2_0.05_ws_10000_p_other_5e-07_p_tar_5e-08	0.00840162	-0.000322259	0.0164234
BMI	BBJ + UKB	clump_r2_0.1_ws_500_p_other_5e-07_p_tar_5e-08	0.00606325	-0.00229149	0.0133326
BMI	BBJ + UKB	clump_r2_0.1_ws_1000_p_other_5e-07_p_tar_5e-08	0.00589258	-0.0014017	0.0121744
BMI	BBJ + UKB	clump_r2_0.1_ws_2000_p_other_5e-07_p_tar_5e-08	0.00589735	-0.00182165	0.0123983
BMI	BBJ + UKB	clump_r2_0.1_ws_5000_p_other_5e-07_p_tar_5e-08	0.0059531	-0.00195485	0.012573
BMI	BBJ + UKB	clump_r2_0.2_ws_250_p_other_5e-07_p_tar_5e-08	0.00723106	-0.000693935	0.0142941
BMI	BBJ + UKB	clump_r2_0.2_ws_500_p_other_5e-07_p_tar_5e-08	0.00761635	-0.000484582	0.0147559
BMI	BBJ + UKB	clump_r2_0.2_ws_1000_p_other_5e-07_p_tar_5e-08	0.00738893	-0.000808254	0.0146362
BMI	BBJ + UKB	clump_r2_0.2_ws_2500_p_other_5e-07_p_tar_5e-08	0.00738893	7.46783e-05	0.0144098
BMI	BBJ + UKB	clump_r2_0.5_ws_100_p_other_5e-07_p_tar_5e-08	0.00903178	0.000295624	0.0165982
BMI	BBJ + UKB	clump_r2_0.5_ws_200_p_other_5e-07_p_tar_5e-08	0.00884166	0.000819638	0.0163401
BMI	BBJ + UKB	clump_r2_0.5_ws_400_p_other_5e-07_p_tar_5e-08	0.00869003	0.000214847	0.0162557
BMI	BBJ + UKB	clump_r2_0.5_ws_1000_p_other_5e-07_p_tar_5e-08	0.00832117	7.99889e-05	0.0156426
BMI	BBJ + UKB	clump_r2_0.8_ws_62.5_p_other_5e-07_p_tar_5e-08	0.0085283	0.000248336	0.0160932
BMI	BBJ + UKB	clump_r2_0.8_ws_125_p_other_5e-07_p_tar_5e-08	0.00965619	0.000920741	0.0176369
BMI	BBJ + UKB	clump_r2_0.8_ws_250_p_other_5e-07_p_tar_5e-08	0.00983623	0.000923579	0.0174758
BMI	BBJ + UKB	clump_r2_0.8_ws_625_p_other_5e-07_p_tar_5e-08	0.00983869	0.00153914	0.0176826
BMI	BBJ + UKB	clump_r2_0.95_ws_52.6315789473684_p_other_5e-07_p_tar_5e-08	0.0111362	0.00216934	0.0193157
BMI	BBJ + UKB	clump_r2_0.95_ws_105.263157894737_p_other_5e-07_p_tar_5e-08	0.0116405	0.00219467	0.0195562
BMI	BBJ + UKB	clump_r2_0.95_ws_210.526315789474_p_other_5e-07_p_tar_5e-08	0.0119937	0.00256567	0.020703
BMI	BBJ + UKB	clump_r2_0.95_ws_526.315789473684_p_other_5e-07_p_tar_5e-08	0.0118653	0.00278814	0.020111
BMI	BBJ + UKB	clump_r2_0.01_ws_5000_p_other_5e-07_p_tar_5e-07	0.00964719	0.00034948	0.0178623
BMI	BBJ + UKB	clump_r2_0.01_ws_10000_p_other_5e-07_p_tar_5e-07	0.0101256	0.000812812	0.0186973
BMI	BBJ + UKB	clump_r2_0.01_ws_20000_p_other_5e-07_p_tar_5e-07	0.00972829	0.000185742	0.0180804
BMI	BBJ + UKB	clump_r2_0.01_ws_50000_p_other_5e-07_p_tar_5e-07	0.0102044	0.00123341	0.0185144
BMI	BBJ + UKB	clump_r2_0.05_ws_1000_p_other_5e-07_p_tar_5e-07	0.00979281	0.00027486	0.018133
BMI	BBJ + UKB	clump_r2_0.05_ws_2000_p_other_5e-07_p_tar_5e-07	0.00985401	0.000494137	0.0183343
BMI	BBJ + UKB	clump_r2_0.05_ws_4000_p_other_5e-07_p_tar_5e-07	0.00986227	0.000235411	0.0183972
BMI	BBJ + UKB	clump_r2_0.05_ws_10000_p_other_5e-07_p_tar_5e-07	0.00989378	0.000168916	0.0182537
BMI	BBJ + UKB	clump_r2_0.1_ws_500_p_other_5e-07_p_tar_5e-07	0.00760305	-0.00119477	0.0150488
BMI	BBJ + UKB	clump_r2_0.1_ws_1000_p_other_5e-07_p_tar_5e-07	0.0076508	-0.00121075	0.0153429
BMI	BBJ + UKB	clump_r2_0.1_ws_2000_p_other_5e-07_p_tar_5e-07	0.00766803	-0.0010803	0.0153622
BMI	BBJ + UKB	clump_r2_0.1_ws_5000_p_other_5e-07_p_tar_5e-07	0.0077281	-0.00105405	0.0155069
BMI	BBJ + UKB	clump_r2_0.2_ws_250_p_other_5e-07_p_tar_5e-07	0.00810302	-5.24768e-05	0.0151424
BMI	BBJ + UKB	clump_r2_0.2_ws_500_p_other_5e-07_p_tar_5e-07	0.00861732	0.000247346	0.0160686
BMI	BBJ + UKB	clump_r2_0.2_ws_1000_p_other_5e-07_p_tar_5e-07	0.00845683	-1.38745e-05	0.016062
BMI	BBJ + UKB	clump_r2_0.2_ws_2500_p_other_5e-07_p_tar_5e-07	0.00845683	-7.30801e-05	0.015748
BMI	BBJ + UKB	clump_r2_0.5_ws_100_p_other_5e-07_p_tar_5e-07	0.0097338	0.000889532	0.0175854
BMI	BBJ + UKB	clump_r2_0.5_ws_200_p_other_5e-07_p_tar_5e-07	0.010041	0.00076829	0.0180955
BMI	BBJ + UKB	clump_r2_0.5_ws_400_p_other_5e-07_p_tar_5e-07	0.00985484	0.00119469	0.017605
BMI	BBJ + UKB	clump_r2_0.5_ws_1000_p_other_5e-07_p_tar_5e-07	0.00961711	0.00104094	0.016957
BMI	BBJ + UKB	clump_r2_0.8_ws_62.5_p_other_5e-07_p_tar_5e-07	0.00931768	0.00121576	0.01717
BMI	BBJ + UKB	clump_r2_0.8_ws_125_p_other_5e-07_p_tar_5e-07	0.0106771	0.00165019	0.0188732
BMI	BBJ + UKB	clump_r2_0.8_ws_250_p_other_5e-07_p_tar_5e-07	0.0110691	0.00211805	0.0193243
BMI	BBJ + UKB	clump_r2_0.8_ws_625_p_other_5e-07_p_tar_5e-07	0.0110728	0.0019049	0.019115
BMI	BBJ + UKB	clump_r2_0.95_ws_52.6315789473684_p_other_5e-07_p_tar_5e-07	0.0114031	0.00241178	0.0196281
BMI	BBJ + UKB	clump_r2_0.95_ws_105.263157894737_p_other_5e-07_p_tar_5e-07	0.0119891	0.00278556	0.0201789
BMI	BBJ + UKB	clump_r2_0.95_ws_210.526315789474_p_other_5e-07_p_tar_5e-07	0.0123666	0.00319119	0.0203574
BMI	BBJ + UKB	clump_r2_0.95_ws_526.315789473684_p_other_5e-07_p_tar_5e-07	0.0122544	0.00301839	0.0206761
BMI	BBJ + UKB	clump_r2_0.01_ws_5000_p_other_5e-07_p_tar_5e-06	0.0131025	0.00271057	0.022797
BMI	BBJ + UKB	clump_r2_0.01_ws_10000_p_other_5e-07_p_tar_5e-06	0.0137034	0.00296987	0.0230631
BMI	BBJ + UKB	clump_r2_0.01_ws_20000_p_other_5e-07_p_tar_5e-06	0.0130125	0.00274728	0.0225925
BMI	BBJ + UKB	clump_r2_0.01_ws_50000_p_other_5e-07_p_tar_5e-06	0.0131958	0.00315846	0.022869
BMI	BBJ + UKB	clump_r2_0.05_ws_1000_p_other_5e-07_p_tar_5e-06	0.0138829	0.00287602	0.0240002
BMI	BBJ + UKB	clump_r2_0.05_ws_2000_p_other_5e-07_p_tar_5e-06	0.01373	0.00271057	0.0241409
BMI	BBJ + UKB	clump_r2_0.05_ws_4000_p_other_5e-07_p_tar_5e-06	0.0137412	0.00280961	0.0235769
BMI	BBJ + UKB	clump_r2_0.05_ws_10000_p_other_5e-07_p_tar_5e-06	0.0137703	0.00346694	0.0235007
BMI	BBJ + UKB	clump_r2_0.1_ws_500_p_other_5e-07_p_tar_5e-06	0.0107816	0.000773715	0.0198677
BMI	BBJ + UKB	clump_r2_0.1_ws_1000_p_other_5e-07_p_tar_5e-06	0.0112149	0.00133006	0.0200505
BMI	BBJ + UKB	clump_r2_0.1_ws_2000_p_other_5e-07_p_tar_5e-06	0.0110405	0.000479386	0.0205204
BMI	BBJ + UKB	clump_r2_0.1_ws_5000_p_other_5e-07_p_tar_5e-06	0.0111046	0.000629143	0.0203632
BMI	BBJ + UKB	clump_r2_0.2_ws_250_p_other_5e-07_p_tar_5e-06	0.0107693	0.00116488	0.0193024
BMI	BBJ + UKB	clump_r2_0.2_ws_500_p_other_5e-07_p_tar_5e-06	0.0115285	0.00191285	0.020379
BMI	BBJ + UKB	clump_r2_0.2_ws_1000_p_other_5e-07_p_tar_5e-06	0.0114896	0.00180841	0.0203553
BMI	BBJ + UKB	clump_r2_0.2_ws_2500_p_other_5e-07_p_tar_5e-06	0.0113113	0.00130882	0.0205793
BMI	BBJ + UKB	clump_r2_0.5_ws_100_p_other_5e-07_p_tar_5e-06	0.0112112	0.00216528	0.0193272
BMI	BBJ + UKB	clump_r2_0.5_ws_200_p_other_5e-07_p_tar_5e-06	0.0117456	0.00241296	0.0204181
BMI	BBJ + UKB	clump_r2_0.5_ws_400_p_other_5e-07_p_tar_5e-06	0.011963	0.00259839	0.0205929
BMI	BBJ + UKB	clump_r2_0.5_ws_1000_p_other_5e-07_p_tar_5e-06	0.0117318	0.00224654	0.0197897
BMI	BBJ + UKB	clump_r2_0.8_ws_62.5_p_other_5e-07_p_tar_5e-06	0.00984401	0.00117095	0.0178798
BMI	BBJ + UKB	clump_r2_0.8_ws_125_p_other_5e-07_p_tar_5e-06	0.0112901	0.00164133	0.0197144
BMI	BBJ + UKB	clump_r2_0.8_ws_250_p_other_5e-07_p_tar_5e-06	0.0120521	0.00267373	0.0206045
BMI	BBJ + UKB	clump_r2_0.8_ws_625_p_other_5e-07_p_tar_5e-06	0.0120262	0.00292808	0.0202105
BMI	BBJ + UKB	clump_r2_0.95_ws_52.6315789473684_p_other_5e-07_p_tar_5e-06	0.0121711	0.00304867	0.0207463
BMI	BBJ + UKB	clump_r2_0.95_ws_105.263157894737_p_other_5e-07_p_tar_5e-06	0.0127504	0.00356791	0.0210903
BMI	BBJ + UKB	clump_r2_0.95_ws_210.526315789474_p_other_5e-07_p_tar_5e-06	0.0132937	0.00384279	0.0224489
BMI	BBJ + UKB	clump_r2_0.95_ws_526.315789473684_p_other_5e-07_p_tar_5e-06	0.0132011	0.00320891	0.0219785
BMI	BBJ + UKB	clump_r2_0.01_ws_5000_p_other_5e-07_p_tar_5e-05	0.0155036	0.00379562	0.0259459
BMI	BBJ + UKB	clump_r2_0.01_ws_10000_p_other_5e-07_p_tar_5e-05	0.0163219	0.00472959	0.027393
BMI	BBJ + UKB	clump_r2_0.01_ws_20000_p_other_5e-07_p_tar_5e-05	0.016183	0.00421803	0.0267733
BMI	BBJ + UKB	clump_r2_0.01_ws_50000_p_other_5e-07_p_tar_5e-05	0.0151274	0.00282131	0.0257671
BMI	BBJ + UKB	clump_r2_0.05_ws_1000_p_other_5e-07_p_tar_5e-05	0.0165755	0.00414834	0.0277963
BMI	BBJ + UKB	clump_r2_0.05_ws_2000_p_other_5e-07_p_tar_5e-05	0.0164272	0.00484467	0.0272566
BMI	BBJ + UKB	clump_r2_0.05_ws_4000_p_other_5e-07_p_tar_5e-05	0.0164408	0.00430434	0.0281863
BMI	BBJ + UKB	clump_r2_0.05_ws_10000_p_other_5e-07_p_tar_5e-05	0.0164701	0.00415961	0.0275246
BMI	BBJ + UKB	clump_r2_0.1_ws_500_p_other_5e-07_p_tar_5e-05	0.0136764	0.00249155	0.0239607
BMI	BBJ + UKB	clump_r2_0.1_ws_1000_p_other_5e-07_p_tar_5e-05	0.01417	0.00259214	0.0246184
BMI	BBJ + UKB	clump_r2_0.1_ws_2000_p_other_5e-07_p_tar_5e-05	0.0140005	0.00260905	0.024123
BMI	BBJ + UKB	clump_r2_0.1_ws_5000_p_other_5e-07_p_tar_5e-05	0.0140653	0.00288571	0.0241827
BMI	BBJ + UKB	clump_r2_0.2_ws_250_p_other_5e-07_p_tar_5e-05	0.0143647	0.00308738	0.0243689
BMI	BBJ + UKB	clump_r2_0.2_ws_500_p_other_5e-07_p_tar_5e-05	0.0147843	0.00340095	0.025283
BMI	BBJ + UKB	clump_r2_0.2_ws_1000_p_other_5e-07_p_tar_5e-05	0.0145554	0.00334023	0.0248729
BMI	BBJ + UKB	clump_r2_0.2_ws_2500_p_other_5e-07_p_tar_5e-05	0.0143826	0.0032855	0.0246368
BMI	BBJ + UKB	clump_r2_0.5_ws_100_p_other_5e-07_p_tar_5e-05	0.0134939	0.00362732	0.0227268
BMI	BBJ + UKB	clump_r2_0.5_ws_200_p_other_5e-07_p_tar_5e-05	0.0146864	0.00371821	0.0246733
BMI	BBJ + UKB	clump_r2_0.5_ws_400_p_other_5e-07_p_tar_5e-05	0.0147616	0.00402928	0.0240642
BMI	BBJ + UKB	clump_r2_0.5_ws_1000_p_other_5e-07_p_tar_5e-05	0.0141589	0.00351547	0.0238525
BMI	BBJ + UKB	clump_r2_0.8_ws_62.5_p_other_5e-07_p_tar_5e-05	0.0124378	0.00254596	0.0215066
BMI	BBJ + UKB	clump_r2_0.8_ws_125_p_other_5e-07_p_tar_5e-05	0.014052	0.00401858	0.0232204
BMI	BBJ + UKB	clump_r2_0.8_ws_250_p_other_5e-07_p_tar_5e-05	0.0144281	0.00383921	0.023653
BMI	BBJ + UKB	clump_r2_0.8_ws_625_p_other_5e-07_p_tar_5e-05	0.0144251	0.00399767	0.0237882
BMI	BBJ + UKB	clump_r2_0.95_ws_52.6315789473684_p_other_5e-07_p_tar_5e-05	0.0142401	0.00414643	0.0234482
BMI	BBJ + UKB	clump_r2_0.95_ws_105.263157894737_p_other_5e-07_p_tar_5e-05	0.0147916	0.00453379	0.0242896
BMI	BBJ + UKB	clump_r2_0.95_ws_210.526315789474_p_other_5e-07_p_tar_5e-05	0.0151482	0.0048006	0.0246821
BMI	BBJ + UKB	clump_r2_0.95_ws_526.315789473684_p_other_5e-07_p_tar_5e-05	0.0150947	0.00446662	0.0246395
BMI	BBJ + UKB	clump_r2_0.01_ws_5000_p_other_5e-07_p_tar_5e-04	0.0192648	0.00651154	0.0305486
BMI	BBJ + UKB	clump_r2_0.01_ws_10000_p_other_5e-07_p_tar_5e-04	0.0200437	0.00778806	0.0315782
BMI	BBJ + UKB	clump_r2_0.01_ws_20000_p_other_5e-07_p_tar_5e-04	0.0206925	0.00853779	0.0317856
BMI	BBJ + UKB	clump_r2_0.01_ws_50000_p_other_5e-07_p_tar_5e-04	0.0191598	0.00712517	0.0308517
BMI	BBJ + UKB	clump_r2_0.05_ws_1000_p_other_5e-07_p_tar_5e-04	0.0214597	0.0085014	0.0337832
BMI	BBJ + UKB	clump_r2_0.05_ws_2000_p_other_5e-07_p_tar_5e-04	0.0213009	0.00827625	0.0333022
BMI	BBJ + UKB	clump_r2_0.05_ws_4000_p_other_5e-07_p_tar_5e-04	0.0213143	0.00835013	0.0332054
BMI	BBJ + UKB	clump_r2_0.05_ws_10000_p_other_5e-07_p_tar_5e-04	0.0213351	0.00854366	0.0329716
BMI	BBJ + UKB	clump_r2_0.1_ws_500_p_other_5e-07_p_tar_5e-04	0.0191526	0.00634959	0.0309523
BMI	BBJ + UKB	clump_r2_0.1_ws_1000_p_other_5e-07_p_tar_5e-04	0.019754	0.00704265	0.0312914
BMI	BBJ + UKB	clump_r2_0.1_ws_2000_p_other_5e-07_p_tar_5e-04	0.0195847	0.00676848	0.0311275
BMI	BBJ + UKB	clump_r2_0.1_ws_5000_p_other_5e-07_p_tar_5e-04	0.0196463	0.00726004	0.0308049
BMI	BBJ + UKB	clump_r2_0.2_ws_250_p_other_5e-07_p_tar_5e-04	0.0205479	0.0081811	0.0325825
BMI	BBJ + UKB	clump_r2_0.2_ws_500_p_other_5e-07_p_tar_5e-04	0.0203196	0.006847	0.0326248
BMI	BBJ + UKB	clump_r2_0.2_ws_1000_p_other_5e-07_p_tar_5e-04	0.0199922	0.00707452	0.0316961
BMI	BBJ + UKB	clump_r2_0.2_ws_2500_p_other_5e-07_p_tar_5e-04	0.019817	0.00674588	0.0315948
BMI	BBJ + UKB	clump_r2_0.5_ws_100_p_other_5e-07_p_tar_5e-04	0.0177401	0.00582894	0.0283145
BMI	BBJ + UKB	clump_r2_0.5_ws_200_p_other_5e-07_p_tar_5e-04	0.0192397	0.00667699	0.0309048
BMI	BBJ + UKB	clump_r2_0.5_ws_400_p_other_5e-07_p_tar_5e-04	0.0191041	0.00636944	0.0300982
BMI	BBJ + UKB	clump_r2_0.5_ws_1000_p_other_5e-07_p_tar_5e-04	0.0184123	0.0064418	0.0296362
BMI	BBJ + UKB	clump_r2_0.8_ws_62.5_p_other_5e-07_p_tar_5e-04	0.0168072	0.00418353	0.0278148
BMI	BBJ + UKB	clump_r2_0.8_ws_125_p_other_5e-07_p_tar_5e-04	0.0184426	0.00567182	0.029545
BMI	BBJ + UKB	clump_r2_0.8_ws_250_p_other_5e-07_p_tar_5e-04	0.0188623	0.00629235	0.0298363
BMI	BBJ + UKB	clump_r2_0.8_ws_625_p_other_5e-07_p_tar_5e-04	0.0187291	0.00709701	0.0296863
BMI	BBJ + UKB	clump_r2_0.95_ws_52.6315789473684_p_other_5e-07_p_tar_5e-04	0.0176136	0.00621849	0.028123
BMI	BBJ + UKB	clump_r2_0.95_ws_105.263157894737_p_other_5e-07_p_tar_5e-04	0.017957	0.00575351	0.0290418
BMI	BBJ + UKB	clump_r2_0.95_ws_210.526315789474_p_other_5e-07_p_tar_5e-04	0.0183264	0.00661329	0.029604
BMI	BBJ + UKB	clump_r2_0.95_ws_526.315789473684_p_other_5e-07_p_tar_5e-04	0.0182209	0.00588719	0.0290364
BMI	BBJ + UKB	clump_r2_0.01_ws_5000_p_other_5e-07_p_tar_0.005	0.0202493	0.0085334	0.0312795
BMI	BBJ + UKB	clump_r2_0.01_ws_10000_p_other_5e-07_p_tar_0.005	0.0191286	0.00752427	0.0302021
BMI	BBJ + UKB	clump_r2_0.01_ws_20000_p_other_5e-07_p_tar_0.005	0.0187442	0.00679143	0.0295976
BMI	BBJ + UKB	clump_r2_0.01_ws_50000_p_other_5e-07_p_tar_0.005	0.0159738	0.00386226	0.026443
BMI	BBJ + UKB	clump_r2_0.05_ws_1000_p_other_5e-07_p_tar_0.005	0.0218598	0.00928836	0.0333657
BMI	BBJ + UKB	clump_r2_0.05_ws_2000_p_other_5e-07_p_tar_0.005	0.0218492	0.00922003	0.0332334
BMI	BBJ + UKB	clump_r2_0.05_ws_4000_p_other_5e-07_p_tar_0.005	0.021769	0.00883953	0.0333481
BMI	BBJ + UKB	clump_r2_0.05_ws_10000_p_other_5e-07_p_tar_0.005	0.0217941	0.00892565	0.0327473
BMI	BBJ + UKB	clump_r2_0.1_ws_500_p_other_5e-07_p_tar_0.005	0.0220214	0.00909412	0.0341
BMI	BBJ + UKB	clump_r2_0.1_ws_1000_p_other_5e-07_p_tar_0.005	0.0227301	0.01047	0.0341879
BMI	BBJ + UKB	clump_r2_0.1_ws_2000_p_other_5e-07_p_tar_0.005	0.022751	0.0100287	0.0347128
BMI	BBJ + UKB	clump_r2_0.1_ws_5000_p_other_5e-07_p_tar_0.005	0.0228305	0.00959629	0.0349299
BMI	BBJ + UKB	clump_r2_0.2_ws_250_p_other_5e-07_p_tar_0.005	0.0223305	0.00849244	0.0346765
BMI	BBJ + UKB	clump_r2_0.2_ws_500_p_other_5e-07_p_tar_0.005	0.022413	0.0091154	0.0339328
BMI	BBJ + UKB	clump_r2_0.2_ws_1000_p_other_5e-07_p_tar_0.005	0.0219057	0.00847966	0.0339367
BMI	BBJ + UKB	clump_r2_0.2_ws_2500_p_other_5e-07_p_tar_0.005	0.0216995	0.0091747	0.033992
BMI	BBJ + UKB	clump_r2_0.5_ws_100_p_other_5e-07_p_tar_0.005	0.0204693	0.0078804	0.0317296
BMI	BBJ + UKB	clump_r2_0.5_ws_200_p_other_5e-07_p_tar_0.005	0.0217818	0.00861779	0.0341089
BMI	BBJ + UKB	clump_r2_0.5_ws_400_p_other_5e-07_p_tar_0.005	0.0213012	0.00826086	0.0333992
BMI	BBJ + UKB	clump_r2_0.5_ws_1000_p_other_5e-07_p_tar_0.005	0.0209741	0.00803238	0.0327407
BMI	BBJ + UKB	clump_r2_0.8_ws_62.5_p_other_5e-07_p_tar_0.005	0.0202374	0.00684478	0.0326425
BMI	BBJ + UKB	clump_r2_0.8_ws_125_p_other_5e-07_p_tar_0.005	0.0212952	0.00769475	0.0335432
BMI	BBJ + UKB	clump_r2_0.8_ws_250_p_other_5e-07_p_tar_0.005	0.0216209	0.00887551	0.0339203
BMI	BBJ + UKB	clump_r2_0.8_ws_625_p_other_5e-07_p_tar_0.005	0.0217265	0.00868759	0.0340152
BMI	BBJ + UKB	clump_r2_0.95_ws_52.6315789473684_p_other_5e-07_p_tar_0.005	0.0189877	0.00710249	0.0296969
BMI	BBJ + UKB	clump_r2_0.95_ws_105.263157894737_p_other_5e-07_p_tar_0.005	0.019054	0.00665553	0.0301935
BMI	BBJ + UKB	clump_r2_0.95_ws_210.526315789474_p_other_5e-07_p_tar_0.005	0.0192394	0.00648725	0.0305316
BMI	BBJ + UKB	clump_r2_0.95_ws_526.315789473684_p_other_5e-07_p_tar_0.005	0.0191469	0.00692338	0.0300165
BMI	BBJ + UKB	clump_r2_0.01_ws_5000_p_other_5e-07_p_tar_0.05	0.0181375	0.00795273	0.0275319
BMI	BBJ + UKB	clump_r2_0.01_ws_10000_p_other_5e-07_p_tar_0.05	0.0150227	0.00486699	0.0246165
BMI	BBJ + UKB	clump_r2_0.01_ws_20000_p_other_5e-07_p_tar_0.05	0.0132005	0.00282377	0.0226437
BMI	BBJ + UKB	clump_r2_0.01_ws_50000_p_other_5e-07_p_tar_0.05	0.0127531	0.00235624	0.0221257
BMI	BBJ + UKB	clump_r2_0.05_ws_1000_p_other_5e-07_p_tar_0.05	0.0252494	0.0122403	0.0373125
BMI	BBJ + UKB	clump_r2_0.05_ws_2000_p_other_5e-07_p_tar_0.05	0.0252372	0.0129396	0.0369161
BMI	BBJ + UKB	clump_r2_0.05_ws_4000_p_other_5e-07_p_tar_0.05	0.0252539	0.0128997	0.036947
BMI	BBJ + UKB	clump_r2_0.05_ws_10000_p_other_5e-07_p_tar_0.05	0.0252824	0.0117391	0.0371297
BMI	BBJ + UKB	clump_r2_0.1_ws_500_p_other_5e-07_p_tar_0.05	0.0218735	0.00943727	0.033544
BMI	BBJ + UKB	clump_r2_0.1_ws_1000_p_other_5e-07_p_tar_0.05	0.0219698	0.00978501	0.0333461
BMI	BBJ + UKB	clump_r2_0.1_ws_2000_p_other_5e-07_p_tar_0.05	0.0219341	0.0095257	0.0334193
BMI	BBJ + UKB	clump_r2_0.1_ws_5000_p_other_5e-07_p_tar_0.05	0.022139	0.00947741	0.0338562
BMI	BBJ + UKB	clump_r2_0.2_ws_250_p_other_5e-07_p_tar_0.05	0.0249787	0.0113012	0.0372156
BMI	BBJ + UKB	clump_r2_0.2_ws_500_p_other_5e-07_p_tar_0.05	0.0245939	0.011808	0.0364224
BMI	BBJ + UKB	clump_r2_0.2_ws_1000_p_other_5e-07_p_tar_0.05	0.0240606	0.0115776	0.0355873
BMI	BBJ + UKB	clump_r2_0.2_ws_2500_p_other_5e-07_p_tar_0.05	0.0240627	0.0111344	0.0361281
BMI	BBJ + UKB	clump_r2_0.5_ws_100_p_other_5e-07_p_tar_0.05	0.023231	0.00930625	0.0358202
BMI	BBJ + UKB	clump_r2_0.5_ws_200_p_other_5e-07_p_tar_0.05	0.0248278	0.0117728	0.0370982
BMI	BBJ + UKB	clump_r2_0.5_ws_400_p_other_5e-07_p_tar_0.05	0.0252698	0.0109803	0.038503
BMI	BBJ + UKB	clump_r2_0.5_ws_1000_p_other_5e-07_p_tar_0.05	0.0253428	0.0119027	0.0378993
BMI	BBJ + UKB	clump_r2_0.8_ws_62.5_p_other_5e-07_p_tar_0.05	0.0219059	0.00825394	0.0342537
BMI	BBJ + UKB	clump_r2_0.8_ws_125_p_other_5e-07_p_tar_0.05	0.0229333	0.00872422	0.0356151
BMI	BBJ + UKB	clump_r2_0.8_ws_250_p_other_5e-07_p_tar_0.05	0.0238863	0.0102895	0.0365899
BMI	BBJ + UKB	clump_r2_0.8_ws_625_p_other_5e-07_p_tar_0.05	0.023929	0.00991785	0.0372988
BMI	BBJ + UKB	clump_r2_0.95_ws_52.6315789473684_p_other_5e-07_p_tar_0.05	0.0206295	0.00770244	0.032562
BMI	BBJ + UKB	clump_r2_0.95_ws_105.263157894737_p_other_5e-07_p_tar_0.05	0.0210971	0.00780036	0.0330987
BMI	BBJ + UKB	clump_r2_0.95_ws_210.526315789474_p_other_5e-07_p_tar_0.05	0.0213511	0.00811775	0.0334721
BMI	BBJ + UKB	clump_r2_0.95_ws_526.315789473684_p_other_5e-07_p_tar_0.05	0.0212569	0.00809939	0.0331516
BMI	BBJ + UKB	clump_r2_0.01_ws_5000_p_other_5e-07_p_tar_0.5	0.0206935	0.00916121	0.0313144
BMI	BBJ + UKB	clump_r2_0.01_ws_10000_p_other_5e-07_p_tar_0.5	0.0201707	0.00749245	0.0310802
BMI	BBJ + UKB	clump_r2_0.01_ws_20000_p_other_5e-07_p_tar_0.5	0.0192294	0.00822124	0.0297564
BMI	BBJ + UKB	clump_r2_0.01_ws_50000_p_other_5e-07_p_tar_0.5	0.0165934	0.00564159	0.0264575
BMI	BBJ + UKB	clump_r2_0.05_ws_1000_p_other_5e-07_p_tar_0.5	0.0272184	0.0134654	0.0401255
BMI	BBJ + UKB	clump_r2_0.05_ws_2000_p_other_5e-07_p_tar_0.5	0.0265748	0.0143991	0.0388947
BMI	BBJ + UKB	clump_r2_0.05_ws_4000_p_other_5e-07_p_tar_0.5	0.026134	0.0112194	0.0390618
BMI	BBJ + UKB	clump_r2_0.05_ws_10000_p_other_5e-07_p_tar_0.5	0.0263665	0.0123783	0.0385884
BMI	BBJ + UKB	clump_r2_0.1_ws_500_p_other_5e-07_p_tar_0.5	0.0254154	0.0120652	0.0382225
BMI	BBJ + UKB	clump_r2_0.1_ws_1000_p_other_5e-07_p_tar_0.5	0.0252971	0.0118626	0.0377809
BMI	BBJ + UKB	clump_r2_0.1_ws_2000_p_other_5e-07_p_tar_0.5	0.0254835	0.0111095	0.0384321
BMI	BBJ + UKB	clump_r2_0.1_ws_5000_p_other_5e-07_p_tar_0.5	0.0255686	0.012149	0.0383502
BMI	BBJ + UKB	clump_r2_0.2_ws_250_p_other_5e-07_p_tar_0.5	0.0270665	0.0141821	0.039388
BMI	BBJ + UKB	clump_r2_0.2_ws_500_p_other_5e-07_p_tar_0.5	0.0266879	0.0133591	0.0394549
BMI	BBJ + UKB	clump_r2_0.2_ws_1000_p_other_5e-07_p_tar_0.5	0.0258715	0.0127416	0.0384713
BMI	BBJ + UKB	clump_r2_0.2_ws_2500_p_other_5e-07_p_tar_0.5	0.0258659	0.0122816	0.038023
BMI	BBJ + UKB	clump_r2_0.5_ws_100_p_other_5e-07_p_tar_0.5	0.0283263	0.0120772	0.042314
BMI	BBJ + UKB	clump_r2_0.5_ws_200_p_other_5e-07_p_tar_0.5	0.029256	0.0143923	0.0432965
BMI	BBJ + UKB	clump_r2_0.5_ws_400_p_other_5e-07_p_tar_0.5	0.0297362	0.0142484	0.0439385
BMI	BBJ + UKB	clump_r2_0.5_ws_1000_p_other_5e-07_p_tar_0.5	0.0296225	0.0147583	0.0439848
BMI	BBJ + UKB	clump_r2_0.8_ws_62.5_p_other_5e-07_p_tar_0.5	0.0273371	0.0120785	0.0415154
BMI	BBJ + UKB	clump_r2_0.8_ws_125_p_other_5e-07_p_tar_0.5	0.0285318	0.0124074	0.0435159
BMI	BBJ + UKB	clump_r2_0.8_ws_250_p_other_5e-07_p_tar_0.5	0.0290808	0.0135526	0.0429678
BMI	BBJ + UKB	clump_r2_0.8_ws_625_p_other_5e-07_p_tar_0.5	0.0290811	0.0140192	0.0430518
BMI	BBJ + UKB	clump_r2_0.95_ws_52.6315789473684_p_other_5e-07_p_tar_0.5	0.026349	0.0113586	0.0405711
BMI	BBJ + UKB	clump_r2_0.95_ws_105.263157894737_p_other_5e-07_p_tar_0.5	0.0267457	0.012509	0.0403626
BMI	BBJ + UKB	clump_r2_0.95_ws_210.526315789474_p_other_5e-07_p_tar_0.5	0.0270465	0.0122962	0.040646
BMI	BBJ + UKB	clump_r2_0.95_ws_526.315789473684_p_other_5e-07_p_tar_0.5	0.0268815	0.0119885	0.0402055
BMI	BBJ + UKB	clump_r2_0.01_ws_5000_p_other_5e-07_p_tar_1	0.0207413	0.00935726	0.0312583
BMI	BBJ + UKB	clump_r2_0.01_ws_10000_p_other_5e-07_p_tar_1	0.0202481	0.0085124	0.0308775
BMI	BBJ + UKB	clump_r2_0.01_ws_20000_p_other_5e-07_p_tar_1	0.0187126	0.00738558	0.0287024
BMI	BBJ + UKB	clump_r2_0.01_ws_50000_p_other_5e-07_p_tar_1	0.0156236	0.00472759	0.0252638
BMI	BBJ + UKB	clump_r2_0.05_ws_1000_p_other_5e-07_p_tar_1	0.0282162	0.0144107	0.0413205
BMI	BBJ + UKB	clump_r2_0.05_ws_2000_p_other_5e-07_p_tar_1	0.0274243	0.0134741	0.0401584
BMI	BBJ + UKB	clump_r2_0.05_ws_4000_p_other_5e-07_p_tar_1	0.0269407	0.0125278	0.0400882
BMI	BBJ + UKB	clump_r2_0.05_ws_10000_p_other_5e-07_p_tar_1	0.027003	0.0139696	0.0396547
BMI	BBJ + UKB	clump_r2_0.1_ws_500_p_other_5e-07_p_tar_1	0.0267983	0.0129309	0.0392872
BMI	BBJ + UKB	clump_r2_0.1_ws_1000_p_other_5e-07_p_tar_1	0.0269082	0.0140725	0.0395126
BMI	BBJ + UKB	clump_r2_0.1_ws_2000_p_other_5e-07_p_tar_1	0.0270406	0.0135773	0.0392795
BMI	BBJ + UKB	clump_r2_0.1_ws_5000_p_other_5e-07_p_tar_1	0.0271251	0.0136035	0.0398624
BMI	BBJ + UKB	clump_r2_0.2_ws_250_p_other_5e-07_p_tar_1	0.0280783	0.0130109	0.0409471
BMI	BBJ + UKB	clump_r2_0.2_ws_500_p_other_5e-07_p_tar_1	0.0277678	0.0132795	0.0414218
BMI	BBJ + UKB	clump_r2_0.2_ws_1000_p_other_5e-07_p_tar_1	0.0270245	0.0137567	0.0393178
BMI	BBJ + UKB	clump_r2_0.2_ws_2500_p_other_5e-07_p_tar_1	0.0270819	0.0127218	0.0406196
BMI	BBJ + UKB	clump_r2_0.5_ws_100_p_other_5e-07_p_tar_1	0.0287735	0.0137027	0.0429069
BMI	BBJ + UKB	clump_r2_0.5_ws_200_p_other_5e-07_p_tar_1	0.0297026	0.0143835	0.0437688
BMI	BBJ + UKB	clump_r2_0.5_ws_400_p_other_5e-07_p_tar_1	0.0299935	0.0148709	0.043754
BMI	BBJ + UKB	clump_r2_0.5_ws_1000_p_other_5e-07_p_tar_1	0.0298184	0.0151529	0.0435823
BMI	BBJ + UKB	clump_r2_0.8_ws_62.5_p_other_5e-07_p_tar_1	0.0276195	0.0122649	0.0419845
BMI	BBJ + UKB	clump_r2_0.8_ws_125_p_other_5e-07_p_tar_1	0.0285273	0.0134212	0.0426686
BMI	BBJ + UKB	clump_r2_0.8_ws_250_p_other_5e-07_p_tar_1	0.0290345	0.0142905	0.0427469
BMI	BBJ + UKB	clump_r2_0.8_ws_625_p_other_5e-07_p_tar_1	0.0290976	0.0137479	0.0437395
BMI	BBJ + UKB	clump_r2_0.95_ws_52.6315789473684_p_other_5e-07_p_tar_1	0.026687	0.0117725	0.0406947
BMI	BBJ + UKB	clump_r2_0.95_ws_105.263157894737_p_other_5e-07_p_tar_1	0.0270156	0.0126762	0.0403295
BMI	BBJ + UKB	clump_r2_0.95_ws_210.526315789474_p_other_5e-07_p_tar_1	0.0272033	0.0121662	0.0406639
BMI	BBJ + UKB	clump_r2_0.95_ws_526.315789473684_p_other_5e-07_p_tar_1	0.0270403	0.0123317	0.039964
BMI	BBJ + UKB	clump_r2_0.01_ws_5000_p_other_5e-06_p_tar_5e-08	0.0107274	0.000703168	0.0197265
BMI	BBJ + UKB	clump_r2_0.01_ws_10000_p_other_5e-06_p_tar_5e-08	0.0112049	0.00122796	0.0202177
BMI	BBJ + UKB	clump_r2_0.01_ws_20000_p_other_5e-06_p_tar_5e-08	0.0115844	0.00135996	0.0209138
BMI	BBJ + UKB	clump_r2_0.01_ws_50000_p_other_5e-06_p_tar_5e-08	0.0112586	0.0010419	0.020161
BMI	BBJ + UKB	clump_r2_0.05_ws_1000_p_other_5e-06_p_tar_5e-08	0.0118298	0.00124723	0.0211264
BMI	BBJ + UKB	clump_r2_0.05_ws_2000_p_other_5e-06_p_tar_5e-08	0.0116915	0.00123001	0.0208539
BMI	BBJ + UKB	clump_r2_0.05_ws_4000_p_other_5e-06_p_tar_5e-08	0.0116989	0.00104333	0.0210359
BMI	BBJ + UKB	clump_r2_0.05_ws_10000_p_other_5e-06_p_tar_5e-08	0.0117355	0.00130414	0.0208249
BMI	BBJ + UKB	clump_r2_0.1_ws_500_p_other_5e-06_p_tar_5e-08	0.00941031	-0.000607432	0.0182295
BMI	BBJ + UKB	clump_r2_0.1_ws_1000_p_other_5e-06_p_tar_5e-08	0.009355	0.000552551	0.0174874
BMI	BBJ + UKB	clump_r2_0.1_ws_2000_p_other_5e-06_p_tar_5e-08	0.00919676	-6.21539e-05	0.0173378
BMI	BBJ + UKB	clump_r2_0.1_ws_5000_p_other_5e-06_p_tar_5e-08	0.00930803	-0.000194533	0.0175445
BMI	BBJ + UKB	clump_r2_0.2_ws_250_p_other_5e-06_p_tar_5e-08	0.00946865	0.000302933	0.0174537
BMI	BBJ + UKB	clump_r2_0.2_ws_500_p_other_5e-06_p_tar_5e-08	0.00983495	0.000707026	0.018335
BMI	BBJ + UKB	clump_r2_0.2_ws_1000_p_other_5e-06_p_tar_5e-08	0.0102329	0.000307665	0.018841
BMI	BBJ + UKB	clump_r2_0.2_ws_2500_p_other_5e-06_p_tar_5e-08	0.0102329	0.00076617	0.0187525
BMI	BBJ + UKB	clump_r2_0.5_ws_100_p_other_5e-06_p_tar_5e-08	0.0112398	0.00193047	0.0196761
BMI	BBJ + UKB	clump_r2_0.5_ws_200_p_other_5e-06_p_tar_5e-08	0.0120037	0.00216798	0.021087
BMI	BBJ + UKB	clump_r2_0.5_ws_400_p_other_5e-06_p_tar_5e-08	0.0121852	0.00257712	0.0208572
BMI	BBJ + UKB	clump_r2_0.5_ws_1000_p_other_5e-06_p_tar_5e-08	0.0119693	0.00232201	0.0201206
BMI	BBJ + UKB	clump_r2_0.8_ws_62.5_p_other_5e-06_p_tar_5e-08	0.0112164	0.00126894	0.0200498
BMI	BBJ + UKB	clump_r2_0.8_ws_125_p_other_5e-06_p_tar_5e-08	0.0125192	0.00283081	0.0213239
BMI	BBJ + UKB	clump_r2_0.8_ws_250_p_other_5e-06_p_tar_5e-08	0.0131306	0.00322305	0.0217685
BMI	BBJ + UKB	clump_r2_0.8_ws_625_p_other_5e-06_p_tar_5e-08	0.0132025	0.0035493	0.0216996
BMI	BBJ + UKB	clump_r2_0.95_ws_52.6315789473684_p_other_5e-06_p_tar_5e-08	0.0140498	0.00393068	0.0235411
BMI	BBJ + UKB	clump_r2_0.95_ws_105.263157894737_p_other_5e-06_p_tar_5e-08	0.0147775	0.00419247	0.0243591
BMI	BBJ + UKB	clump_r2_0.95_ws_210.526315789474_p_other_5e-06_p_tar_5e-08	0.015286	0.00488422	0.0251833
BMI	BBJ + UKB	clump_r2_0.95_ws_526.315789473684_p_other_5e-06_p_tar_5e-08	0.0151514	0.00537065	0.0242622
BMI	BBJ + UKB	clump_r2_0.01_ws_5000_p_other_5e-06_p_tar_5e-07	0.0123349	0.00198009	0.0217783
BMI	BBJ + UKB	clump_r2_0.01_ws_10000_p_other_5e-06_p_tar_5e-07	0.012811	0.00179498	0.0223453
BMI	BBJ + UKB	clump_r2_0.01_ws_20000_p_other_5e-06_p_tar_5e-07	0.0132402	0.00271545	0.0227073
BMI	BBJ + UKB	clump_r2_0.01_ws_50000_p_other_5e-06_p_tar_5e-07	0.0129355	0.00260293	0.0222901
BMI	BBJ + UKB	clump_r2_0.05_ws_1000_p_other_5e-06_p_tar_5e-07	0.0132178	0.00226568	0.0236055
BMI	BBJ + UKB	clump_r2_0.05_ws_2000_p_other_5e-06_p_tar_5e-07	0.0131011	0.00189336	0.0234035
BMI	BBJ + UKB	clump_r2_0.05_ws_4000_p_other_5e-06_p_tar_5e-07	0.0131087	0.00226235	0.0230511
BMI	BBJ + UKB	clump_r2_0.05_ws_10000_p_other_5e-06_p_tar_5e-07	0.0131454	0.00230727	0.0227597
BMI	BBJ + UKB	clump_r2_0.1_ws_500_p_other_5e-06_p_tar_5e-07	0.0108964	0.000225028	0.0195557
BMI	BBJ + UKB	clump_r2_0.1_ws_1000_p_other_5e-06_p_tar_5e-07	0.0110695	0.000329111	0.0203153
BMI	BBJ + UKB	clump_r2_0.1_ws_2000_p_other_5e-06_p_tar_5e-07	0.0109153	0.000405439	0.020258
BMI	BBJ + UKB	clump_r2_0.1_ws_5000_p_other_5e-06_p_tar_5e-07	0.0110344	0.000331501	0.0202392
BMI	BBJ + UKB	clump_r2_0.2_ws_250_p_other_5e-06_p_tar_5e-07	0.01024	0.00102109	0.0185688
BMI	BBJ + UKB	clump_r2_0.2_ws_500_p_other_5e-06_p_tar_5e-07	0.0107204	0.000565468	0.019493
BMI	BBJ + UKB	clump_r2_0.2_ws_1000_p_other_5e-06_p_tar_5e-07	0.011178	0.0008394	0.019892
BMI	BBJ + UKB	clump_r2_0.2_ws_2500_p_other_5e-06_p_tar_5e-07	0.011178	0.00124761	0.0202438
BMI	BBJ + UKB	clump_r2_0.5_ws_100_p_other_5e-06_p_tar_5e-07	0.0118672	0.00202872	0.0205861
BMI	BBJ + UKB	clump_r2_0.5_ws_200_p_other_5e-06_p_tar_5e-07	0.0130119	0.00333345	0.0219163
BMI	BBJ + UKB	clump_r2_0.5_ws_400_p_other_5e-06_p_tar_5e-07	0.0129981	0.00246235	0.0220278
BMI	BBJ + UKB	clump_r2_0.5_ws_1000_p_other_5e-06_p_tar_5e-07	0.0129395	0.00323574	0.0215429
BMI	BBJ + UKB	clump_r2_0.8_ws_62.5_p_other_5e-06_p_tar_5e-07	0.0120473	0.00268345	0.0205108
BMI	BBJ + UKB	clump_r2_0.8_ws_125_p_other_5e-06_p_tar_5e-07	0.0134626	0.00371636	0.0225856
BMI	BBJ + UKB	clump_r2_0.8_ws_250_p_other_5e-06_p_tar_5e-07	0.014222	0.00414517	0.0234633
BMI	BBJ + UKB	clump_r2_0.8_ws_625_p_other_5e-06_p_tar_5e-07	0.0142365	0.00417306	0.0232145
BMI	BBJ + UKB	clump_r2_0.95_ws_52.6315789473684_p_other_5e-06_p_tar_5e-07	0.0142851	0.00431473	0.0232107
BMI	BBJ + UKB	clump_r2_0.95_ws_105.263157894737_p_other_5e-06_p_tar_5e-07	0.0150533	0.00522582	0.0243237
BMI	BBJ + UKB	clump_r2_0.95_ws_210.526315789474_p_other_5e-06_p_tar_5e-07	0.015547	0.00553673	0.0248772
BMI	BBJ + UKB	clump_r2_0.95_ws_526.315789473684_p_other_5e-06_p_tar_5e-07	0.0154272	0.00546388	0.0243306
BMI	BBJ + UKB	clump_r2_0.01_ws_5000_p_other_5e-06_p_tar_5e-06	0.0151446	0.00331668	0.0257633
BMI	BBJ + UKB	clump_r2_0.01_ws_10000_p_other_5e-06_p_tar_5e-06	0.0157383	0.00411221	0.0259874
BMI	BBJ + UKB	clump_r2_0.01_ws_20000_p_other_5e-06_p_tar_5e-06	0.0158947	0.00481342	0.0260972
BMI	BBJ + UKB	clump_r2_0.01_ws_50000_p_other_5e-06_p_tar_5e-06	0.0153597	0.00394302	0.0259988
BMI	BBJ + UKB	clump_r2_0.05_ws_1000_p_other_5e-06_p_tar_5e-06	0.0167359	0.00416365	0.0281537
BMI	BBJ + UKB	clump_r2_0.05_ws_2000_p_other_5e-06_p_tar_5e-06	0.0163841	0.0041802	0.0275059
BMI	BBJ + UKB	clump_r2_0.05_ws_4000_p_other_5e-06_p_tar_5e-06	0.0163945	0.00394429	0.0276839
BMI	BBJ + UKB	clump_r2_0.05_ws_10000_p_other_5e-06_p_tar_5e-06	0.0164274	0.00324497	0.0279676
BMI	BBJ + UKB	clump_r2_0.1_ws_500_p_other_5e-06_p_tar_5e-06	0.0137898	0.00276423	0.0241159
BMI	BBJ + UKB	clump_r2_0.1_ws_1000_p_other_5e-06_p_tar_5e-06	0.0140859	0.00211	0.0244487
BMI	BBJ + UKB	clump_r2_0.1_ws_2000_p_other_5e-06_p_tar_5e-06	0.0137234	0.00211478	0.0238804
BMI	BBJ + UKB	clump_r2_0.1_ws_5000_p_other_5e-06_p_tar_5e-06	0.0138491	0.00241925	0.0237779
BMI	BBJ + UKB	clump_r2_0.2_ws_250_p_other_5e-06_p_tar_5e-06	0.0127022	0.00198443	0.0223533
BMI	BBJ + UKB	clump_r2_0.2_ws_500_p_other_5e-06_p_tar_5e-06	0.0134158	0.00257513	0.023369
BMI	BBJ + UKB	clump_r2_0.2_ws_1000_p_other_5e-06_p_tar_5e-06	0.0140221	0.00310114	0.0242099
BMI	BBJ + UKB	clump_r2_0.2_ws_2500_p_other_5e-06_p_tar_5e-06	0.0138454	0.00350413	0.0233806
BMI	BBJ + UKB	clump_r2_0.5_ws_100_p_other_5e-06_p_tar_5e-06	0.0130867	0.00284284	0.0219087
BMI	BBJ + UKB	clump_r2_0.5_ws_200_p_other_5e-06_p_tar_5e-06	0.0145651	0.00403335	0.0243074
BMI	BBJ + UKB	clump_r2_0.5_ws_400_p_other_5e-06_p_tar_5e-06	0.0147078	0.00414205	0.0241573
BMI	BBJ + UKB	clump_r2_0.5_ws_1000_p_other_5e-06_p_tar_5e-06	0.0146485	0.00377365	0.0241383
BMI	BBJ + UKB	clump_r2_0.8_ws_62.5_p_other_5e-06_p_tar_5e-06	0.0126209	0.00270116	0.0212594
BMI	BBJ + UKB	clump_r2_0.8_ws_125_p_other_5e-06_p_tar_5e-06	0.0142139	0.00478979	0.023117
BMI	BBJ + UKB	clump_r2_0.8_ws_250_p_other_5e-06_p_tar_5e-06	0.0152302	0.00495037	0.0251241
BMI	BBJ + UKB	clump_r2_0.8_ws_625_p_other_5e-06_p_tar_5e-06	0.0152093	0.00401337	0.0248904
BMI	BBJ + UKB	clump_r2_0.95_ws_52.6315789473684_p_other_5e-06_p_tar_5e-06	0.0149557	0.00485729	0.0241294
BMI	BBJ + UKB	clump_r2_0.95_ws_105.263157894737_p_other_5e-06_p_tar_5e-06	0.0157324	0.00540714	0.0252781
BMI	BBJ + UKB	clump_r2_0.95_ws_210.526315789474_p_other_5e-06_p_tar_5e-06	0.0163944	0.00619709	0.0259505
BMI	BBJ + UKB	clump_r2_0.95_ws_526.315789473684_p_other_5e-06_p_tar_5e-06	0.0162929	0.00641889	0.0258016
BMI	BBJ + UKB	clump_r2_0.01_ws_5000_p_other_5e-06_p_tar_5e-05	0.0178819	0.00520088	0.0288991
BMI	BBJ + UKB	clump_r2_0.01_ws_10000_p_other_5e-06_p_tar_5e-05	0.0187003	0.00654805	0.0305898
BMI	BBJ + UKB	clump_r2_0.01_ws_20000_p_other_5e-06_p_tar_5e-05	0.0189651	0.00596431	0.0304632
BMI	BBJ + UKB	clump_r2_0.01_ws_50000_p_other_5e-06_p_tar_5e-05	0.0173667	0.0044483	0.0287396
BMI	BBJ + UKB	clump_r2_0.05_ws_1000_p_other_5e-06_p_tar_5e-05	0.0194576	0.00596221	0.0318081
BMI	BBJ + UKB	clump_r2_0.05_ws_2000_p_other_5e-06_p_tar_5e-05	0.0191221	0.00628586	0.0315765
BMI	BBJ + UKB	clump_r2_0.05_ws_4000_p_other_5e-06_p_tar_5e-05	0.0191352	0.0051665	0.0317461
BMI	BBJ + UKB	clump_r2_0.05_ws_10000_p_other_5e-06_p_tar_5e-05	0.0191689	0.0062532	0.0308664
BMI	BBJ + UKB	clump_r2_0.1_ws_500_p_other_5e-06_p_tar_5e-05	0.0165365	0.00375373	0.0283243
BMI	BBJ + UKB	clump_r2_0.1_ws_1000_p_other_5e-06_p_tar_5e-05	0.0169036	0.00448709	0.0285463
BMI	BBJ + UKB	clump_r2_0.1_ws_2000_p_other_5e-06_p_tar_5e-05	0.0165531	0.00419416	0.0276668
BMI	BBJ + UKB	clump_r2_0.1_ws_5000_p_other_5e-06_p_tar_5e-05	0.016675	0.00400641	0.0280241
BMI	BBJ + UKB	clump_r2_0.2_ws_250_p_other_5e-06_p_tar_5e-05	0.0161759	0.00434408	0.0271241
BMI	BBJ + UKB	clump_r2_0.2_ws_500_p_other_5e-06_p_tar_5e-05	0.0165648	0.00483533	0.0275015
BMI	BBJ + UKB	clump_r2_0.2_ws_1000_p_other_5e-06_p_tar_5e-05	0.0169358	0.00499501	0.0284774
BMI	BBJ + UKB	clump_r2_0.2_ws_2500_p_other_5e-06_p_tar_5e-05	0.0167642	0.003819	0.0280734
BMI	BBJ + UKB	clump_r2_0.5_ws_100_p_other_5e-06_p_tar_5e-05	0.0154025	0.00451963	0.0256019
BMI	BBJ + UKB	clump_r2_0.5_ws_200_p_other_5e-06_p_tar_5e-05	0.0175955	0.00559743	0.0279293
BMI	BBJ + UKB	clump_r2_0.5_ws_400_p_other_5e-06_p_tar_5e-05	0.0175987	0.00537466	0.0281465
BMI	BBJ + UKB	clump_r2_0.5_ws_1000_p_other_5e-06_p_tar_5e-05	0.0171585	0.00563471	0.0273048
BMI	BBJ + UKB	clump_r2_0.8_ws_62.5_p_other_5e-06_p_tar_5e-05	0.0150995	0.00405188	0.0251143
BMI	BBJ + UKB	clump_r2_0.8_ws_125_p_other_5e-06_p_tar_5e-05	0.0168273	0.00596584	0.027064
BMI	BBJ + UKB	clump_r2_0.8_ws_250_p_other_5e-06_p_tar_5e-05	0.0175306	0.00558169	0.0280583
BMI	BBJ + UKB	clump_r2_0.8_ws_625_p_other_5e-06_p_tar_5e-05	0.0175426	0.00609644	0.0282463
BMI	BBJ + UKB	clump_r2_0.95_ws_52.6315789473684_p_other_5e-06_p_tar_5e-05	0.0169044	0.00538504	0.0272154
BMI	BBJ + UKB	clump_r2_0.95_ws_105.263157894737_p_other_5e-06_p_tar_5e-05	0.0176271	0.00590128	0.0276206
BMI	BBJ + UKB	clump_r2_0.95_ws_210.526315789474_p_other_5e-06_p_tar_5e-05	0.0180783	0.00657553	0.0282826
BMI	BBJ + UKB	clump_r2_0.95_ws_526.315789473684_p_other_5e-06_p_tar_5e-05	0.0180151	0.00712201	0.0279384
BMI	BBJ + UKB	clump_r2_0.01_ws_5000_p_other_5e-06_p_tar_5e-04	0.0203383	0.00689983	0.0319892
BMI	BBJ + UKB	clump_r2_0.01_ws_10000_p_other_5e-06_p_tar_5e-04	0.0207763	0.00748896	0.0327283
BMI	BBJ + UKB	clump_r2_0.01_ws_20000_p_other_5e-06_p_tar_5e-04	0.0221142	0.00914135	0.034603
BMI	BBJ + UKB	clump_r2_0.01_ws_50000_p_other_5e-06_p_tar_5e-04	0.0204795	0.0066144	0.0328224
BMI	BBJ + UKB	clump_r2_0.05_ws_1000_p_other_5e-06_p_tar_5e-04	0.0234631	0.0100188	0.0357815
BMI	BBJ + UKB	clump_r2_0.05_ws_2000_p_other_5e-06_p_tar_5e-04	0.0231278	0.0092338	0.0358205
BMI	BBJ + UKB	clump_r2_0.05_ws_4000_p_other_5e-06_p_tar_5e-04	0.0231413	0.00907074	0.0360216
BMI	BBJ + UKB	clump_r2_0.05_ws_10000_p_other_5e-06_p_tar_5e-04	0.0231636	0.00953707	0.0353771
BMI	BBJ + UKB	clump_r2_0.1_ws_500_p_other_5e-06_p_tar_5e-04	0.021157	0.00805891	0.0330739
BMI	BBJ + UKB	clump_r2_0.1_ws_1000_p_other_5e-06_p_tar_5e-04	0.0216271	0.00798926	0.0340539
BMI	BBJ + UKB	clump_r2_0.1_ws_2000_p_other_5e-06_p_tar_5e-04	0.0212852	0.00855579	0.033097
BMI	BBJ + UKB	clump_r2_0.1_ws_5000_p_other_5e-06_p_tar_5e-04	0.0214043	0.00756516	0.0337213
BMI	BBJ + UKB	clump_r2_0.2_ws_250_p_other_5e-06_p_tar_5e-04	0.0213812	0.00883379	0.0338854
BMI	BBJ + UKB	clump_r2_0.2_ws_500_p_other_5e-06_p_tar_5e-04	0.0211724	0.00730935	0.0337632
BMI	BBJ + UKB	clump_r2_0.2_ws_1000_p_other_5e-06_p_tar_5e-04	0.0213889	0.00759037	0.0336178
BMI	BBJ + UKB	clump_r2_0.2_ws_2500_p_other_5e-06_p_tar_5e-04	0.0212184	0.00735647	0.0337179
BMI	BBJ + UKB	clump_r2_0.5_ws_100_p_other_5e-06_p_tar_5e-04	0.0184938	0.00588645	0.0298087
BMI	BBJ + UKB	clump_r2_0.5_ws_200_p_other_5e-06_p_tar_5e-04	0.020957	0.00879926	0.0329571
BMI	BBJ + UKB	clump_r2_0.5_ws_400_p_other_5e-06_p_tar_5e-04	0.020842	0.0078994	0.0323182
BMI	BBJ + UKB	clump_r2_0.5_ws_1000_p_other_5e-06_p_tar_5e-04	0.0202757	0.00762357	0.03226
BMI	BBJ + UKB	clump_r2_0.8_ws_62.5_p_other_5e-06_p_tar_5e-04	0.0185102	0.00572016	0.0303898
BMI	BBJ + UKB	clump_r2_0.8_ws_125_p_other_5e-06_p_tar_5e-04	0.0201744	0.00732488	0.0316764
BMI	BBJ + UKB	clump_r2_0.8_ws_250_p_other_5e-06_p_tar_5e-04	0.0208915	0.008172	0.0321804
BMI	BBJ + UKB	clump_r2_0.8_ws_625_p_other_5e-06_p_tar_5e-04	0.0207467	0.00763857	0.032425
BMI	BBJ + UKB	clump_r2_0.95_ws_52.6315789473684_p_other_5e-06_p_tar_5e-04	0.0195144	0.00759152	0.0309896
BMI	BBJ + UKB	clump_r2_0.95_ws_105.263157894737_p_other_5e-06_p_tar_5e-04	0.0200766	0.00782155	0.0310981
BMI	BBJ + UKB	clump_r2_0.95_ws_210.526315789474_p_other_5e-06_p_tar_5e-04	0.0205252	0.00879003	0.0314351
BMI	BBJ + UKB	clump_r2_0.95_ws_526.315789473684_p_other_5e-06_p_tar_5e-04	0.0204483	0.00825517	0.0312462
BMI	BBJ + UKB	clump_r2_0.01_ws_5000_p_other_5e-06_p_tar_0.005	0.0211207	0.00923036	0.0323342
BMI	BBJ + UKB	clump_r2_0.01_ws_10000_p_other_5e-06_p_tar_0.005	0.019537	0.00770789	0.0301002
BMI	BBJ + UKB	clump_r2_0.01_ws_20000_p_other_5e-06_p_tar_0.005	0.0195613	0.00716228	0.0307218
BMI	BBJ + UKB	clump_r2_0.01_ws_50000_p_other_5e-06_p_tar_0.005	0.016962	0.00500945	0.0276377
BMI	BBJ + UKB	clump_r2_0.05_ws_1000_p_other_5e-06_p_tar_0.005	0.0230669	0.0101358	0.0352112
BMI	BBJ + UKB	clump_r2_0.05_ws_2000_p_other_5e-06_p_tar_0.005	0.0229279	0.0107694	0.034513
BMI	BBJ + UKB	clump_r2_0.05_ws_4000_p_other_5e-06_p_tar_0.005	0.0228501	0.0102238	0.0347885
BMI	BBJ + UKB	clump_r2_0.05_ws_10000_p_other_5e-06_p_tar_0.005	0.0228803	0.010321	0.0345457
BMI	BBJ + UKB	clump_r2_0.1_ws_500_p_other_5e-06_p_tar_0.005	0.0231554	0.0103879	0.035332
BMI	BBJ + UKB	clump_r2_0.1_ws_1000_p_other_5e-06_p_tar_0.005	0.0237921	0.0103815	0.0361946
BMI	BBJ + UKB	clump_r2_0.1_ws_2000_p_other_5e-06_p_tar_0.005	0.0236885	0.0107777	0.035775
BMI	BBJ + UKB	clump_r2_0.1_ws_5000_p_other_5e-06_p_tar_0.005	0.0237746	0.0105338	0.0359607
BMI	BBJ + UKB	clump_r2_0.2_ws_250_p_other_5e-06_p_tar_0.005	0.0227929	0.00898438	0.0352379
BMI	BBJ + UKB	clump_r2_0.2_ws_500_p_other_5e-06_p_tar_0.005	0.022621	0.00935006	0.0350127
BMI	BBJ + UKB	clump_r2_0.2_ws_1000_p_other_5e-06_p_tar_0.005	0.0224938	0.00835327	0.0350583
BMI	BBJ + UKB	clump_r2_0.2_ws_2500_p_other_5e-06_p_tar_0.005	0.0222925	0.00944839	0.0342992
BMI	BBJ + UKB	clump_r2_0.5_ws_100_p_other_5e-06_p_tar_0.005	0.0207792	0.00745205	0.0333794
BMI	BBJ + UKB	clump_r2_0.5_ws_200_p_other_5e-06_p_tar_0.005	0.0226641	0.00983336	0.0351155
BMI	BBJ + UKB	clump_r2_0.5_ws_400_p_other_5e-06_p_tar_0.005	0.0222499	0.00812086	0.0345975
BMI	BBJ + UKB	clump_r2_0.5_ws_1000_p_other_5e-06_p_tar_0.005	0.0220028	0.0094499	0.0342038
BMI	BBJ + UKB	clump_r2_0.8_ws_62.5_p_other_5e-06_p_tar_0.005	0.0212262	0.00696767	0.0334035
BMI	BBJ + UKB	clump_r2_0.8_ws_125_p_other_5e-06_p_tar_0.005	0.0223498	0.00826799	0.0353748
BMI	BBJ + UKB	clump_r2_0.8_ws_250_p_other_5e-06_p_tar_0.005	0.022856	0.00876583	0.036079
BMI	BBJ + UKB	clump_r2_0.8_ws_625_p_other_5e-06_p_tar_0.005	0.0229708	0.00878965	0.0353844
BMI	BBJ + UKB	clump_r2_0.95_ws_52.6315789473684_p_other_5e-06_p_tar_0.005	0.0202022	0.0071948	0.0316926
BMI	BBJ + UKB	clump_r2_0.95_ws_105.263157894737_p_other_5e-06_p_tar_0.005	0.0204281	0.00827899	0.0318869
BMI	BBJ + UKB	clump_r2_0.95_ws_210.526315789474_p_other_5e-06_p_tar_0.005	0.0206781	0.00806122	0.032412
BMI	BBJ + UKB	clump_r2_0.95_ws_526.315789473684_p_other_5e-06_p_tar_0.005	0.0205995	0.00776954	0.0324571
BMI	BBJ + UKB	clump_r2_0.01_ws_5000_p_other_5e-06_p_tar_0.05	0.0182313	0.00757322	0.0276405
BMI	BBJ + UKB	clump_r2_0.01_ws_10000_p_other_5e-06_p_tar_0.05	0.0149098	0.00424805	0.0241326
BMI	BBJ + UKB	clump_r2_0.01_ws_20000_p_other_5e-06_p_tar_0.05	0.0132168	0.00332824	0.022053
BMI	BBJ + UKB	clump_r2_0.01_ws_50000_p_other_5e-06_p_tar_0.05	0.0130643	0.00270732	0.0225624
BMI	BBJ + UKB	clump_r2_0.05_ws_1000_p_other_5e-06_p_tar_0.05	0.0249701	0.0125869	0.0365851
BMI	BBJ + UKB	clump_r2_0.05_ws_2000_p_other_5e-06_p_tar_0.05	0.0249636	0.0123451	0.0363713
BMI	BBJ + UKB	clump_r2_0.05_ws_4000_p_other_5e-06_p_tar_0.05	0.0249786	0.0123839	0.0364779
BMI	BBJ + UKB	clump_r2_0.05_ws_10000_p_other_5e-06_p_tar_0.05	0.025008	0.0133353	0.0361668
BMI	BBJ + UKB	clump_r2_0.1_ws_500_p_other_5e-06_p_tar_0.05	0.0220177	0.00922189	0.0336038
BMI	BBJ + UKB	clump_r2_0.1_ws_1000_p_other_5e-06_p_tar_0.05	0.0220431	0.00926871	0.0333975
BMI	BBJ + UKB	clump_r2_0.1_ws_2000_p_other_5e-06_p_tar_0.05	0.0220145	0.00935102	0.0338645
BMI	BBJ + UKB	clump_r2_0.1_ws_5000_p_other_5e-06_p_tar_0.05	0.0222192	0.00981321	0.0338151
BMI	BBJ + UKB	clump_r2_0.2_ws_250_p_other_5e-06_p_tar_0.05	0.0248337	0.0110382	0.0371536
BMI	BBJ + UKB	clump_r2_0.2_ws_500_p_other_5e-06_p_tar_0.05	0.0244656	0.0109886	0.0364278
BMI	BBJ + UKB	clump_r2_0.2_ws_1000_p_other_5e-06_p_tar_0.05	0.0239603	0.0116422	0.0358557
BMI	BBJ + UKB	clump_r2_0.2_ws_2500_p_other_5e-06_p_tar_0.05	0.0239634	0.0110579	0.0355849
BMI	BBJ + UKB	clump_r2_0.5_ws_100_p_other_5e-06_p_tar_0.05	0.0234652	0.00946484	0.0366603
BMI	BBJ + UKB	clump_r2_0.5_ws_200_p_other_5e-06_p_tar_0.05	0.0251182	0.0108069	0.0379517
BMI	BBJ + UKB	clump_r2_0.5_ws_400_p_other_5e-06_p_tar_0.05	0.0255359	0.0125089	0.0379619
BMI	BBJ + UKB	clump_r2_0.5_ws_1000_p_other_5e-06_p_tar_0.05	0.0255906	0.0108127	0.0387271
BMI	BBJ + UKB	clump_r2_0.8_ws_62.5_p_other_5e-06_p_tar_0.05	0.0223573	0.00881453	0.0351532
BMI	BBJ + UKB	clump_r2_0.8_ws_125_p_other_5e-06_p_tar_0.05	0.023368	0.00971434	0.0359719
BMI	BBJ + UKB	clump_r2_0.8_ws_250_p_other_5e-06_p_tar_0.05	0.0243284	0.0102939	0.0370328
BMI	BBJ + UKB	clump_r2_0.8_ws_625_p_other_5e-06_p_tar_0.05	0.0243552	0.0108262	0.0368589
BMI	BBJ + UKB	clump_r2_0.95_ws_52.6315789473684_p_other_5e-06_p_tar_0.05	0.0212636	0.00807955	0.032753
BMI	BBJ + UKB	clump_r2_0.95_ws_105.263157894737_p_other_5e-06_p_tar_0.05	0.0217586	0.00855256	0.0339304
BMI	BBJ + UKB	clump_r2_0.95_ws_210.526315789474_p_other_5e-06_p_tar_0.05	0.0220274	0.00822922	0.0345526
BMI	BBJ + UKB	clump_r2_0.95_ws_526.315789473684_p_other_5e-06_p_tar_0.05	0.0219378	0.00833653	0.0342772
BMI	BBJ + UKB	clump_r2_0.01_ws_5000_p_other_5e-06_p_tar_0.5	0.020714	0.00948519	0.0306281
BMI	BBJ + UKB	clump_r2_0.01_ws_10000_p_other_5e-06_p_tar_0.5	0.0201822	0.00868474	0.0308882
BMI	BBJ + UKB	clump_r2_0.01_ws_20000_p_other_5e-06_p_tar_0.5	0.0192193	0.00769881	0.0295127
BMI	BBJ + UKB	clump_r2_0.01_ws_50000_p_other_5e-06_p_tar_0.5	0.0166634	0.00593326	0.0266145
BMI	BBJ + UKB	clump_r2_0.05_ws_1000_p_other_5e-06_p_tar_0.5	0.0271396	0.0131275	0.039575
BMI	BBJ + UKB	clump_r2_0.05_ws_2000_p_other_5e-06_p_tar_0.5	0.0264967	0.0129519	0.0394015
BMI	BBJ + UKB	clump_r2_0.05_ws_4000_p_other_5e-06_p_tar_0.5	0.0260569	0.0128362	0.0385615
BMI	BBJ + UKB	clump_r2_0.05_ws_10000_p_other_5e-06_p_tar_0.5	0.0262887	0.0124965	0.0394538
BMI	BBJ + UKB	clump_r2_0.1_ws_500_p_other_5e-06_p_tar_0.5	0.0253753	0.011835	0.0380196
BMI	BBJ + UKB	clump_r2_0.1_ws_1000_p_other_5e-06_p_tar_0.5	0.0252558	0.0117807	0.0378667
BMI	BBJ + UKB	clump_r2_0.1_ws_2000_p_other_5e-06_p_tar_0.5	0.025442	0.011704	0.0376787
BMI	BBJ + UKB	clump_r2_0.1_ws_5000_p_other_5e-06_p_tar_0.5	0.0255271	0.0118723	0.0380962
BMI	BBJ + UKB	clump_r2_0.2_ws_250_p_other_5e-06_p_tar_0.5	0.0270438	0.012675	0.0401248
BMI	BBJ + UKB	clump_r2_0.2_ws_500_p_other_5e-06_p_tar_0.5	0.0266645	0.0132124	0.0390556
BMI	BBJ + UKB	clump_r2_0.2_ws_1000_p_other_5e-06_p_tar_0.5	0.0258766	0.0126762	0.0381304
BMI	BBJ + UKB	clump_r2_0.2_ws_2500_p_other_5e-06_p_tar_0.5	0.025871	0.012443	0.038391
BMI	BBJ + UKB	clump_r2_0.5_ws_100_p_other_5e-06_p_tar_0.5	0.0283069	0.0130243	0.0425131
BMI	BBJ + UKB	clump_r2_0.5_ws_200_p_other_5e-06_p_tar_0.5	0.0292644	0.0136059	0.0437913
BMI	BBJ + UKB	clump_r2_0.5_ws_400_p_other_5e-06_p_tar_0.5	0.0297416	0.0140511	0.0443938
BMI	BBJ + UKB	clump_r2_0.5_ws_1000_p_other_5e-06_p_tar_0.5	0.0296286	0.0148537	0.043075
BMI	BBJ + UKB	clump_r2_0.8_ws_62.5_p_other_5e-06_p_tar_0.5	0.0273683	0.0125659	0.0414856
BMI	BBJ + UKB	clump_r2_0.8_ws_125_p_other_5e-06_p_tar_0.5	0.0285584	0.0126274	0.0428119
BMI	BBJ + UKB	clump_r2_0.8_ws_250_p_other_5e-06_p_tar_0.5	0.0291187	0.0139098	0.0431699
BMI	BBJ + UKB	clump_r2_0.8_ws_625_p_other_5e-06_p_tar_0.5	0.0291215	0.0138396	0.0432032
BMI	BBJ + UKB	clump_r2_0.95_ws_52.6315789473684_p_other_5e-06_p_tar_0.5	0.0264052	0.0118322	0.0401165
BMI	BBJ + UKB	clump_r2_0.95_ws_105.263157894737_p_other_5e-06_p_tar_0.5	0.0268202	0.0118987	0.0400936
BMI	BBJ + UKB	clump_r2_0.95_ws_210.526315789474_p_other_5e-06_p_tar_0.5	0.0271232	0.013084	0.040953
BMI	BBJ + UKB	clump_r2_0.95_ws_526.315789473684_p_other_5e-06_p_tar_0.5	0.0269585	0.0125542	0.0407433
BMI	BBJ + UKB	clump_r2_0.01_ws_5000_p_other_5e-06_p_tar_1	0.0207413	0.00951335	0.0307341
BMI	BBJ + UKB	clump_r2_0.01_ws_10000_p_other_5e-06_p_tar_1	0.0202481	0.00865826	0.0311475
BMI	BBJ + UKB	clump_r2_0.01_ws_20000_p_other_5e-06_p_tar_1	0.0187126	0.00716809	0.0291513
BMI	BBJ + UKB	clump_r2_0.01_ws_50000_p_other_5e-06_p_tar_1	0.0156236	0.00507047	0.0255291
BMI	BBJ + UKB	clump_r2_0.05_ws_1000_p_other_5e-06_p_tar_1	0.0282162	0.0147582	0.0412542
BMI	BBJ + UKB	clump_r2_0.05_ws_2000_p_other_5e-06_p_tar_1	0.0274243	0.0136219	0.039986
BMI	BBJ + UKB	clump_r2_0.05_ws_4000_p_other_5e-06_p_tar_1	0.0269407	0.0124148	0.0392037
BMI	BBJ + UKB	clump_r2_0.05_ws_10000_p_other_5e-06_p_tar_1	0.027003	0.0130715	0.0396996
BMI	BBJ + UKB	clump_r2_0.1_ws_500_p_other_5e-06_p_tar_1	0.0267983	0.0126859	0.0395642
BMI	BBJ + UKB	clump_r2_0.1_ws_1000_p_other_5e-06_p_tar_1	0.0269082	0.0130475	0.0400117
BMI	BBJ + UKB	clump_r2_0.1_ws_2000_p_other_5e-06_p_tar_1	0.0270406	0.0140102	0.0395224
BMI	BBJ + UKB	clump_r2_0.1_ws_5000_p_other_5e-06_p_tar_1	0.0271251	0.0136269	0.0394792
BMI	BBJ + UKB	clump_r2_0.2_ws_250_p_other_5e-06_p_tar_1	0.0280783	0.0135796	0.0413914
BMI	BBJ + UKB	clump_r2_0.2_ws_500_p_other_5e-06_p_tar_1	0.0277678	0.0136837	0.0405075
BMI	BBJ + UKB	clump_r2_0.2_ws_1000_p_other_5e-06_p_tar_1	0.0270245	0.0130955	0.0401497
BMI	BBJ + UKB	clump_r2_0.2_ws_2500_p_other_5e-06_p_tar_1	0.0270819	0.0136673	0.0397407
BMI	BBJ + UKB	clump_r2_0.5_ws_100_p_other_5e-06_p_tar_1	0.0287735	0.0129321	0.0432559
BMI	BBJ + UKB	clump_r2_0.5_ws_200_p_other_5e-06_p_tar_1	0.0297026	0.0149709	0.044161
BMI	BBJ + UKB	clump_r2_0.5_ws_400_p_other_5e-06_p_tar_1	0.0299935	0.0147905	0.0442802
BMI	BBJ + UKB	clump_r2_0.5_ws_1000_p_other_5e-06_p_tar_1	0.0298184	0.0151706	0.0439518
BMI	BBJ + UKB	clump_r2_0.8_ws_62.5_p_other_5e-06_p_tar_1	0.0276195	0.0130975	0.0418072
BMI	BBJ + UKB	clump_r2_0.8_ws_125_p_other_5e-06_p_tar_1	0.0285273	0.0134182	0.0427698
BMI	BBJ + UKB	clump_r2_0.8_ws_250_p_other_5e-06_p_tar_1	0.0290345	0.0139957	0.0428208
BMI	BBJ + UKB	clump_r2_0.8_ws_625_p_other_5e-06_p_tar_1	0.0290976	0.0136608	0.0426529
BMI	BBJ + UKB	clump_r2_0.95_ws_52.6315789473684_p_other_5e-06_p_tar_1	0.026687	0.0120146	0.0399666
BMI	BBJ + UKB	clump_r2_0.95_ws_105.263157894737_p_other_5e-06_p_tar_1	0.0270156	0.0121134	0.0401439
BMI	BBJ + UKB	clump_r2_0.95_ws_210.526315789474_p_other_5e-06_p_tar_1	0.0272033	0.0126775	0.0407472
BMI	BBJ + UKB	clump_r2_0.95_ws_526.315789473684_p_other_5e-06_p_tar_1	0.0270403	0.0128782	0.0399905
BMI	BBJ + UKB	clump_r2_0.01_ws_5000_p_other_5e-05_p_tar_5e-08	0.0132715	0.00252431	0.0228998
BMI	BBJ + UKB	clump_r2_0.01_ws_10000_p_other_5e-05_p_tar_5e-08	0.0137087	0.00266796	0.024046
BMI	BBJ + UKB	clump_r2_0.01_ws_20000_p_other_5e-05_p_tar_5e-08	0.0142398	0.00327518	0.0244962
BMI	BBJ + UKB	clump_r2_0.01_ws_50000_p_other_5e-05_p_tar_5e-08	0.0134144	0.00243674	0.0231383
BMI	BBJ + UKB	clump_r2_0.05_ws_1000_p_other_5e-05_p_tar_5e-08	0.0142265	0.00289565	0.0247125
BMI	BBJ + UKB	clump_r2_0.05_ws_2000_p_other_5e-05_p_tar_5e-08	0.0142865	0.00294164	0.024663
BMI	BBJ + UKB	clump_r2_0.05_ws_4000_p_other_5e-05_p_tar_5e-08	0.0142619	0.00319879	0.0247777
BMI	BBJ + UKB	clump_r2_0.05_ws_10000_p_other_5e-05_p_tar_5e-08	0.0143444	0.00252038	0.0249443
BMI	BBJ + UKB	clump_r2_0.1_ws_500_p_other_5e-05_p_tar_5e-08	0.013427	0.00234754	0.0241539
BMI	BBJ + UKB	clump_r2_0.1_ws_1000_p_other_5e-05_p_tar_5e-08	0.0136551	0.00222897	0.0238906
BMI	BBJ + UKB	clump_r2_0.1_ws_2000_p_other_5e-05_p_tar_5e-08	0.0134427	0.00178643	0.0242713
BMI	BBJ + UKB	clump_r2_0.1_ws_5000_p_other_5e-05_p_tar_5e-08	0.0135638	0.00140965	0.0238052
BMI	BBJ + UKB	clump_r2_0.2_ws_250_p_other_5e-05_p_tar_5e-08	0.0136595	0.00290167	0.0236126
BMI	BBJ + UKB	clump_r2_0.2_ws_500_p_other_5e-05_p_tar_5e-08	0.0138998	0.00223455	0.024513
BMI	BBJ + UKB	clump_r2_0.2_ws_1000_p_other_5e-05_p_tar_5e-08	0.0137725	0.00285179	0.0240564
BMI	BBJ + UKB	clump_r2_0.2_ws_2500_p_other_5e-05_p_tar_5e-08	0.0137297	0.00276088	0.0239684
BMI	BBJ + UKB	clump_r2_0.5_ws_100_p_other_5e-05_p_tar_5e-08	0.0153471	0.00326113	0.0258497
BMI	BBJ + UKB	clump_r2_0.5_ws_200_p_other_5e-05_p_tar_5e-08	0.015709	0.00476668	0.025562
BMI	BBJ + UKB	clump_r2_0.5_ws_400_p_other_5e-05_p_tar_5e-08	0.0160982	0.00478684	0.0266923
BMI	BBJ + UKB	clump_r2_0.5_ws_1000_p_other_5e-05_p_tar_5e-08	0.0154618	0.00442628	0.0253442
BMI	BBJ + UKB	clump_r2_0.8_ws_62.5_p_other_5e-05_p_tar_5e-08	0.014713	0.00389469	0.0243064
BMI	BBJ + UKB	clump_r2_0.8_ws_125_p_other_5e-05_p_tar_5e-08	0.0159948	0.00467864	0.0263585
BMI	BBJ + UKB	clump_r2_0.8_ws_250_p_other_5e-05_p_tar_5e-08	0.0167197	0.00495935	0.0266044
BMI	BBJ + UKB	clump_r2_0.8_ws_625_p_other_5e-05_p_tar_5e-08	0.0168482	0.00513828	0.0274197
BMI	BBJ + UKB	clump_r2_0.95_ws_52.6315789473684_p_other_5e-05_p_tar_5e-08	0.0179115	0.00629955	0.0285648
BMI	BBJ + UKB	clump_r2_0.95_ws_105.263157894737_p_other_5e-05_p_tar_5e-08	0.0186648	0.00735321	0.0291231
BMI	BBJ + UKB	clump_r2_0.95_ws_210.526315789474_p_other_5e-05_p_tar_5e-08	0.0193798	0.0075841	0.0295937
BMI	BBJ + UKB	clump_r2_0.95_ws_526.315789473684_p_other_5e-05_p_tar_5e-08	0.0192645	0.00723171	0.0300442
BMI	BBJ + UKB	clump_r2_0.01_ws_5000_p_other_5e-05_p_tar_5e-07	0.0142086	0.00252087	0.0245449
BMI	BBJ + UKB	clump_r2_0.01_ws_10000_p_other_5e-05_p_tar_5e-07	0.0146574	0.00307895	0.0253344
BMI	BBJ + UKB	clump_r2_0.01_ws_20000_p_other_5e-05_p_tar_5e-07	0.0152031	0.00404129	0.0253738
BMI	BBJ + UKB	clump_r2_0.01_ws_50000_p_other_5e-05_p_tar_5e-07	0.0144247	0.00321787	0.0239477
BMI	BBJ + UKB	clump_r2_0.05_ws_1000_p_other_5e-05_p_tar_5e-07	0.0149555	0.00310919	0.0257445
BMI	BBJ + UKB	clump_r2_0.05_ws_2000_p_other_5e-05_p_tar_5e-07	0.0150349	0.00319196	0.0256738
BMI	BBJ + UKB	clump_r2_0.05_ws_4000_p_other_5e-05_p_tar_5e-07	0.0150122	0.00325263	0.0255271
BMI	BBJ + UKB	clump_r2_0.05_ws_10000_p_other_5e-05_p_tar_5e-07	0.0150973	0.00274543	0.0260129
BMI	BBJ + UKB	clump_r2_0.1_ws_500_p_other_5e-05_p_tar_5e-07	0.0143071	0.00277132	0.0250224
BMI	BBJ + UKB	clump_r2_0.1_ws_1000_p_other_5e-05_p_tar_5e-07	0.0147177	0.00288557	0.0255324
BMI	BBJ + UKB	clump_r2_0.1_ws_2000_p_other_5e-05_p_tar_5e-07	0.0145154	0.0026862	0.0252296
BMI	BBJ + UKB	clump_r2_0.1_ws_5000_p_other_5e-05_p_tar_5e-07	0.0146394	0.00308986	0.02467
BMI	BBJ + UKB	clump_r2_0.2_ws_250_p_other_5e-05_p_tar_5e-07	0.0138507	0.0025142	0.0240762
BMI	BBJ + UKB	clump_r2_0.2_ws_500_p_other_5e-05_p_tar_5e-07	0.0142144	0.00241116	0.024659
BMI	BBJ + UKB	clump_r2_0.2_ws_1000_p_other_5e-05_p_tar_5e-07	0.0141445	0.00250616	0.0241242
BMI	BBJ + UKB	clump_r2_0.2_ws_2500_p_other_5e-05_p_tar_5e-07	0.0141028	0.0021931	0.0246283
BMI	BBJ + UKB	clump_r2_0.5_ws_100_p_other_5e-05_p_tar_5e-07	0.0154935	0.00425951	0.0258024
BMI	BBJ + UKB	clump_r2_0.5_ws_200_p_other_5e-05_p_tar_5e-07	0.0162905	0.0045901	0.0266872
BMI	BBJ + UKB	clump_r2_0.5_ws_400_p_other_5e-05_p_tar_5e-07	0.016538	0.00457383	0.0269719
BMI	BBJ + UKB	clump_r2_0.5_ws_1000_p_other_5e-05_p_tar_5e-07	0.0159873	0.00492107	0.0256516
BMI	BBJ + UKB	clump_r2_0.8_ws_62.5_p_other_5e-05_p_tar_5e-07	0.0152231	0.00478333	0.0251303
BMI	BBJ + UKB	clump_r2_0.8_ws_125_p_other_5e-05_p_tar_5e-07	0.0165943	0.00543825	0.0266352
BMI	BBJ + UKB	clump_r2_0.8_ws_250_p_other_5e-05_p_tar_5e-07	0.0174425	0.00654504	0.0278793
BMI	BBJ + UKB	clump_r2_0.8_ws_625_p_other_5e-05_p_tar_5e-07	0.0175556	0.00630873	0.0273806
BMI	BBJ + UKB	clump_r2_0.95_ws_52.6315789473684_p_other_5e-05_p_tar_5e-07	0.0180136	0.00708867	0.0283075
BMI	BBJ + UKB	clump_r2_0.95_ws_105.263157894737_p_other_5e-05_p_tar_5e-07	0.0187891	0.00705414	0.0292893
BMI	BBJ + UKB	clump_r2_0.95_ws_210.526315789474_p_other_5e-05_p_tar_5e-07	0.0194776	0.00802465	0.0298664
BMI	BBJ + UKB	clump_r2_0.95_ws_526.315789473684_p_other_5e-05_p_tar_5e-07	0.0193724	0.00827504	0.0294048
BMI	BBJ + UKB	clump_r2_0.01_ws_5000_p_other_5e-05_p_tar_5e-06	0.0165604	0.00441951	0.0275311
BMI	BBJ + UKB	clump_r2_0.01_ws_10000_p_other_5e-05_p_tar_5e-06	0.0171518	0.00460134	0.0285161
BMI	BBJ + UKB	clump_r2_0.01_ws_20000_p_other_5e-05_p_tar_5e-06	0.0177879	0.00553031	0.0286014
BMI	BBJ + UKB	clump_r2_0.01_ws_50000_p_other_5e-05_p_tar_5e-06	0.0167282	0.0044226	0.0278668
BMI	BBJ + UKB	clump_r2_0.05_ws_1000_p_other_5e-05_p_tar_5e-06	0.0179775	0.00518867	0.0301712
BMI	BBJ + UKB	clump_r2_0.05_ws_2000_p_other_5e-05_p_tar_5e-06	0.017835	0.00505113	0.0291839
BMI	BBJ + UKB	clump_r2_0.05_ws_4000_p_other_5e-05_p_tar_5e-06	0.0178125	0.00497325	0.0294904
BMI	BBJ + UKB	clump_r2_0.05_ws_10000_p_other_5e-05_p_tar_5e-06	0.0178977	0.004227	0.0298992
BMI	BBJ + UKB	clump_r2_0.1_ws_500_p_other_5e-05_p_tar_5e-06	0.0167756	0.00374728	0.0287686
BMI	BBJ + UKB	clump_r2_0.1_ws_1000_p_other_5e-05_p_tar_5e-06	0.0173124	0.00414095	0.0293761
BMI	BBJ + UKB	clump_r2_0.1_ws_2000_p_other_5e-05_p_tar_5e-06	0.016895	0.00398363	0.0282618
BMI	BBJ + UKB	clump_r2_0.1_ws_5000_p_other_5e-05_p_tar_5e-06	0.0170226	0.00473737	0.0292158
BMI	BBJ + UKB	clump_r2_0.2_ws_250_p_other_5e-05_p_tar_5e-06	0.0158388	0.00383848	0.0269765
BMI	BBJ + UKB	clump_r2_0.2_ws_500_p_other_5e-05_p_tar_5e-06	0.0164025	0.00390589	0.027755
BMI	BBJ + UKB	clump_r2_0.2_ws_1000_p_other_5e-05_p_tar_5e-06	0.0164385	0.00323969	0.0279643
BMI	BBJ + UKB	clump_r2_0.2_ws_2500_p_other_5e-05_p_tar_5e-06	0.0162194	0.00350961	0.0277558
BMI	BBJ + UKB	clump_r2_0.5_ws_100_p_other_5e-05_p_tar_5e-06	0.0162558	0.00479848	0.0269446
BMI	BBJ + UKB	clump_r2_0.5_ws_200_p_other_5e-05_p_tar_5e-06	0.0173541	0.0060872	0.0276509
BMI	BBJ + UKB	clump_r2_0.5_ws_400_p_other_5e-05_p_tar_5e-06	0.017698	0.00538332	0.0286986
BMI	BBJ + UKB	clump_r2_0.5_ws_1000_p_other_5e-05_p_tar_5e-06	0.0171563	0.00532742	0.0278732
BMI	BBJ + UKB	clump_r2_0.8_ws_62.5_p_other_5e-05_p_tar_5e-06	0.0153814	0.00430268	0.0250848
BMI	BBJ + UKB	clump_r2_0.8_ws_125_p_other_5e-05_p_tar_5e-06	0.0169	0.00506763	0.027205
BMI	BBJ + UKB	clump_r2_0.8_ws_250_p_other_5e-05_p_tar_5e-06	0.0179818	0.00662702	0.0283671
BMI	BBJ + UKB	clump_r2_0.8_ws_625_p_other_5e-05_p_tar_5e-06	0.0180521	0.00635941	0.0283579
BMI	BBJ + UKB	clump_r2_0.95_ws_52.6315789473684_p_other_5e-05_p_tar_5e-06	0.018224	0.00735763	0.0284671
BMI	BBJ + UKB	clump_r2_0.95_ws_105.263157894737_p_other_5e-05_p_tar_5e-06	0.0190361	0.00803076	0.0296655
BMI	BBJ + UKB	clump_r2_0.95_ws_210.526315789474_p_other_5e-05_p_tar_5e-06	0.0198511	0.00899781	0.0302597
BMI	BBJ + UKB	clump_r2_0.95_ws_526.315789473684_p_other_5e-05_p_tar_5e-06	0.0197594	0.00849351	0.0305005
BMI	BBJ + UKB	clump_r2_0.01_ws_5000_p_other_5e-05_p_tar_5e-05	0.0196919	0.00675367	0.0312991
BMI	BBJ + UKB	clump_r2_0.01_ws_10000_p_other_5e-05_p_tar_5e-05	0.0204897	0.00669657	0.0329323
BMI	BBJ + UKB	clump_r2_0.01_ws_20000_p_other_5e-05_p_tar_5e-05	0.0209558	0.00752701	0.0333979
BMI	BBJ + UKB	clump_r2_0.01_ws_50000_p_other_5e-05_p_tar_5e-05	0.0189281	0.00631282	0.0300518
BMI	BBJ + UKB	clump_r2_0.05_ws_1000_p_other_5e-05_p_tar_5e-05	0.0213324	0.00730916	0.0340498
BMI	BBJ + UKB	clump_r2_0.05_ws_2000_p_other_5e-05_p_tar_5e-05	0.0211936	0.00754809	0.0342747
BMI	BBJ + UKB	clump_r2_0.05_ws_4000_p_other_5e-05_p_tar_5e-05	0.0211733	0.00676041	0.0340754
BMI	BBJ + UKB	clump_r2_0.05_ws_10000_p_other_5e-05_p_tar_5e-05	0.0212584	0.00690353	0.0343787
BMI	BBJ + UKB	clump_r2_0.1_ws_500_p_other_5e-05_p_tar_5e-05	0.0198128	0.00629614	0.0318732
BMI	BBJ + UKB	clump_r2_0.1_ws_1000_p_other_5e-05_p_tar_5e-05	0.0203726	0.00667928	0.0327982
BMI	BBJ + UKB	clump_r2_0.1_ws_2000_p_other_5e-05_p_tar_5e-05	0.0199677	0.00631356	0.0315476
BMI	BBJ + UKB	clump_r2_0.1_ws_5000_p_other_5e-05_p_tar_5e-05	0.0200909	0.00716182	0.0321579
BMI	BBJ + UKB	clump_r2_0.2_ws_250_p_other_5e-05_p_tar_5e-05	0.0191041	0.00601332	0.03061
BMI	BBJ + UKB	clump_r2_0.2_ws_500_p_other_5e-05_p_tar_5e-05	0.019476	0.00594298	0.0316673
BMI	BBJ + UKB	clump_r2_0.2_ws_1000_p_other_5e-05_p_tar_5e-05	0.0192977	0.00653368	0.0311084
BMI	BBJ + UKB	clump_r2_0.2_ws_2500_p_other_5e-05_p_tar_5e-05	0.0190859	0.00550328	0.0312784
BMI	BBJ + UKB	clump_r2_0.5_ws_100_p_other_5e-05_p_tar_5e-05	0.0182058	0.00573398	0.0293822
BMI	BBJ + UKB	clump_r2_0.5_ws_200_p_other_5e-05_p_tar_5e-05	0.0199802	0.00751611	0.0316627
BMI	BBJ + UKB	clump_r2_0.5_ws_400_p_other_5e-05_p_tar_5e-05	0.020401	0.00748632	0.0318833
BMI	BBJ + UKB	clump_r2_0.5_ws_1000_p_other_5e-05_p_tar_5e-05	0.019704	0.0077129	0.031059
BMI	BBJ + UKB	clump_r2_0.8_ws_62.5_p_other_5e-05_p_tar_5e-05	0.0178184	0.00515163	0.0285586
BMI	BBJ + UKB	clump_r2_0.8_ws_125_p_other_5e-05_p_tar_5e-05	0.0195482	0.00686541	0.0306444
BMI	BBJ + UKB	clump_r2_0.8_ws_250_p_other_5e-05_p_tar_5e-05	0.0204537	0.00874812	0.0315386
BMI	BBJ + UKB	clump_r2_0.8_ws_625_p_other_5e-05_p_tar_5e-05	0.0205623	0.0086	0.032139
BMI	BBJ + UKB	clump_r2_0.95_ws_52.6315789473684_p_other_5e-05_p_tar_5e-05	0.0198858	0.00784701	0.0308891
BMI	BBJ + UKB	clump_r2_0.95_ws_105.263157894737_p_other_5e-05_p_tar_5e-05	0.020787	0.00928563	0.0311516
BMI	BBJ + UKB	clump_r2_0.95_ws_210.526315789474_p_other_5e-05_p_tar_5e-05	0.0214157	0.00933162	0.0327283
BMI	BBJ + UKB	clump_r2_0.95_ws_526.315789473684_p_other_5e-05_p_tar_5e-05	0.0213578	0.00900003	0.032208
BMI	BBJ + UKB	clump_r2_0.01_ws_5000_p_other_5e-05_p_tar_5e-04	0.0215098	0.00823522	0.0333005
BMI	BBJ + UKB	clump_r2_0.01_ws_10000_p_other_5e-05_p_tar_5e-04	0.0219013	0.00860589	0.0339957
BMI	BBJ + UKB	clump_r2_0.01_ws_20000_p_other_5e-05_p_tar_5e-04	0.0228056	0.0100723	0.0352779
BMI	BBJ + UKB	clump_r2_0.01_ws_50000_p_other_5e-05_p_tar_5e-04	0.0215675	0.00830414	0.0340207
BMI	BBJ + UKB	clump_r2_0.05_ws_1000_p_other_5e-05_p_tar_5e-04	0.0242275	0.00968158	0.0374341
BMI	BBJ + UKB	clump_r2_0.05_ws_2000_p_other_5e-05_p_tar_5e-04	0.0240625	0.00962964	0.0368991
BMI	BBJ + UKB	clump_r2_0.05_ws_4000_p_other_5e-05_p_tar_5e-04	0.0240512	0.0110542	0.0366012
BMI	BBJ + UKB	clump_r2_0.05_ws_10000_p_other_5e-05_p_tar_5e-04	0.0241235	0.010274	0.036647
BMI	BBJ + UKB	clump_r2_0.1_ws_500_p_other_5e-05_p_tar_5e-04	0.0230488	0.00952336	0.0352539
BMI	BBJ + UKB	clump_r2_0.1_ws_1000_p_other_5e-05_p_tar_5e-04	0.0235387	0.00951419	0.0363331
BMI	BBJ + UKB	clump_r2_0.1_ws_2000_p_other_5e-05_p_tar_5e-04	0.0231543	0.00967175	0.036025
BMI	BBJ + UKB	clump_r2_0.1_ws_5000_p_other_5e-05_p_tar_5e-04	0.0232707	0.00919681	0.0356269
BMI	BBJ + UKB	clump_r2_0.2_ws_250_p_other_5e-05_p_tar_5e-04	0.0225997	0.00848925	0.0354907
BMI	BBJ + UKB	clump_r2_0.2_ws_500_p_other_5e-05_p_tar_5e-04	0.0225665	0.0081532	0.0354941
BMI	BBJ + UKB	clump_r2_0.2_ws_1000_p_other_5e-05_p_tar_5e-04	0.0224999	0.0084154	0.0353393
BMI	BBJ + UKB	clump_r2_0.2_ws_2500_p_other_5e-05_p_tar_5e-04	0.0222921	0.00775389	0.0348119
BMI	BBJ + UKB	clump_r2_0.5_ws_100_p_other_5e-05_p_tar_5e-04	0.0206702	0.00835833	0.0326098
BMI	BBJ + UKB	clump_r2_0.5_ws_200_p_other_5e-05_p_tar_5e-04	0.0225244	0.00920881	0.0347296
BMI	BBJ + UKB	clump_r2_0.5_ws_400_p_other_5e-05_p_tar_5e-04	0.0228998	0.00909797	0.0349677
BMI	BBJ + UKB	clump_r2_0.5_ws_1000_p_other_5e-05_p_tar_5e-04	0.022249	0.00867352	0.0346544
BMI	BBJ + UKB	clump_r2_0.8_ws_62.5_p_other_5e-05_p_tar_5e-04	0.020662	0.00667011	0.0334091
BMI	BBJ + UKB	clump_r2_0.8_ws_125_p_other_5e-05_p_tar_5e-04	0.0224222	0.00854549	0.0349136
BMI	BBJ + UKB	clump_r2_0.8_ws_250_p_other_5e-05_p_tar_5e-04	0.0234675	0.00944855	0.0363812
BMI	BBJ + UKB	clump_r2_0.8_ws_625_p_other_5e-05_p_tar_5e-04	0.0234747	0.00883674	0.0363929
BMI	BBJ + UKB	clump_r2_0.95_ws_52.6315789473684_p_other_5e-05_p_tar_5e-04	0.0218063	0.00891435	0.033869
BMI	BBJ + UKB	clump_r2_0.95_ws_105.263157894737_p_other_5e-05_p_tar_5e-04	0.022538	0.00952358	0.0347541
BMI	BBJ + UKB	clump_r2_0.95_ws_210.526315789474_p_other_5e-05_p_tar_5e-04	0.0232072	0.0100157	0.0351114
BMI	BBJ + UKB	clump_r2_0.95_ws_526.315789473684_p_other_5e-05_p_tar_5e-04	0.0231741	0.00981205	0.0352634
BMI	BBJ + UKB	clump_r2_0.01_ws_5000_p_other_5e-05_p_tar_0.005	0.0218594	0.00947257	0.0325981
BMI	BBJ + UKB	clump_r2_0.01_ws_10000_p_other_5e-05_p_tar_0.005	0.0203828	0.00831599	0.0312256
BMI	BBJ + UKB	clump_r2_0.01_ws_20000_p_other_5e-05_p_tar_0.005	0.0206536	0.00816336	0.0321505
BMI	BBJ + UKB	clump_r2_0.01_ws_50000_p_other_5e-05_p_tar_0.005	0.0172047	0.00558363	0.0279073
BMI	BBJ + UKB	clump_r2_0.05_ws_1000_p_other_5e-05_p_tar_0.005	0.0241866	0.0101358	0.0361408
BMI	BBJ + UKB	clump_r2_0.05_ws_2000_p_other_5e-05_p_tar_0.005	0.024172	0.010754	0.0364589
BMI	BBJ + UKB	clump_r2_0.05_ws_4000_p_other_5e-05_p_tar_0.005	0.0240756	0.0103747	0.0362791
BMI	BBJ + UKB	clump_r2_0.05_ws_10000_p_other_5e-05_p_tar_0.005	0.0241435	0.011484	0.036031
BMI	BBJ + UKB	clump_r2_0.1_ws_500_p_other_5e-05_p_tar_0.005	0.0246909	0.0114694	0.0368888
BMI	BBJ + UKB	clump_r2_0.1_ws_1000_p_other_5e-05_p_tar_0.005	0.0253599	0.0119297	0.037461
BMI	BBJ + UKB	clump_r2_0.1_ws_2000_p_other_5e-05_p_tar_0.005	0.0252263	0.0117944	0.0375156
BMI	BBJ + UKB	clump_r2_0.1_ws_5000_p_other_5e-05_p_tar_0.005	0.0253192	0.0122991	0.037971
BMI	BBJ + UKB	clump_r2_0.2_ws_250_p_other_5e-05_p_tar_0.005	0.0236928	0.00953921	0.0363746
BMI	BBJ + UKB	clump_r2_0.2_ws_500_p_other_5e-05_p_tar_0.005	0.0236474	0.00958388	0.0369163
BMI	BBJ + UKB	clump_r2_0.2_ws_1000_p_other_5e-05_p_tar_0.005	0.0233048	0.00914853	0.0360337
BMI	BBJ + UKB	clump_r2_0.2_ws_2500_p_other_5e-05_p_tar_0.005	0.0230736	0.00981542	0.0358052
BMI	BBJ + UKB	clump_r2_0.5_ws_100_p_other_5e-05_p_tar_0.005	0.0226829	0.00962344	0.0350577
BMI	BBJ + UKB	clump_r2_0.5_ws_200_p_other_5e-05_p_tar_0.005	0.0241963	0.00922877	0.0370414
BMI	BBJ + UKB	clump_r2_0.5_ws_400_p_other_5e-05_p_tar_0.005	0.0241066	0.0105185	0.036332
BMI	BBJ + UKB	clump_r2_0.5_ws_1000_p_other_5e-05_p_tar_0.005	0.0237877	0.00927682	0.0370027
BMI	BBJ + UKB	clump_r2_0.8_ws_62.5_p_other_5e-05_p_tar_0.005	0.0228923	0.00914215	0.035039
BMI	BBJ + UKB	clump_r2_0.8_ws_125_p_other_5e-05_p_tar_0.005	0.0241889	0.0105218	0.0368571
BMI	BBJ + UKB	clump_r2_0.8_ws_250_p_other_5e-05_p_tar_0.005	0.0248951	0.0107529	0.0371969
BMI	BBJ + UKB	clump_r2_0.8_ws_625_p_other_5e-05_p_tar_0.005	0.0250622	0.0108479	0.0378749
BMI	BBJ + UKB	clump_r2_0.95_ws_52.6315789473684_p_other_5e-05_p_tar_0.005	0.0219617	0.00946079	0.0341419
BMI	BBJ + UKB	clump_r2_0.95_ws_105.263157894737_p_other_5e-05_p_tar_0.005	0.0222439	0.00931611	0.0339857
BMI	BBJ + UKB	clump_r2_0.95_ws_210.526315789474_p_other_5e-05_p_tar_0.005	0.0226343	0.00886275	0.0342598
BMI	BBJ + UKB	clump_r2_0.95_ws_526.315789473684_p_other_5e-05_p_tar_0.005	0.0225889	0.00975509	0.0340602
BMI	BBJ + UKB	clump_r2_0.01_ws_5000_p_other_5e-05_p_tar_0.05	0.0188304	0.00822128	0.0285975
BMI	BBJ + UKB	clump_r2_0.01_ws_10000_p_other_5e-05_p_tar_0.05	0.0157562	0.00479544	0.0256093
BMI	BBJ + UKB	clump_r2_0.01_ws_20000_p_other_5e-05_p_tar_0.05	0.0141275	0.0034029	0.0233983
BMI	BBJ + UKB	clump_r2_0.01_ws_50000_p_other_5e-05_p_tar_0.05	0.0135086	0.00302865	0.022773
BMI	BBJ + UKB	clump_r2_0.05_ws_1000_p_other_5e-05_p_tar_0.05	0.0258881	0.0124582	0.0385773
BMI	BBJ + UKB	clump_r2_0.05_ws_2000_p_other_5e-05_p_tar_0.05	0.0258935	0.0130362	0.0380542
BMI	BBJ + UKB	clump_r2_0.05_ws_4000_p_other_5e-05_p_tar_0.05	0.0258918	0.013125	0.0378372
BMI	BBJ + UKB	clump_r2_0.05_ws_10000_p_other_5e-05_p_tar_0.05	0.025952	0.0131332	0.0372265
BMI	BBJ + UKB	clump_r2_0.1_ws_500_p_other_5e-05_p_tar_0.05	0.0229381	0.0109461	0.034432
BMI	BBJ + UKB	clump_r2_0.1_ws_1000_p_other_5e-05_p_tar_0.05	0.0230239	0.0106007	0.0347704
BMI	BBJ + UKB	clump_r2_0.1_ws_2000_p_other_5e-05_p_tar_0.05	0.0229784	0.010335	0.0350012
BMI	BBJ + UKB	clump_r2_0.1_ws_5000_p_other_5e-05_p_tar_0.05	0.02319	0.0111856	0.0344605
BMI	BBJ + UKB	clump_r2_0.2_ws_250_p_other_5e-05_p_tar_0.05	0.0255924	0.0120094	0.0381885
BMI	BBJ + UKB	clump_r2_0.2_ws_500_p_other_5e-05_p_tar_0.05	0.025319	0.0121111	0.0377578
BMI	BBJ + UKB	clump_r2_0.2_ws_1000_p_other_5e-05_p_tar_0.05	0.0247111	0.0120685	0.0366677
BMI	BBJ + UKB	clump_r2_0.2_ws_2500_p_other_5e-05_p_tar_0.05	0.0246984	0.0116895	0.036867
BMI	BBJ + UKB	clump_r2_0.5_ws_100_p_other_5e-05_p_tar_0.05	0.0244072	0.0102907	0.0371373
BMI	BBJ + UKB	clump_r2_0.5_ws_200_p_other_5e-05_p_tar_0.05	0.0259999	0.0124715	0.0391344
BMI	BBJ + UKB	clump_r2_0.5_ws_400_p_other_5e-05_p_tar_0.05	0.0264498	0.0126524	0.0392127
BMI	BBJ + UKB	clump_r2_0.5_ws_1000_p_other_5e-05_p_tar_0.05	0.0264416	0.0125907	0.0392168
BMI	BBJ + UKB	clump_r2_0.8_ws_62.5_p_other_5e-05_p_tar_0.05	0.0232541	0.00870071	0.0366792
BMI	BBJ + UKB	clump_r2_0.8_ws_125_p_other_5e-05_p_tar_0.05	0.0242084	0.00975007	0.0377333
BMI	BBJ + UKB	clump_r2_0.8_ws_250_p_other_5e-05_p_tar_0.05	0.0251423	0.0100952	0.0381146
BMI	BBJ + UKB	clump_r2_0.8_ws_625_p_other_5e-05_p_tar_0.05	0.0251804	0.0105658	0.0384114
BMI	BBJ + UKB	clump_r2_0.95_ws_52.6315789473684_p_other_5e-05_p_tar_0.05	0.0221358	0.00907603	0.0341294
BMI	BBJ + UKB	clump_r2_0.95_ws_105.263157894737_p_other_5e-05_p_tar_0.05	0.0226045	0.009196	0.0350709
BMI	BBJ + UKB	clump_r2_0.95_ws_210.526315789474_p_other_5e-05_p_tar_0.05	0.0229157	0.0102746	0.0348624
BMI	BBJ + UKB	clump_r2_0.95_ws_526.315789473684_p_other_5e-05_p_tar_0.05	0.0228241	0.00988256	0.0350611
BMI	BBJ + UKB	clump_r2_0.01_ws_5000_p_other_5e-05_p_tar_0.5	0.0207524	0.00924039	0.0309492
BMI	BBJ + UKB	clump_r2_0.01_ws_10000_p_other_5e-05_p_tar_0.5	0.0202376	0.00865136	0.0313005
BMI	BBJ + UKB	clump_r2_0.01_ws_20000_p_other_5e-05_p_tar_0.5	0.0192615	0.00743455	0.0299386
BMI	BBJ + UKB	clump_r2_0.01_ws_50000_p_other_5e-05_p_tar_0.5	0.0165306	0.00594369	0.0267794
BMI	BBJ + UKB	clump_r2_0.05_ws_1000_p_other_5e-05_p_tar_0.5	0.0272486	0.0134806	0.0398538
BMI	BBJ + UKB	clump_r2_0.05_ws_2000_p_other_5e-05_p_tar_0.5	0.026612	0.0123672	0.0394722
BMI	BBJ + UKB	clump_r2_0.05_ws_4000_p_other_5e-05_p_tar_0.5	0.0261724	0.0125089	0.0388293
BMI	BBJ + UKB	clump_r2_0.05_ws_10000_p_other_5e-05_p_tar_0.5	0.0263956	0.0124209	0.0390654
BMI	BBJ + UKB	clump_r2_0.1_ws_500_p_other_5e-05_p_tar_0.5	0.0255236	0.0110601	0.0387085
BMI	BBJ + UKB	clump_r2_0.1_ws_1000_p_other_5e-05_p_tar_0.5	0.0254184	0.011981	0.0380915
BMI	BBJ + UKB	clump_r2_0.1_ws_2000_p_other_5e-05_p_tar_0.5	0.0255934	0.0124267	0.0386921
BMI	BBJ + UKB	clump_r2_0.1_ws_5000_p_other_5e-05_p_tar_0.5	0.0256785	0.0120095	0.0383466
BMI	BBJ + UKB	clump_r2_0.2_ws_250_p_other_5e-05_p_tar_0.5	0.0271516	0.0138722	0.0393956
BMI	BBJ + UKB	clump_r2_0.2_ws_500_p_other_5e-05_p_tar_0.5	0.0267542	0.0134435	0.0393099
BMI	BBJ + UKB	clump_r2_0.2_ws_1000_p_other_5e-05_p_tar_0.5	0.025954	0.0120564	0.0386546
BMI	BBJ + UKB	clump_r2_0.2_ws_2500_p_other_5e-05_p_tar_0.5	0.0259371	0.0126097	0.0379976
BMI	BBJ + UKB	clump_r2_0.5_ws_100_p_other_5e-05_p_tar_0.5	0.0284157	0.0131401	0.0427877
BMI	BBJ + UKB	clump_r2_0.5_ws_200_p_other_5e-05_p_tar_0.5	0.0293775	0.0139014	0.043284
BMI	BBJ + UKB	clump_r2_0.5_ws_400_p_other_5e-05_p_tar_0.5	0.0298617	0.0151384	0.0444711
BMI	BBJ + UKB	clump_r2_0.5_ws_1000_p_other_5e-05_p_tar_0.5	0.0297521	0.0146916	0.0437388
BMI	BBJ + UKB	clump_r2_0.8_ws_62.5_p_other_5e-05_p_tar_0.5	0.0274337	0.0116967	0.0415214
BMI	BBJ + UKB	clump_r2_0.8_ws_125_p_other_5e-05_p_tar_0.5	0.0286191	0.0131152	0.0423836
BMI	BBJ + UKB	clump_r2_0.8_ws_250_p_other_5e-05_p_tar_0.5	0.0291901	0.0133769	0.0435125
BMI	BBJ + UKB	clump_r2_0.8_ws_625_p_other_5e-05_p_tar_0.5	0.0291901	0.0134428	0.0435259
BMI	BBJ + UKB	clump_r2_0.95_ws_52.6315789473684_p_other_5e-05_p_tar_0.5	0.026483	0.0118829	0.0400761
BMI	BBJ + UKB	clump_r2_0.95_ws_105.263157894737_p_other_5e-05_p_tar_0.5	0.0268851	0.0124604	0.0408633
BMI	BBJ + UKB	clump_r2_0.95_ws_210.526315789474_p_other_5e-05_p_tar_0.5	0.0272007	0.0123856	0.0410275
BMI	BBJ + UKB	clump_r2_0.95_ws_526.315789473684_p_other_5e-05_p_tar_0.5	0.0270352	0.0125565	0.0411059
BMI	BBJ + UKB	clump_r2_0.01_ws_5000_p_other_5e-05_p_tar_1	0.0207413	0.00925091	0.0312628
BMI	BBJ + UKB	clump_r2_0.01_ws_10000_p_other_5e-05_p_tar_1	0.0202481	0.00855459	0.0308781
BMI	BBJ + UKB	clump_r2_0.01_ws_20000_p_other_5e-05_p_tar_1	0.0187126	0.00785516	0.0290411
BMI	BBJ + UKB	clump_r2_0.01_ws_50000_p_other_5e-05_p_tar_1	0.0156236	0.00520461	0.0253359
BMI	BBJ + UKB	clump_r2_0.05_ws_1000_p_other_5e-05_p_tar_1	0.0282162	0.0148004	0.0414928
BMI	BBJ + UKB	clump_r2_0.05_ws_2000_p_other_5e-05_p_tar_1	0.0274243	0.0141374	0.0399286
BMI	BBJ + UKB	clump_r2_0.05_ws_4000_p_other_5e-05_p_tar_1	0.0269407	0.0126079	0.0398984
BMI	BBJ + UKB	clump_r2_0.05_ws_10000_p_other_5e-05_p_tar_1	0.027003	0.0134222	0.0393248
BMI	BBJ + UKB	clump_r2_0.1_ws_500_p_other_5e-05_p_tar_1	0.0267983	0.0130988	0.03955
BMI	BBJ + UKB	clump_r2_0.1_ws_1000_p_other_5e-05_p_tar_1	0.0269082	0.0132598	0.0394722
BMI	BBJ + UKB	clump_r2_0.1_ws_2000_p_other_5e-05_p_tar_1	0.0270406	0.0136696	0.0394832
BMI	BBJ + UKB	clump_r2_0.1_ws_5000_p_other_5e-05_p_tar_1	0.0271251	0.0131975	0.039685
BMI	BBJ + UKB	clump_r2_0.2_ws_250_p_other_5e-05_p_tar_1	0.0280783	0.0144404	0.0410359
BMI	BBJ + UKB	clump_r2_0.2_ws_500_p_other_5e-05_p_tar_1	0.0277678	0.0135674	0.040722
BMI	BBJ + UKB	clump_r2_0.2_ws_1000_p_other_5e-05_p_tar_1	0.0270245	0.0139262	0.0395732
BMI	BBJ + UKB	clump_r2_0.2_ws_2500_p_other_5e-05_p_tar_1	0.0270819	0.0135492	0.0396202
BMI	BBJ + UKB	clump_r2_0.5_ws_100_p_other_5e-05_p_tar_1	0.0287735	0.0142095	0.0424827
BMI	BBJ + UKB	clump_r2_0.5_ws_200_p_other_5e-05_p_tar_1	0.0297026	0.0146568	0.043714
BMI	BBJ + UKB	clump_r2_0.5_ws_400_p_other_5e-05_p_tar_1	0.0299935	0.0150088	0.0434609
BMI	BBJ + UKB	clump_r2_0.5_ws_1000_p_other_5e-05_p_tar_1	0.0298184	0.0146844	0.0435205
BMI	BBJ + UKB	clump_r2_0.8_ws_62.5_p_other_5e-05_p_tar_1	0.0276195	0.01276	0.0418613
BMI	BBJ + UKB	clump_r2_0.8_ws_125_p_other_5e-05_p_tar_1	0.0285273	0.0136242	0.0423458
BMI	BBJ + UKB	clump_r2_0.8_ws_250_p_other_5e-05_p_tar_1	0.0290345	0.0141308	0.0425911
BMI	BBJ + UKB	clump_r2_0.8_ws_625_p_other_5e-05_p_tar_1	0.0290976	0.0134651	0.0434859
BMI	BBJ + UKB	clump_r2_0.95_ws_52.6315789473684_p_other_5e-05_p_tar_1	0.026687	0.011298	0.041064
BMI	BBJ + UKB	clump_r2_0.95_ws_105.263157894737_p_other_5e-05_p_tar_1	0.0270156	0.0127737	0.0408965
BMI	BBJ + UKB	clump_r2_0.95_ws_210.526315789474_p_other_5e-05_p_tar_1	0.0272033	0.0131323	0.0404563
BMI	BBJ + UKB	clump_r2_0.95_ws_526.315789473684_p_other_5e-05_p_tar_1	0.0270403	0.0122654	0.0397796
BMI	BBJ + UKB	clump_r2_0.01_ws_5000_p_other_5e-04_p_tar_5e-08	0.0175944	0.0059332	0.0284093
BMI	BBJ + UKB	clump_r2_0.01_ws_10000_p_other_5e-04_p_tar_5e-08	0.0186547	0.00664639	0.0298014
BMI	BBJ + UKB	clump_r2_0.01_ws_20000_p_other_5e-04_p_tar_5e-08	0.016651	0.00507356	0.0271332
BMI	BBJ + UKB	clump_r2_0.01_ws_50000_p_other_5e-04_p_tar_5e-08	0.0169324	0.0056209	0.0273668
BMI	BBJ + UKB	clump_r2_0.05_ws_1000_p_other_5e-04_p_tar_5e-08	0.018792	0.00573916	0.0307519
BMI	BBJ + UKB	clump_r2_0.05_ws_2000_p_other_5e-04_p_tar_5e-08	0.018412	0.0056828	0.0297987
BMI	BBJ + UKB	clump_r2_0.05_ws_4000_p_other_5e-04_p_tar_5e-08	0.0183852	0.00604666	0.0296399
BMI	BBJ + UKB	clump_r2_0.05_ws_10000_p_other_5e-04_p_tar_5e-08	0.0185099	0.00526086	0.0298593
BMI	BBJ + UKB	clump_r2_0.1_ws_500_p_other_5e-04_p_tar_5e-08	0.0191605	0.00658744	0.0311744
BMI	BBJ + UKB	clump_r2_0.1_ws_1000_p_other_5e-04_p_tar_5e-08	0.0197076	0.00659834	0.0313082
BMI	BBJ + UKB	clump_r2_0.1_ws_2000_p_other_5e-04_p_tar_5e-08	0.0195222	0.00707962	0.0309184
BMI	BBJ + UKB	clump_r2_0.1_ws_5000_p_other_5e-04_p_tar_5e-08	0.0196375	0.00713805	0.0317858
BMI	BBJ + UKB	clump_r2_0.2_ws_250_p_other_5e-04_p_tar_5e-08	0.0179102	0.00667732	0.0285585
BMI	BBJ + UKB	clump_r2_0.2_ws_500_p_other_5e-04_p_tar_5e-08	0.0194795	0.00619911	0.0313812
BMI	BBJ + UKB	clump_r2_0.2_ws_1000_p_other_5e-04_p_tar_5e-08	0.019471	0.00624159	0.031347
BMI	BBJ + UKB	clump_r2_0.2_ws_2500_p_other_5e-04_p_tar_5e-08	0.0194156	0.00642111	0.0311609
BMI	BBJ + UKB	clump_r2_0.5_ws_100_p_other_5e-04_p_tar_5e-08	0.0186275	0.0062931	0.0301044
BMI	BBJ + UKB	clump_r2_0.5_ws_200_p_other_5e-04_p_tar_5e-08	0.0192271	0.00731802	0.0304964
BMI	BBJ + UKB	clump_r2_0.5_ws_400_p_other_5e-04_p_tar_5e-08	0.0198001	0.00648002	0.0317463
BMI	BBJ + UKB	clump_r2_0.5_ws_1000_p_other_5e-04_p_tar_5e-08	0.0195507	0.0065271	0.031328
BMI	BBJ + UKB	clump_r2_0.8_ws_62.5_p_other_5e-04_p_tar_5e-08	0.0173755	0.00567615	0.0280373
BMI	BBJ + UKB	clump_r2_0.8_ws_125_p_other_5e-04_p_tar_5e-08	0.0187435	0.00664104	0.0297477
BMI	BBJ + UKB	clump_r2_0.8_ws_250_p_other_5e-04_p_tar_5e-08	0.0198606	0.00757883	0.0311496
BMI	BBJ + UKB	clump_r2_0.8_ws_625_p_other_5e-04_p_tar_5e-08	0.0200008	0.00747893	0.0314836
BMI	BBJ + UKB	clump_r2_0.95_ws_52.6315789473684_p_other_5e-04_p_tar_5e-08	0.0208558	0.0087315	0.0320807
BMI	BBJ + UKB	clump_r2_0.95_ws_105.263157894737_p_other_5e-04_p_tar_5e-08	0.0218063	0.00967342	0.0332697
BMI	BBJ + UKB	clump_r2_0.95_ws_210.526315789474_p_other_5e-04_p_tar_5e-08	0.0226819	0.0103584	0.0343674
BMI	BBJ + UKB	clump_r2_0.95_ws_526.315789473684_p_other_5e-04_p_tar_5e-08	0.0226028	0.0101911	0.0342487
BMI	BBJ + UKB	clump_r2_0.01_ws_5000_p_other_5e-04_p_tar_5e-07	0.0173145	0.00511192	0.0285791
BMI	BBJ + UKB	clump_r2_0.01_ws_10000_p_other_5e-04_p_tar_5e-07	0.0183191	0.00614245	0.0294585
BMI	BBJ + UKB	clump_r2_0.01_ws_20000_p_other_5e-04_p_tar_5e-07	0.0164195	0.00427278	0.0275918
BMI	BBJ + UKB	clump_r2_0.01_ws_50000_p_other_5e-04_p_tar_5e-07	0.0166793	0.00563601	0.0273831
BMI	BBJ + UKB	clump_r2_0.05_ws_1000_p_other_5e-04_p_tar_5e-07	0.0185614	0.0052903	0.0299577
BMI	BBJ + UKB	clump_r2_0.05_ws_2000_p_other_5e-04_p_tar_5e-07	0.0182023	0.00591646	0.0293716
BMI	BBJ + UKB	clump_r2_0.05_ws_4000_p_other_5e-04_p_tar_5e-07	0.0181773	0.00595435	0.0290904
BMI	BBJ + UKB	clump_r2_0.05_ws_10000_p_other_5e-04_p_tar_5e-07	0.0183011	0.00543851	0.0297484
BMI	BBJ + UKB	clump_r2_0.1_ws_500_p_other_5e-04_p_tar_5e-07	0.0188622	0.0063724	0.0307713
BMI	BBJ + UKB	clump_r2_0.1_ws_1000_p_other_5e-04_p_tar_5e-07	0.0195499	0.00713161	0.0317285
BMI	BBJ + UKB	clump_r2_0.1_ws_2000_p_other_5e-04_p_tar_5e-07	0.0193753	0.00669291	0.03135
BMI	BBJ + UKB	clump_r2_0.1_ws_5000_p_other_5e-04_p_tar_5e-07	0.0194879	0.00676043	0.0311536
BMI	BBJ + UKB	clump_r2_0.2_ws_250_p_other_5e-04_p_tar_5e-07	0.0172924	0.00543063	0.0282016
BMI	BBJ + UKB	clump_r2_0.2_ws_500_p_other_5e-04_p_tar_5e-07	0.01884	0.00630265	0.0303106
BMI	BBJ + UKB	clump_r2_0.2_ws_1000_p_other_5e-04_p_tar_5e-07	0.0188762	0.00587594	0.030487
BMI	BBJ + UKB	clump_r2_0.2_ws_2500_p_other_5e-04_p_tar_5e-07	0.0188227	0.00587143	0.0301233
BMI	BBJ + UKB	clump_r2_0.5_ws_100_p_other_5e-04_p_tar_5e-07	0.0182329	0.00552102	0.0296924
BMI	BBJ + UKB	clump_r2_0.5_ws_200_p_other_5e-04_p_tar_5e-07	0.019176	0.00736047	0.0303665
BMI	BBJ + UKB	clump_r2_0.5_ws_400_p_other_5e-04_p_tar_5e-07	0.0195624	0.00748794	0.031139
BMI	BBJ + UKB	clump_r2_0.5_ws_1000_p_other_5e-04_p_tar_5e-07	0.0193809	0.00676007	0.0309796
BMI	BBJ + UKB	clump_r2_0.8_ws_62.5_p_other_5e-04_p_tar_5e-07	0.0174557	0.00592725	0.0278901
BMI	BBJ + UKB	clump_r2_0.8_ws_125_p_other_5e-04_p_tar_5e-07	0.0188454	0.00690615	0.0296556
BMI	BBJ + UKB	clump_r2_0.8_ws_250_p_other_5e-04_p_tar_5e-07	0.0200512	0.00794683	0.0312889
BMI	BBJ + UKB	clump_r2_0.8_ws_625_p_other_5e-04_p_tar_5e-07	0.020167	0.00802419	0.0309779
BMI	BBJ + UKB	clump_r2_0.95_ws_52.6315789473684_p_other_5e-04_p_tar_5e-07	0.0206756	0.0092011	0.0318972
BMI	BBJ + UKB	clump_r2_0.95_ws_105.263157894737_p_other_5e-04_p_tar_5e-07	0.0216109	0.00951526	0.0330003
BMI	BBJ + UKB	clump_r2_0.95_ws_210.526315789474_p_other_5e-04_p_tar_5e-07	0.0224485	0.0103969	0.0336397
BMI	BBJ + UKB	clump_r2_0.95_ws_526.315789473684_p_other_5e-04_p_tar_5e-07	0.0223767	0.00999161	0.0334263
BMI	BBJ + UKB	clump_r2_0.01_ws_5000_p_other_5e-04_p_tar_5e-06	0.0194734	0.00642516	0.0309887
BMI	BBJ + UKB	clump_r2_0.01_ws_10000_p_other_5e-04_p_tar_5e-06	0.0206459	0.00805373	0.0322678
BMI	BBJ + UKB	clump_r2_0.01_ws_20000_p_other_5e-04_p_tar_5e-06	0.0187577	0.00587691	0.0303497
BMI	BBJ + UKB	clump_r2_0.01_ws_50000_p_other_5e-04_p_tar_5e-06	0.0189545	0.00684108	0.0303115
BMI	BBJ + UKB	clump_r2_0.05_ws_1000_p_other_5e-04_p_tar_5e-06	0.021574	0.00776991	0.0340673
BMI	BBJ + UKB	clump_r2_0.05_ws_2000_p_other_5e-04_p_tar_5e-06	0.0209636	0.0066145	0.0335391
BMI	BBJ + UKB	clump_r2_0.05_ws_4000_p_other_5e-04_p_tar_5e-06	0.0209382	0.00682537	0.033629
BMI	BBJ + UKB	clump_r2_0.05_ws_10000_p_other_5e-04_p_tar_5e-06	0.0210627	0.0070182	0.0339246
BMI	BBJ + UKB	clump_r2_0.1_ws_500_p_other_5e-04_p_tar_5e-06	0.0212522	0.00692528	0.034384
BMI	BBJ + UKB	clump_r2_0.1_ws_1000_p_other_5e-04_p_tar_5e-06	0.0220727	0.00771825	0.0347691
BMI	BBJ + UKB	clump_r2_0.1_ws_2000_p_other_5e-04_p_tar_5e-06	0.0216789	0.00827422	0.0344447
BMI	BBJ + UKB	clump_r2_0.1_ws_5000_p_other_5e-04_p_tar_5e-06	0.0217957	0.00771957	0.0350664
BMI	BBJ + UKB	clump_r2_0.2_ws_250_p_other_5e-04_p_tar_5e-06	0.0189951	0.00628745	0.0305013
BMI	BBJ + UKB	clump_r2_0.2_ws_500_p_other_5e-04_p_tar_5e-06	0.02058	0.00649704	0.0330394
BMI	BBJ + UKB	clump_r2_0.2_ws_1000_p_other_5e-04_p_tar_5e-06	0.0207083	0.00675003	0.0332883
BMI	BBJ + UKB	clump_r2_0.2_ws_2500_p_other_5e-04_p_tar_5e-06	0.020469	0.00733751	0.0325357
BMI	BBJ + UKB	clump_r2_0.5_ws_100_p_other_5e-04_p_tar_5e-06	0.0187441	0.00701171	0.0295008
BMI	BBJ + UKB	clump_r2_0.5_ws_200_p_other_5e-04_p_tar_5e-06	0.0199442	0.00644857	0.032343
BMI	BBJ + UKB	clump_r2_0.5_ws_400_p_other_5e-04_p_tar_5e-06	0.0204357	0.00747068	0.0321057
BMI	BBJ + UKB	clump_r2_0.5_ws_1000_p_other_5e-04_p_tar_5e-06	0.0202523	0.00746065	0.0325547
BMI	BBJ + UKB	clump_r2_0.8_ws_62.5_p_other_5e-04_p_tar_5e-06	0.0178335	0.00598318	0.0284115
BMI	BBJ + UKB	clump_r2_0.8_ws_125_p_other_5e-04_p_tar_5e-06	0.0193804	0.0069994	0.0304053
BMI	BBJ + UKB	clump_r2_0.8_ws_250_p_other_5e-04_p_tar_5e-06	0.0207997	0.00891113	0.0325771
BMI	BBJ + UKB	clump_r2_0.8_ws_625_p_other_5e-04_p_tar_5e-06	0.0208762	0.00753361	0.032387
BMI	BBJ + UKB	clump_r2_0.95_ws_52.6315789473684_p_other_5e-04_p_tar_5e-06	0.0210073	0.00897265	0.0319821
BMI	BBJ + UKB	clump_r2_0.95_ws_105.263157894737_p_other_5e-04_p_tar_5e-06	0.021951	0.0100814	0.0331045
BMI	BBJ + UKB	clump_r2_0.95_ws_210.526315789474_p_other_5e-04_p_tar_5e-06	0.022827	0.0105137	0.0340217
BMI	BBJ + UKB	clump_r2_0.95_ws_526.315789473684_p_other_5e-04_p_tar_5e-06	0.0227635	0.00999029	0.0341607
BMI	BBJ + UKB	clump_r2_0.01_ws_5000_p_other_5e-04_p_tar_5e-05	0.0216546	0.00839574	0.0342292
BMI	BBJ + UKB	clump_r2_0.01_ws_10000_p_other_5e-04_p_tar_5e-05	0.0230344	0.00981052	0.0357105
BMI	BBJ + UKB	clump_r2_0.01_ws_20000_p_other_5e-04_p_tar_5e-05	0.0210904	0.00741163	0.033269
BMI	BBJ + UKB	clump_r2_0.01_ws_50000_p_other_5e-04_p_tar_5e-05	0.0202919	0.00746268	0.0320255
BMI	BBJ + UKB	clump_r2_0.05_ws_1000_p_other_5e-04_p_tar_5e-05	0.0240316	0.00957427	0.0375935
BMI	BBJ + UKB	clump_r2_0.05_ws_2000_p_other_5e-04_p_tar_5e-05	0.0234396	0.00924453	0.0367691
BMI	BBJ + UKB	clump_r2_0.05_ws_4000_p_other_5e-04_p_tar_5e-05	0.023417	0.00921392	0.0367317
BMI	BBJ + UKB	clump_r2_0.05_ws_10000_p_other_5e-04_p_tar_5e-05	0.0235434	0.00848096	0.0371002
BMI	BBJ + UKB	clump_r2_0.1_ws_500_p_other_5e-04_p_tar_5e-05	0.0234833	0.00856672	0.0370865
BMI	BBJ + UKB	clump_r2_0.1_ws_1000_p_other_5e-04_p_tar_5e-05	0.0243392	0.00971247	0.0376152
BMI	BBJ + UKB	clump_r2_0.1_ws_2000_p_other_5e-04_p_tar_5e-05	0.0239651	0.0095474	0.0369882
BMI	BBJ + UKB	clump_r2_0.1_ws_5000_p_other_5e-04_p_tar_5e-05	0.0240734	0.0100664	0.0373822
BMI	BBJ + UKB	clump_r2_0.2_ws_250_p_other_5e-04_p_tar_5e-05	0.0217076	0.00867442	0.0334127
BMI	BBJ + UKB	clump_r2_0.2_ws_500_p_other_5e-04_p_tar_5e-05	0.0228526	0.00853847	0.0356907
BMI	BBJ + UKB	clump_r2_0.2_ws_1000_p_other_5e-04_p_tar_5e-05	0.022755	0.00855875	0.0357092
BMI	BBJ + UKB	clump_r2_0.2_ws_2500_p_other_5e-04_p_tar_5e-05	0.022526	0.00940232	0.0349323
BMI	BBJ + UKB	clump_r2_0.5_ws_100_p_other_5e-04_p_tar_5e-05	0.0205012	0.00772137	0.0328306
BMI	BBJ + UKB	clump_r2_0.5_ws_200_p_other_5e-04_p_tar_5e-05	0.0223511	0.00838908	0.0349079
BMI	BBJ + UKB	clump_r2_0.5_ws_400_p_other_5e-04_p_tar_5e-05	0.0229091	0.00908013	0.035648
BMI	BBJ + UKB	clump_r2_0.5_ws_1000_p_other_5e-04_p_tar_5e-05	0.0226356	0.00879191	0.035047
BMI	BBJ + UKB	clump_r2_0.8_ws_62.5_p_other_5e-04_p_tar_5e-05	0.0200477	0.00745086	0.0316608
BMI	BBJ + UKB	clump_r2_0.8_ws_125_p_other_5e-04_p_tar_5e-05	0.021769	0.00859534	0.0338288
BMI	BBJ + UKB	clump_r2_0.8_ws_250_p_other_5e-04_p_tar_5e-05	0.0230121	0.00997355	0.0352459
BMI	BBJ + UKB	clump_r2_0.8_ws_625_p_other_5e-04_p_tar_5e-05	0.0231232	0.01058	0.03522
BMI	BBJ + UKB	clump_r2_0.95_ws_52.6315789473684_p_other_5e-04_p_tar_5e-05	0.0224758	0.0102179	0.0334862
BMI	BBJ + UKB	clump_r2_0.95_ws_105.263157894737_p_other_5e-04_p_tar_5e-05	0.0234747	0.0110128	0.0350707
BMI	BBJ + UKB	clump_r2_0.95_ws_210.526315789474_p_other_5e-04_p_tar_5e-05	0.0241897	0.0115911	0.0356608
BMI	BBJ + UKB	clump_r2_0.95_ws_526.315789473684_p_other_5e-04_p_tar_5e-05	0.0241534	0.0115146	0.0362655
BMI	BBJ + UKB	clump_r2_0.01_ws_5000_p_other_5e-04_p_tar_5e-04	0.0225142	0.00957115	0.0347404
BMI	BBJ + UKB	clump_r2_0.01_ws_10000_p_other_5e-04_p_tar_5e-04	0.023236	0.00942072	0.0358161
BMI	BBJ + UKB	clump_r2_0.01_ws_20000_p_other_5e-04_p_tar_5e-04	0.0223344	0.00885157	0.03446
BMI	BBJ + UKB	clump_r2_0.01_ws_50000_p_other_5e-04_p_tar_5e-04	0.0219834	0.00795076	0.034621
BMI	BBJ + UKB	clump_r2_0.05_ws_1000_p_other_5e-04_p_tar_5e-04	0.0250459	0.00953653	0.038051
BMI	BBJ + UKB	clump_r2_0.05_ws_2000_p_other_5e-04_p_tar_5e-04	0.0245102	0.0113845	0.0371002
BMI	BBJ + UKB	clump_r2_0.05_ws_4000_p_other_5e-04_p_tar_5e-04	0.0244951	0.010629	0.0376233
BMI	BBJ + UKB	clump_r2_0.05_ws_10000_p_other_5e-04_p_tar_5e-04	0.0246044	0.010681	0.0372887
BMI	BBJ + UKB	clump_r2_0.1_ws_500_p_other_5e-04_p_tar_5e-04	0.024586	0.0100986	0.0375542
BMI	BBJ + UKB	clump_r2_0.1_ws_1000_p_other_5e-04_p_tar_5e-04	0.0252164	0.0113598	0.0383355
BMI	BBJ + UKB	clump_r2_0.1_ws_2000_p_other_5e-04_p_tar_5e-04	0.024869	0.0112037	0.0382874
BMI	BBJ + UKB	clump_r2_0.1_ws_5000_p_other_5e-04_p_tar_5e-04	0.0249722	0.0113042	0.0377888
BMI	BBJ + UKB	clump_r2_0.2_ws_250_p_other_5e-04_p_tar_5e-04	0.0239745	0.0102741	0.0367547
BMI	BBJ + UKB	clump_r2_0.2_ws_500_p_other_5e-04_p_tar_5e-04	0.0247272	0.0102766	0.0383074
BMI	BBJ + UKB	clump_r2_0.2_ws_1000_p_other_5e-04_p_tar_5e-04	0.0247205	0.0103372	0.0378586
BMI	BBJ + UKB	clump_r2_0.2_ws_2500_p_other_5e-04_p_tar_5e-04	0.0245016	0.00953666	0.0373574
BMI	BBJ + UKB	clump_r2_0.5_ws_100_p_other_5e-04_p_tar_5e-04	0.0220778	0.00889523	0.0346134
BMI	BBJ + UKB	clump_r2_0.5_ws_200_p_other_5e-04_p_tar_5e-04	0.0239658	0.0091764	0.0371799
BMI	BBJ + UKB	clump_r2_0.5_ws_400_p_other_5e-04_p_tar_5e-04	0.0244964	0.0105991	0.0374506
BMI	BBJ + UKB	clump_r2_0.5_ws_1000_p_other_5e-04_p_tar_5e-04	0.024232	0.0102818	0.037675
BMI	BBJ + UKB	clump_r2_0.8_ws_62.5_p_other_5e-04_p_tar_5e-04	0.0222121	0.00865306	0.034507
BMI	BBJ + UKB	clump_r2_0.8_ws_125_p_other_5e-04_p_tar_5e-04	0.0238336	0.00985462	0.0363634
BMI	BBJ + UKB	clump_r2_0.8_ws_250_p_other_5e-04_p_tar_5e-04	0.0251203	0.0108675	0.0383712
BMI	BBJ + UKB	clump_r2_0.8_ws_625_p_other_5e-04_p_tar_5e-04	0.0251347	0.0111637	0.0378982
BMI	BBJ + UKB	clump_r2_0.95_ws_52.6315789473684_p_other_5e-04_p_tar_5e-04	0.0237736	0.0104871	0.0362237
BMI	BBJ + UKB	clump_r2_0.95_ws_105.263157894737_p_other_5e-04_p_tar_5e-04	0.0246279	0.0109034	0.0366068
BMI	BBJ + UKB	clump_r2_0.95_ws_210.526315789474_p_other_5e-04_p_tar_5e-04	0.0254	0.0116314	0.0376226
BMI	BBJ + UKB	clump_r2_0.95_ws_526.315789473684_p_other_5e-04_p_tar_5e-04	0.0253915	0.0117874	0.037535
BMI	BBJ + UKB	clump_r2_0.01_ws_5000_p_other_5e-04_p_tar_0.005	0.0234021	0.0113837	0.0347794
BMI	BBJ + UKB	clump_r2_0.01_ws_10000_p_other_5e-04_p_tar_0.005	0.0221527	0.0100996	0.033811
BMI	BBJ + UKB	clump_r2_0.01_ws_20000_p_other_5e-04_p_tar_0.005	0.0208934	0.00849333	0.0328769
BMI	BBJ + UKB	clump_r2_0.01_ws_50000_p_other_5e-04_p_tar_0.005	0.0175936	0.00563392	0.0291819
BMI	BBJ + UKB	clump_r2_0.05_ws_1000_p_other_5e-04_p_tar_0.005	0.0250594	0.0110317	0.0379008
BMI	BBJ + UKB	clump_r2_0.05_ws_2000_p_other_5e-04_p_tar_0.005	0.0247987	0.0106129	0.0372544
BMI	BBJ + UKB	clump_r2_0.05_ws_4000_p_other_5e-04_p_tar_0.005	0.0246989	0.01039	0.0372968
BMI	BBJ + UKB	clump_r2_0.05_ws_10000_p_other_5e-04_p_tar_0.005	0.0248005	0.0114178	0.0379368
BMI	BBJ + UKB	clump_r2_0.1_ws_500_p_other_5e-04_p_tar_0.005	0.0263614	0.0121882	0.0392319
BMI	BBJ + UKB	clump_r2_0.1_ws_1000_p_other_5e-04_p_tar_0.005	0.0272104	0.0124544	0.0400775
BMI	BBJ + UKB	clump_r2_0.1_ws_2000_p_other_5e-04_p_tar_0.005	0.0271121	0.0128928	0.0397112
BMI	BBJ + UKB	clump_r2_0.1_ws_5000_p_other_5e-04_p_tar_0.005	0.0272012	0.0123528	0.0409288
BMI	BBJ + UKB	clump_r2_0.2_ws_250_p_other_5e-04_p_tar_0.005	0.0255407	0.010474	0.0387791
BMI	BBJ + UKB	clump_r2_0.2_ws_500_p_other_5e-04_p_tar_0.005	0.0261493	0.0116301	0.0403365
BMI	BBJ + UKB	clump_r2_0.2_ws_1000_p_other_5e-04_p_tar_0.005	0.0259475	0.0115959	0.0395192
BMI	BBJ + UKB	clump_r2_0.2_ws_2500_p_other_5e-04_p_tar_0.005	0.0257018	0.0117048	0.0387872
BMI	BBJ + UKB	clump_r2_0.5_ws_100_p_other_5e-04_p_tar_0.005	0.0241641	0.00938902	0.0371362
BMI	BBJ + UKB	clump_r2_0.5_ws_200_p_other_5e-04_p_tar_0.005	0.0261636	0.0117829	0.0401505
BMI	BBJ + UKB	clump_r2_0.5_ws_400_p_other_5e-04_p_tar_0.005	0.0263354	0.0115855	0.0399845
BMI	BBJ + UKB	clump_r2_0.5_ws_1000_p_other_5e-04_p_tar_0.005	0.0263512	0.0112272	0.0404152
BMI	BBJ + UKB	clump_r2_0.8_ws_62.5_p_other_5e-04_p_tar_0.005	0.0239115	0.00987319	0.0371973
BMI	BBJ + UKB	clump_r2_0.8_ws_125_p_other_5e-04_p_tar_0.005	0.0252927	0.0113123	0.0389426
BMI	BBJ + UKB	clump_r2_0.8_ws_250_p_other_5e-04_p_tar_0.005	0.0262678	0.0116574	0.039589
BMI	BBJ + UKB	clump_r2_0.8_ws_625_p_other_5e-04_p_tar_0.005	0.0264791	0.0121326	0.0400447
BMI	BBJ + UKB	clump_r2_0.95_ws_52.6315789473684_p_other_5e-04_p_tar_0.005	0.0232112	0.0100687	0.0356049
BMI	BBJ + UKB	clump_r2_0.95_ws_105.263157894737_p_other_5e-04_p_tar_0.005	0.0237198	0.0101409	0.0359393
BMI	BBJ + UKB	clump_r2_0.95_ws_210.526315789474_p_other_5e-04_p_tar_0.005	0.0242187	0.0105603	0.036853
BMI	BBJ + UKB	clump_r2_0.95_ws_526.315789473684_p_other_5e-04_p_tar_0.005	0.024205	0.0106682	0.0366298
BMI	BBJ + UKB	clump_r2_0.01_ws_5000_p_other_5e-04_p_tar_0.05	0.0194355	0.00847538	0.0297023
BMI	BBJ + UKB	clump_r2_0.01_ws_10000_p_other_5e-04_p_tar_0.05	0.0164926	0.00579266	0.0260626
BMI	BBJ + UKB	clump_r2_0.01_ws_20000_p_other_5e-04_p_tar_0.05	0.0142609	0.00357108	0.023364
BMI	BBJ + UKB	clump_r2_0.01_ws_50000_p_other_5e-04_p_tar_0.05	0.0138353	0.00351354	0.0231449
BMI	BBJ + UKB	clump_r2_0.05_ws_1000_p_other_5e-04_p_tar_0.05	0.026134	0.0131176	0.0381726
BMI	BBJ + UKB	clump_r2_0.05_ws_2000_p_other_5e-04_p_tar_0.05	0.0259586	0.0129763	0.0387402
BMI	BBJ + UKB	clump_r2_0.05_ws_4000_p_other_5e-04_p_tar_0.05	0.0259521	0.0132989	0.0382998
BMI	BBJ + UKB	clump_r2_0.05_ws_10000_p_other_5e-04_p_tar_0.05	0.0260324	0.0143349	0.0378812
BMI	BBJ + UKB	clump_r2_0.1_ws_500_p_other_5e-04_p_tar_0.05	0.0236804	0.0100938	0.0363406
BMI	BBJ + UKB	clump_r2_0.1_ws_1000_p_other_5e-04_p_tar_0.05	0.0237904	0.0114354	0.0360053
BMI	BBJ + UKB	clump_r2_0.1_ws_2000_p_other_5e-04_p_tar_0.05	0.0237573	0.0113385	0.0352528
BMI	BBJ + UKB	clump_r2_0.1_ws_5000_p_other_5e-04_p_tar_0.05	0.0239724	0.0105791	0.0358647
BMI	BBJ + UKB	clump_r2_0.2_ws_250_p_other_5e-04_p_tar_0.05	0.0258152	0.0123621	0.0384033
BMI	BBJ + UKB	clump_r2_0.2_ws_500_p_other_5e-04_p_tar_0.05	0.0259196	0.0128981	0.0382749
BMI	BBJ + UKB	clump_r2_0.2_ws_1000_p_other_5e-04_p_tar_0.05	0.025314	0.0125031	0.037562
BMI	BBJ + UKB	clump_r2_0.2_ws_2500_p_other_5e-04_p_tar_0.05	0.0252983	0.0116756	0.037561
BMI	BBJ + UKB	clump_r2_0.5_ws_100_p_other_5e-04_p_tar_0.05	0.0249744	0.010893	0.0377054
BMI	BBJ + UKB	clump_r2_0.5_ws_200_p_other_5e-04_p_tar_0.05	0.0267422	0.0118904	0.0404062
BMI	BBJ + UKB	clump_r2_0.5_ws_400_p_other_5e-04_p_tar_0.05	0.0273384	0.0122795	0.0407233
BMI	BBJ + UKB	clump_r2_0.5_ws_1000_p_other_5e-04_p_tar_0.05	0.0274322	0.0131917	0.0404921
BMI	BBJ + UKB	clump_r2_0.8_ws_62.5_p_other_5e-04_p_tar_0.05	0.0235253	0.0095453	0.0365428
BMI	BBJ + UKB	clump_r2_0.8_ws_125_p_other_5e-04_p_tar_0.05	0.0245662	0.0099771	0.037878
BMI	BBJ + UKB	clump_r2_0.8_ws_250_p_other_5e-04_p_tar_0.05	0.0255416	0.0114175	0.0381552
BMI	BBJ + UKB	clump_r2_0.8_ws_625_p_other_5e-04_p_tar_0.05	0.0256438	0.0117408	0.0390854
BMI	BBJ + UKB	clump_r2_0.95_ws_52.6315789473684_p_other_5e-04_p_tar_0.05	0.0222811	0.00909244	0.0347019
BMI	BBJ + UKB	clump_r2_0.95_ws_105.263157894737_p_other_5e-04_p_tar_0.05	0.0228572	0.00979205	0.0351637
BMI	BBJ + UKB	clump_r2_0.95_ws_210.526315789474_p_other_5e-04_p_tar_0.05	0.023175	0.00896654	0.0357219
BMI	BBJ + UKB	clump_r2_0.95_ws_526.315789473684_p_other_5e-04_p_tar_0.05	0.0231111	0.00917254	0.0353648
BMI	BBJ + UKB	clump_r2_0.01_ws_5000_p_other_5e-04_p_tar_0.5	0.0210551	0.0096502	0.0315217
BMI	BBJ + UKB	clump_r2_0.01_ws_10000_p_other_5e-04_p_tar_0.5	0.0204518	0.00765812	0.0316777
BMI	BBJ + UKB	clump_r2_0.01_ws_20000_p_other_5e-04_p_tar_0.5	0.0193774	0.00803887	0.0295702
BMI	BBJ + UKB	clump_r2_0.01_ws_50000_p_other_5e-04_p_tar_0.5	0.0165136	0.00520605	0.0267441
BMI	BBJ + UKB	clump_r2_0.05_ws_1000_p_other_5e-04_p_tar_0.5	0.02724	0.013315	0.0400933
BMI	BBJ + UKB	clump_r2_0.05_ws_2000_p_other_5e-04_p_tar_0.5	0.0266079	0.0135463	0.0394747
BMI	BBJ + UKB	clump_r2_0.05_ws_4000_p_other_5e-04_p_tar_0.5	0.026167	0.0125745	0.0381886
BMI	BBJ + UKB	clump_r2_0.05_ws_10000_p_other_5e-04_p_tar_0.5	0.0263901	0.0132756	0.0385392
BMI	BBJ + UKB	clump_r2_0.1_ws_500_p_other_5e-04_p_tar_0.5	0.0255672	0.0121593	0.0383652
BMI	BBJ + UKB	clump_r2_0.1_ws_1000_p_other_5e-04_p_tar_0.5	0.0254886	0.0120042	0.038121
BMI	BBJ + UKB	clump_r2_0.1_ws_2000_p_other_5e-04_p_tar_0.5	0.0256499	0.0119188	0.0385905
BMI	BBJ + UKB	clump_r2_0.1_ws_5000_p_other_5e-04_p_tar_0.5	0.0257336	0.0126642	0.0386575
BMI	BBJ + UKB	clump_r2_0.2_ws_250_p_other_5e-04_p_tar_0.5	0.0271427	0.0128957	0.0402959
BMI	BBJ + UKB	clump_r2_0.2_ws_500_p_other_5e-04_p_tar_0.5	0.0267902	0.0137604	0.0394552
BMI	BBJ + UKB	clump_r2_0.2_ws_1000_p_other_5e-04_p_tar_0.5	0.0260096	0.01259	0.0383266
BMI	BBJ + UKB	clump_r2_0.2_ws_2500_p_other_5e-04_p_tar_0.5	0.0259901	0.0122729	0.038722
BMI	BBJ + UKB	clump_r2_0.5_ws_100_p_other_5e-04_p_tar_0.5	0.0284977	0.012398	0.0426497
BMI	BBJ + UKB	clump_r2_0.5_ws_200_p_other_5e-04_p_tar_0.5	0.0294582	0.0142981	0.0433576
BMI	BBJ + UKB	clump_r2_0.5_ws_400_p_other_5e-04_p_tar_0.5	0.0299526	0.0144382	0.0435562
BMI	BBJ + UKB	clump_r2_0.5_ws_1000_p_other_5e-04_p_tar_0.5	0.0298396	0.0146828	0.0444453
BMI	BBJ + UKB	clump_r2_0.8_ws_62.5_p_other_5e-04_p_tar_0.5	0.0274789	0.0124625	0.0412387
BMI	BBJ + UKB	clump_r2_0.8_ws_125_p_other_5e-04_p_tar_0.5	0.0286272	0.01329	0.0428867
BMI	BBJ + UKB	clump_r2_0.8_ws_250_p_other_5e-04_p_tar_0.5	0.0291938	0.0138126	0.043268
BMI	BBJ + UKB	clump_r2_0.8_ws_625_p_other_5e-04_p_tar_0.5	0.0291975	0.013854	0.0430167
BMI	BBJ + UKB	clump_r2_0.95_ws_52.6315789473684_p_other_5e-04_p_tar_0.5	0.0265458	0.0115723	0.0402028
BMI	BBJ + UKB	clump_r2_0.95_ws_105.263157894737_p_other_5e-04_p_tar_0.5	0.0269456	0.0122893	0.0404688
BMI	BBJ + UKB	clump_r2_0.95_ws_210.526315789474_p_other_5e-04_p_tar_0.5	0.0272682	0.012705	0.0407161
BMI	BBJ + UKB	clump_r2_0.95_ws_526.315789473684_p_other_5e-04_p_tar_0.5	0.0271023	0.0128798	0.0402843
BMI	BBJ + UKB	clump_r2_0.01_ws_5000_p_other_5e-04_p_tar_1	0.0207413	0.00950645	0.031138
BMI	BBJ + UKB	clump_r2_0.01_ws_10000_p_other_5e-04_p_tar_1	0.0202481	0.00829354	0.0311923
BMI	BBJ + UKB	clump_r2_0.01_ws_20000_p_other_5e-04_p_tar_1	0.0187126	0.00687329	0.0294456
BMI	BBJ + UKB	clump_r2_0.01_ws_50000_p_other_5e-04_p_tar_1	0.0156236	0.00501389	0.02504
BMI	BBJ + UKB	clump_r2_0.05_ws_1000_p_other_5e-04_p_tar_1	0.0282162	0.0147896	0.0409995
BMI	BBJ + UKB	clump_r2_0.05_ws_2000_p_other_5e-04_p_tar_1	0.0274243	0.0141366	0.0399605
BMI	BBJ + UKB	clump_r2_0.05_ws_4000_p_other_5e-04_p_tar_1	0.0269407	0.0130606	0.0392304
BMI	BBJ + UKB	clump_r2_0.05_ws_10000_p_other_5e-04_p_tar_1	0.027003	0.0138989	0.0392145
BMI	BBJ + UKB	clump_r2_0.1_ws_500_p_other_5e-04_p_tar_1	0.0267983	0.0123899	0.0393996
BMI	BBJ + UKB	clump_r2_0.1_ws_1000_p_other_5e-04_p_tar_1	0.0269082	0.0127893	0.0395093
BMI	BBJ + UKB	clump_r2_0.1_ws_2000_p_other_5e-04_p_tar_1	0.0270406	0.0130219	0.0394963
BMI	BBJ + UKB	clump_r2_0.1_ws_5000_p_other_5e-04_p_tar_1	0.0271251	0.013958	0.0397404
BMI	BBJ + UKB	clump_r2_0.2_ws_250_p_other_5e-04_p_tar_1	0.0280783	0.0136646	0.0413418
BMI	BBJ + UKB	clump_r2_0.2_ws_500_p_other_5e-04_p_tar_1	0.0277678	0.0135654	0.0404553
BMI	BBJ + UKB	clump_r2_0.2_ws_1000_p_other_5e-04_p_tar_1	0.0270245	0.0138775	0.0402158
BMI	BBJ + UKB	clump_r2_0.2_ws_2500_p_other_5e-04_p_tar_1	0.0270819	0.0140729	0.0397821
BMI	BBJ + UKB	clump_r2_0.5_ws_100_p_other_5e-04_p_tar_1	0.0287735	0.0142797	0.0424785
BMI	BBJ + UKB	clump_r2_0.5_ws_200_p_other_5e-04_p_tar_1	0.0297026	0.013797	0.0439319
BMI	BBJ + UKB	clump_r2_0.5_ws_400_p_other_5e-04_p_tar_1	0.0299935	0.0149267	0.0441171
BMI	BBJ + UKB	clump_r2_0.5_ws_1000_p_other_5e-04_p_tar_1	0.0298184	0.0141398	0.0435381
BMI	BBJ + UKB	clump_r2_0.8_ws_62.5_p_other_5e-04_p_tar_1	0.0276195	0.0130219	0.042204
BMI	BBJ + UKB	clump_r2_0.8_ws_125_p_other_5e-04_p_tar_1	0.0285273	0.0136098	0.0431098
BMI	BBJ + UKB	clump_r2_0.8_ws_250_p_other_5e-04_p_tar_1	0.0290345	0.0140672	0.0427066
BMI	BBJ + UKB	clump_r2_0.8_ws_625_p_other_5e-04_p_tar_1	0.0290976	0.0139918	0.0431255
BMI	BBJ + UKB	clump_r2_0.95_ws_52.6315789473684_p_other_5e-04_p_tar_1	0.026687	0.0118074	0.040272
BMI	BBJ + UKB	clump_r2_0.95_ws_105.263157894737_p_other_5e-04_p_tar_1	0.0270156	0.0125366	0.040238
BMI	BBJ + UKB	clump_r2_0.95_ws_210.526315789474_p_other_5e-04_p_tar_1	0.0272033	0.0131716	0.04082
BMI	BBJ + UKB	clump_r2_0.95_ws_526.315789473684_p_other_5e-04_p_tar_1	0.0270403	0.0125798	0.0403855
BMI	BBJ + UKB	clump_r2_0.01_ws_5000_p_other_0.005_p_tar_5e-08	0.0199608	0.00817028	0.0306504
BMI	BBJ + UKB	clump_r2_0.01_ws_10000_p_other_0.005_p_tar_5e-08	0.0215682	0.00863671	0.033407
BMI	BBJ + UKB	clump_r2_0.01_ws_20000_p_other_0.005_p_tar_5e-08	0.0205381	0.00742181	0.0328738
BMI	BBJ + UKB	clump_r2_0.01_ws_50000_p_other_0.005_p_tar_5e-08	0.0201413	0.00701251	0.0324436
BMI	BBJ + UKB	clump_r2_0.05_ws_1000_p_other_0.005_p_tar_5e-08	0.019945	0.00792983	0.0311418
BMI	BBJ + UKB	clump_r2_0.05_ws_2000_p_other_0.005_p_tar_5e-08	0.0196637	0.00799951	0.0305574
BMI	BBJ + UKB	clump_r2_0.05_ws_4000_p_other_0.005_p_tar_5e-08	0.0196081	0.00822327	0.0301714
BMI	BBJ + UKB	clump_r2_0.05_ws_10000_p_other_0.005_p_tar_5e-08	0.0195969	0.00749764	0.0303023
BMI	BBJ + UKB	clump_r2_0.1_ws_500_p_other_0.005_p_tar_5e-08	0.0195504	0.00705441	0.0308766
BMI	BBJ + UKB	clump_r2_0.1_ws_1000_p_other_0.005_p_tar_5e-08	0.0190508	0.00640852	0.0305224
BMI	BBJ + UKB	clump_r2_0.1_ws_2000_p_other_0.005_p_tar_5e-08	0.019208	0.00675524	0.030378
BMI	BBJ + UKB	clump_r2_0.1_ws_5000_p_other_0.005_p_tar_5e-08	0.0193731	0.00635993	0.030313
BMI	BBJ + UKB	clump_r2_0.2_ws_250_p_other_0.005_p_tar_5e-08	0.0184436	0.00614866	0.0297873
BMI	BBJ + UKB	clump_r2_0.2_ws_500_p_other_0.005_p_tar_5e-08	0.0191824	0.00699386	0.0306435
BMI	BBJ + UKB	clump_r2_0.2_ws_1000_p_other_0.005_p_tar_5e-08	0.0188864	0.00623754	0.0300187
BMI	BBJ + UKB	clump_r2_0.2_ws_2500_p_other_0.005_p_tar_5e-08	0.0187945	0.00683078	0.0300662
BMI	BBJ + UKB	clump_r2_0.5_ws_100_p_other_0.005_p_tar_5e-08	0.0200523	0.00801804	0.0312868
BMI	BBJ + UKB	clump_r2_0.5_ws_200_p_other_0.005_p_tar_5e-08	0.0208399	0.00843499	0.0320858
BMI	BBJ + UKB	clump_r2_0.5_ws_400_p_other_0.005_p_tar_5e-08	0.0215144	0.00895352	0.0330549
BMI	BBJ + UKB	clump_r2_0.5_ws_1000_p_other_0.005_p_tar_5e-08	0.0211561	0.00783052	0.0329853
BMI	BBJ + UKB	clump_r2_0.8_ws_62.5_p_other_0.005_p_tar_5e-08	0.0226945	0.0100808	0.0345251
BMI	BBJ + UKB	clump_r2_0.8_ws_125_p_other_0.005_p_tar_5e-08	0.0243358	0.0106748	0.0365639
BMI	BBJ + UKB	clump_r2_0.8_ws_250_p_other_0.005_p_tar_5e-08	0.0256609	0.012271	0.0384726
BMI	BBJ + UKB	clump_r2_0.8_ws_625_p_other_0.005_p_tar_5e-08	0.025865	0.0122509	0.0383625
BMI	BBJ + UKB	clump_r2_0.95_ws_52.6315789473684_p_other_0.005_p_tar_5e-08	0.0249464	0.0123295	0.036908
BMI	BBJ + UKB	clump_r2_0.95_ws_105.263157894737_p_other_0.005_p_tar_5e-08	0.0257669	0.0120878	0.0381741
BMI	BBJ + UKB	clump_r2_0.95_ws_210.526315789474_p_other_0.005_p_tar_5e-08	0.0266637	0.0133872	0.0396055
BMI	BBJ + UKB	clump_r2_0.95_ws_526.315789473684_p_other_0.005_p_tar_5e-08	0.0265972	0.0131343	0.0384558
BMI	BBJ + UKB	clump_r2_0.01_ws_5000_p_other_0.005_p_tar_5e-07	0.0198809	0.00724535	0.0308896
BMI	BBJ + UKB	clump_r2_0.01_ws_10000_p_other_0.005_p_tar_5e-07	0.021469	0.00943911	0.0325305
BMI	BBJ + UKB	clump_r2_0.01_ws_20000_p_other_0.005_p_tar_5e-07	0.020355	0.00817511	0.0316846
BMI	BBJ + UKB	clump_r2_0.01_ws_50000_p_other_0.005_p_tar_5e-07	0.0199907	0.00692347	0.0321841
BMI	BBJ + UKB	clump_r2_0.05_ws_1000_p_other_0.005_p_tar_5e-07	0.0199686	0.00743755	0.0314531
BMI	BBJ + UKB	clump_r2_0.05_ws_2000_p_other_0.005_p_tar_5e-07	0.0197008	0.00684364	0.0310777
BMI	BBJ + UKB	clump_r2_0.05_ws_4000_p_other_0.005_p_tar_5e-07	0.0196487	0.00822438	0.0304326
BMI	BBJ + UKB	clump_r2_0.05_ws_10000_p_other_0.005_p_tar_5e-07	0.0196447	0.00845941	0.0307744
BMI	BBJ + UKB	clump_r2_0.1_ws_500_p_other_0.005_p_tar_5e-07	0.0194114	0.00684572	0.0313988
BMI	BBJ + UKB	clump_r2_0.1_ws_1000_p_other_0.005_p_tar_5e-07	0.0190648	0.00624665	0.0302577
BMI	BBJ + UKB	clump_r2_0.1_ws_2000_p_other_0.005_p_tar_5e-07	0.0192212	0.0069591	0.0298277
BMI	BBJ + UKB	clump_r2_0.1_ws_5000_p_other_0.005_p_tar_5e-07	0.019384	0.00738745	0.0308093
BMI	BBJ + UKB	clump_r2_0.2_ws_250_p_other_0.005_p_tar_5e-07	0.018054	0.00606253	0.0291516
BMI	BBJ + UKB	clump_r2_0.2_ws_500_p_other_0.005_p_tar_5e-07	0.0188405	0.00597228	0.0305204
BMI	BBJ + UKB	clump_r2_0.2_ws_1000_p_other_0.005_p_tar_5e-07	0.0186065	0.00632081	0.0292849
BMI	BBJ + UKB	clump_r2_0.2_ws_2500_p_other_0.005_p_tar_5e-07	0.0185195	0.00645515	0.0292465
BMI	BBJ + UKB	clump_r2_0.5_ws_100_p_other_0.005_p_tar_5e-07	0.0197047	0.00683648	0.0311614
BMI	BBJ + UKB	clump_r2_0.5_ws_200_p_other_0.005_p_tar_5e-07	0.0208751	0.00847925	0.0321442
BMI	BBJ + UKB	clump_r2_0.5_ws_400_p_other_0.005_p_tar_5e-07	0.0214129	0.00872955	0.0331684
BMI	BBJ + UKB	clump_r2_0.5_ws_1000_p_other_0.005_p_tar_5e-07	0.0211069	0.00935407	0.0324315
BMI	BBJ + UKB	clump_r2_0.8_ws_62.5_p_other_0.005_p_tar_5e-07	0.0224419	0.00914105	0.0343406
BMI	BBJ + UKB	clump_r2_0.8_ws_125_p_other_0.005_p_tar_5e-07	0.0239921	0.0108344	0.0359986
BMI	BBJ + UKB	clump_r2_0.8_ws_250_p_other_0.005_p_tar_5e-07	0.0253701	0.0113623	0.0379051
BMI	BBJ + UKB	clump_r2_0.8_ws_625_p_other_0.005_p_tar_5e-07	0.0255478	0.0119308	0.0382592
BMI	BBJ + UKB	clump_r2_0.95_ws_52.6315789473684_p_other_0.005_p_tar_5e-07	0.0246322	0.0111824	0.0368103
BMI	BBJ + UKB	clump_r2_0.95_ws_105.263157894737_p_other_0.005_p_tar_5e-07	0.0254314	0.0130997	0.0372376
BMI	BBJ + UKB	clump_r2_0.95_ws_210.526315789474_p_other_0.005_p_tar_5e-07	0.0263078	0.0137999	0.0381746
BMI	BBJ + UKB	clump_r2_0.95_ws_526.315789473684_p_other_0.005_p_tar_5e-07	0.0262464	0.0132478	0.0387078
BMI	BBJ + UKB	clump_r2_0.01_ws_5000_p_other_0.005_p_tar_5e-06	0.0215184	0.00920124	0.0331233
BMI	BBJ + UKB	clump_r2_0.01_ws_10000_p_other_0.005_p_tar_5e-06	0.0232353	0.0101598	0.0352415
BMI	BBJ + UKB	clump_r2_0.01_ws_20000_p_other_0.005_p_tar_5e-06	0.0221036	0.00846876	0.0345923
BMI	BBJ + UKB	clump_r2_0.01_ws_50000_p_other_0.005_p_tar_5e-06	0.0216525	0.00907364	0.0338228
BMI	BBJ + UKB	clump_r2_0.05_ws_1000_p_other_0.005_p_tar_5e-06	0.0222539	0.00880999	0.0342178
BMI	BBJ + UKB	clump_r2_0.05_ws_2000_p_other_0.005_p_tar_5e-06	0.021772	0.00826749	0.0337059
BMI	BBJ + UKB	clump_r2_0.05_ws_4000_p_other_0.005_p_tar_5e-06	0.0217201	0.00801145	0.0335856
BMI	BBJ + UKB	clump_r2_0.05_ws_10000_p_other_0.005_p_tar_5e-06	0.0217166	0.00842058	0.033737
BMI	BBJ + UKB	clump_r2_0.1_ws_500_p_other_0.005_p_tar_5e-06	0.0212637	0.0080202	0.033524
BMI	BBJ + UKB	clump_r2_0.1_ws_1000_p_other_0.005_p_tar_5e-06	0.0209792	0.00811887	0.0333646
BMI	BBJ + UKB	clump_r2_0.1_ws_2000_p_other_0.005_p_tar_5e-06	0.0209606	0.00809056	0.0327243
BMI	BBJ + UKB	clump_r2_0.1_ws_5000_p_other_0.005_p_tar_5e-06	0.0211273	0.00841895	0.0330074
BMI	BBJ + UKB	clump_r2_0.2_ws_250_p_other_0.005_p_tar_5e-06	0.019534	0.00680407	0.0311583
BMI	BBJ + UKB	clump_r2_0.2_ws_500_p_other_0.005_p_tar_5e-06	0.0203996	0.00707144	0.0325016
BMI	BBJ + UKB	clump_r2_0.2_ws_1000_p_other_0.005_p_tar_5e-06	0.02023	0.00794335	0.0315684
BMI	BBJ + UKB	clump_r2_0.2_ws_2500_p_other_0.005_p_tar_5e-06	0.0199802	0.00715781	0.0316453
BMI	BBJ + UKB	clump_r2_0.5_ws_100_p_other_0.005_p_tar_5e-06	0.0200284	0.00779994	0.0311525
BMI	BBJ + UKB	clump_r2_0.5_ws_200_p_other_0.005_p_tar_5e-06	0.0214751	0.00870016	0.0333672
BMI	BBJ + UKB	clump_r2_0.5_ws_400_p_other_0.005_p_tar_5e-06	0.0221498	0.00944211	0.034325
BMI	BBJ + UKB	clump_r2_0.5_ws_1000_p_other_0.005_p_tar_5e-06	0.0218439	0.00901714	0.034155
BMI	BBJ + UKB	clump_r2_0.8_ws_62.5_p_other_0.005_p_tar_5e-06	0.0227172	0.00912415	0.034942
BMI	BBJ + UKB	clump_r2_0.8_ws_125_p_other_0.005_p_tar_5e-06	0.0243144	0.0109679	0.0366949
BMI	BBJ + UKB	clump_r2_0.8_ws_250_p_other_0.005_p_tar_5e-06	0.0257655	0.0125005	0.0380018
BMI	BBJ + UKB	clump_r2_0.8_ws_625_p_other_0.005_p_tar_5e-06	0.0259277	0.0127403	0.0390394
BMI	BBJ + UKB	clump_r2_0.95_ws_52.6315789473684_p_other_0.005_p_tar_5e-06	0.0247674	0.0117153	0.0372931
BMI	BBJ + UKB	clump_r2_0.95_ws_105.263157894737_p_other_0.005_p_tar_5e-06	0.0255296	0.0124801	0.0372716
BMI	BBJ + UKB	clump_r2_0.95_ws_210.526315789474_p_other_0.005_p_tar_5e-06	0.026372	0.0129912	0.0389916
BMI	BBJ + UKB	clump_r2_0.95_ws_526.315789473684_p_other_0.005_p_tar_5e-06	0.0263121	0.013651	0.0387002
BMI	BBJ + UKB	clump_r2_0.01_ws_5000_p_other_0.005_p_tar_5e-05	0.023242	0.0111585	0.0351471
BMI	BBJ + UKB	clump_r2_0.01_ws_10000_p_other_0.005_p_tar_5e-05	0.0252243	0.0124342	0.0379731
BMI	BBJ + UKB	clump_r2_0.01_ws_20000_p_other_0.005_p_tar_5e-05	0.0241416	0.0101661	0.0367213
BMI	BBJ + UKB	clump_r2_0.01_ws_50000_p_other_0.005_p_tar_5e-05	0.0227546	0.00848183	0.0355075
BMI	BBJ + UKB	clump_r2_0.05_ws_1000_p_other_0.005_p_tar_5e-05	0.0241144	0.010409	0.0368644
BMI	BBJ + UKB	clump_r2_0.05_ws_2000_p_other_0.005_p_tar_5e-05	0.0236346	0.0106622	0.0361324
BMI	BBJ + UKB	clump_r2_0.05_ws_4000_p_other_0.005_p_tar_5e-05	0.0235842	0.0105604	0.0357369
BMI	BBJ + UKB	clump_r2_0.05_ws_10000_p_other_0.005_p_tar_5e-05	0.0235957	0.00975782	0.035726
BMI	BBJ + UKB	clump_r2_0.1_ws_500_p_other_0.005_p_tar_5e-05	0.0226304	0.00913735	0.0346846
BMI	BBJ + UKB	clump_r2_0.1_ws_1000_p_other_0.005_p_tar_5e-05	0.0224537	0.00860677	0.0348975
BMI	BBJ + UKB	clump_r2_0.1_ws_2000_p_other_0.005_p_tar_5e-05	0.0224326	0.00963516	0.0347631
BMI	BBJ + UKB	clump_r2_0.1_ws_5000_p_other_0.005_p_tar_5e-05	0.022598	0.00881677	0.0351462
BMI	BBJ + UKB	clump_r2_0.2_ws_250_p_other_0.005_p_tar_5e-05	0.0213664	0.00830219	0.0332916
BMI	BBJ + UKB	clump_r2_0.2_ws_500_p_other_0.005_p_tar_5e-05	0.0221993	0.00850954	0.0349162
BMI	BBJ + UKB	clump_r2_0.2_ws_1000_p_other_0.005_p_tar_5e-05	0.0219255	0.00814072	0.0339472
BMI	BBJ + UKB	clump_r2_0.2_ws_2500_p_other_0.005_p_tar_5e-05	0.0216796	0.0080759	0.0343615
BMI	BBJ + UKB	clump_r2_0.5_ws_100_p_other_0.005_p_tar_5e-05	0.0217174	0.00815732	0.0339207
BMI	BBJ + UKB	clump_r2_0.5_ws_200_p_other_0.005_p_tar_5e-05	0.0235497	0.0103752	0.0359836
BMI	BBJ + UKB	clump_r2_0.5_ws_400_p_other_0.005_p_tar_5e-05	0.0243434	0.0107836	0.0372176
BMI	BBJ + UKB	clump_r2_0.5_ws_1000_p_other_0.005_p_tar_5e-05	0.0240037	0.0101356	0.0363976
BMI	BBJ + UKB	clump_r2_0.8_ws_62.5_p_other_0.005_p_tar_5e-05	0.024223	0.0106551	0.0363033
BMI	BBJ + UKB	clump_r2_0.8_ws_125_p_other_0.005_p_tar_5e-05	0.0260098	0.0119572	0.0389254
BMI	BBJ + UKB	clump_r2_0.8_ws_250_p_other_0.005_p_tar_5e-05	0.027327	0.0134636	0.04028
BMI	BBJ + UKB	clump_r2_0.8_ws_625_p_other_0.005_p_tar_5e-05	0.0275729	0.01294	0.0405074
BMI	BBJ + UKB	clump_r2_0.95_ws_52.6315789473684_p_other_0.005_p_tar_5e-05	0.0256081	0.0121907	0.0383552
BMI	BBJ + UKB	clump_r2_0.95_ws_105.263157894737_p_other_0.005_p_tar_5e-05	0.0264005	0.0134654	0.0380868
BMI	BBJ + UKB	clump_r2_0.95_ws_210.526315789474_p_other_0.005_p_tar_5e-05	0.0271502	0.0136205	0.039425
BMI	BBJ + UKB	clump_r2_0.95_ws_526.315789473684_p_other_0.005_p_tar_5e-05	0.0271165	0.0145802	0.0391346
BMI	BBJ + UKB	clump_r2_0.01_ws_5000_p_other_0.005_p_tar_5e-04	0.0230379	0.0108893	0.0346394
BMI	BBJ + UKB	clump_r2_0.01_ws_10000_p_other_0.005_p_tar_5e-04	0.0244305	0.0118532	0.0361216
BMI	BBJ + UKB	clump_r2_0.01_ws_20000_p_other_0.005_p_tar_5e-04	0.0237337	0.0106534	0.0359704
BMI	BBJ + UKB	clump_r2_0.01_ws_50000_p_other_0.005_p_tar_5e-04	0.0225126	0.0092972	0.0347007
BMI	BBJ + UKB	clump_r2_0.05_ws_1000_p_other_0.005_p_tar_5e-04	0.0244172	0.0108809	0.037107
BMI	BBJ + UKB	clump_r2_0.05_ws_2000_p_other_0.005_p_tar_5e-04	0.0239822	0.0111605	0.0361626
BMI	BBJ + UKB	clump_r2_0.05_ws_4000_p_other_0.005_p_tar_5e-04	0.023939	0.0105531	0.03665
BMI	BBJ + UKB	clump_r2_0.05_ws_10000_p_other_0.005_p_tar_5e-04	0.0239563	0.0113303	0.0360714
BMI	BBJ + UKB	clump_r2_0.1_ws_500_p_other_0.005_p_tar_5e-04	0.0231603	0.0093185	0.0362013
BMI	BBJ + UKB	clump_r2_0.1_ws_1000_p_other_0.005_p_tar_5e-04	0.0229256	0.00930568	0.0357617
BMI	BBJ + UKB	clump_r2_0.1_ws_2000_p_other_0.005_p_tar_5e-04	0.0229055	0.0101298	0.0346109
BMI	BBJ + UKB	clump_r2_0.1_ws_5000_p_other_0.005_p_tar_5e-04	0.0230609	0.0100261	0.0353855
BMI	BBJ + UKB	clump_r2_0.2_ws_250_p_other_0.005_p_tar_5e-04	0.0222127	0.00901312	0.0340403
BMI	BBJ + UKB	clump_r2_0.2_ws_500_p_other_0.005_p_tar_5e-04	0.0228453	0.00865023	0.0358137
BMI	BBJ + UKB	clump_r2_0.2_ws_1000_p_other_0.005_p_tar_5e-04	0.0228315	0.00939842	0.0352128
BMI	BBJ + UKB	clump_r2_0.2_ws_2500_p_other_0.005_p_tar_5e-04	0.0225981	0.00840603	0.0355596
BMI	BBJ + UKB	clump_r2_0.5_ws_100_p_other_0.005_p_tar_5e-04	0.0222971	0.00928577	0.034784
BMI	BBJ + UKB	clump_r2_0.5_ws_200_p_other_0.005_p_tar_5e-04	0.0241925	0.0106752	0.0368276
BMI	BBJ + UKB	clump_r2_0.5_ws_400_p_other_0.005_p_tar_5e-04	0.0250198	0.0111009	0.0382889
BMI	BBJ + UKB	clump_r2_0.5_ws_1000_p_other_0.005_p_tar_5e-04	0.0247178	0.0112186	0.0370268
BMI	BBJ + UKB	clump_r2_0.8_ws_62.5_p_other_0.005_p_tar_5e-04	0.025202	0.0111604	0.0379417
BMI	BBJ + UKB	clump_r2_0.8_ws_125_p_other_0.005_p_tar_5e-04	0.0269964	0.0121719	0.0403357
BMI	BBJ + UKB	clump_r2_0.8_ws_250_p_other_0.005_p_tar_5e-04	0.0282805	0.013681	0.0417882
BMI	BBJ + UKB	clump_r2_0.8_ws_625_p_other_0.005_p_tar_5e-04	0.0284027	0.0147142	0.0421844
BMI	BBJ + UKB	clump_r2_0.95_ws_52.6315789473684_p_other_0.005_p_tar_5e-04	0.0256768	0.0119873	0.03859
BMI	BBJ + UKB	clump_r2_0.95_ws_105.263157894737_p_other_0.005_p_tar_5e-04	0.0264344	0.0129513	0.0392925
BMI	BBJ + UKB	clump_r2_0.95_ws_210.526315789474_p_other_0.005_p_tar_5e-04	0.0272325	0.0135017	0.0403095
BMI	BBJ + UKB	clump_r2_0.95_ws_526.315789473684_p_other_0.005_p_tar_5e-04	0.0272088	0.0134914	0.0404652
BMI	BBJ + UKB	clump_r2_0.01_ws_5000_p_other_0.005_p_tar_0.005	0.0229377	0.0102881	0.0347697
BMI	BBJ + UKB	clump_r2_0.01_ws_10000_p_other_0.005_p_tar_0.005	0.0223024	0.0105128	0.0328961
BMI	BBJ + UKB	clump_r2_0.01_ws_20000_p_other_0.005_p_tar_0.005	0.0212587	0.0088388	0.0328234
BMI	BBJ + UKB	clump_r2_0.01_ws_50000_p_other_0.005_p_tar_0.005	0.0180739	0.00526643	0.0288419
BMI	BBJ + UKB	clump_r2_0.05_ws_1000_p_other_0.005_p_tar_0.005	0.0246966	0.0108093	0.0372918
BMI	BBJ + UKB	clump_r2_0.05_ws_2000_p_other_0.005_p_tar_0.005	0.0242845	0.0105472	0.0364641
BMI	BBJ + UKB	clump_r2_0.05_ws_4000_p_other_0.005_p_tar_0.005	0.024156	0.0106882	0.0367559
BMI	BBJ + UKB	clump_r2_0.05_ws_10000_p_other_0.005_p_tar_0.005	0.024235	0.0107117	0.0371899
BMI	BBJ + UKB	clump_r2_0.1_ws_500_p_other_0.005_p_tar_0.005	0.0246792	0.00995471	0.037292
BMI	BBJ + UKB	clump_r2_0.1_ws_1000_p_other_0.005_p_tar_0.005	0.0249299	0.0114652	0.037958
BMI	BBJ + UKB	clump_r2_0.1_ws_2000_p_other_0.005_p_tar_0.005	0.0249018	0.0109438	0.0382193
BMI	BBJ + UKB	clump_r2_0.1_ws_5000_p_other_0.005_p_tar_0.005	0.0249876	0.0114415	0.0366368
BMI	BBJ + UKB	clump_r2_0.2_ws_250_p_other_0.005_p_tar_0.005	0.0242665	0.0102883	0.0373058
BMI	BBJ + UKB	clump_r2_0.2_ws_500_p_other_0.005_p_tar_0.005	0.024694	0.0112784	0.0374707
BMI	BBJ + UKB	clump_r2_0.2_ws_1000_p_other_0.005_p_tar_0.005	0.0245245	0.0104859	0.0371985
BMI	BBJ + UKB	clump_r2_0.2_ws_2500_p_other_0.005_p_tar_0.005	0.0242525	0.00994895	0.0368171
BMI	BBJ + UKB	clump_r2_0.5_ws_100_p_other_0.005_p_tar_0.005	0.0239211	0.010383	0.0365258
BMI	BBJ + UKB	clump_r2_0.5_ws_200_p_other_0.005_p_tar_0.005	0.0257255	0.0110905	0.038868
BMI	BBJ + UKB	clump_r2_0.5_ws_400_p_other_0.005_p_tar_0.005	0.0260856	0.0110916	0.0391103
BMI	BBJ + UKB	clump_r2_0.5_ws_1000_p_other_0.005_p_tar_0.005	0.0260474	0.011467	0.0389802
BMI	BBJ + UKB	clump_r2_0.8_ws_62.5_p_other_0.005_p_tar_0.005	0.0256207	0.0116188	0.038902
BMI	BBJ + UKB	clump_r2_0.8_ws_125_p_other_0.005_p_tar_0.005	0.0272604	0.0129837	0.0407552
BMI	BBJ + UKB	clump_r2_0.8_ws_250_p_other_0.005_p_tar_0.005	0.0283415	0.0137385	0.0416797
BMI	BBJ + UKB	clump_r2_0.8_ws_625_p_other_0.005_p_tar_0.005	0.0285775	0.0139068	0.0421398
BMI	BBJ + UKB	clump_r2_0.95_ws_52.6315789473684_p_other_0.005_p_tar_0.005	0.0242643	0.0106452	0.0365197
BMI	BBJ + UKB	clump_r2_0.95_ws_105.263157894737_p_other_0.005_p_tar_0.005	0.0246867	0.0107198	0.037297
BMI	BBJ + UKB	clump_r2_0.95_ws_210.526315789474_p_other_0.005_p_tar_0.005	0.0252495	0.0121189	0.0374839
BMI	BBJ + UKB	clump_r2_0.95_ws_526.315789473684_p_other_0.005_p_tar_0.005	0.025212	0.0110369	0.0379524
BMI	BBJ + UKB	clump_r2_0.01_ws_5000_p_other_0.005_p_tar_0.05	0.01859	0.00840461	0.0280855
BMI	BBJ + UKB	clump_r2_0.01_ws_10000_p_other_0.005_p_tar_0.05	0.0161229	0.00606033	0.0254784
BMI	BBJ + UKB	clump_r2_0.01_ws_20000_p_other_0.005_p_tar_0.05	0.0146542	0.00415079	0.0237778
BMI	BBJ + UKB	clump_r2_0.01_ws_50000_p_other_0.005_p_tar_0.05	0.0140999	0.00333477	0.0236184
BMI	BBJ + UKB	clump_r2_0.05_ws_1000_p_other_0.005_p_tar_0.05	0.0254435	0.0128796	0.0377871
BMI	BBJ + UKB	clump_r2_0.05_ws_2000_p_other_0.005_p_tar_0.05	0.0250805	0.01233	0.0374511
BMI	BBJ + UKB	clump_r2_0.05_ws_4000_p_other_0.005_p_tar_0.05	0.0250471	0.0122393	0.0370724
BMI	BBJ + UKB	clump_r2_0.05_ws_10000_p_other_0.005_p_tar_0.05	0.0251462	0.0125357	0.037002
BMI	BBJ + UKB	clump_r2_0.1_ws_500_p_other_0.005_p_tar_0.05	0.0224958	0.00980029	0.0341662
BMI	BBJ + UKB	clump_r2_0.1_ws_1000_p_other_0.005_p_tar_0.05	0.0222657	0.00987629	0.0340038
BMI	BBJ + UKB	clump_r2_0.1_ws_2000_p_other_0.005_p_tar_0.05	0.0222056	0.00932378	0.0340696
BMI	BBJ + UKB	clump_r2_0.1_ws_5000_p_other_0.005_p_tar_0.05	0.0224167	0.0103118	0.03349
BMI	BBJ + UKB	clump_r2_0.2_ws_250_p_other_0.005_p_tar_0.05	0.0246932	0.0114665	0.0371788
BMI	BBJ + UKB	clump_r2_0.2_ws_500_p_other_0.005_p_tar_0.05	0.0248544	0.011542	0.0368603
BMI	BBJ + UKB	clump_r2_0.2_ws_1000_p_other_0.005_p_tar_0.05	0.0242633	0.0106006	0.0364028
BMI	BBJ + UKB	clump_r2_0.2_ws_2500_p_other_0.005_p_tar_0.05	0.0242027	0.011232	0.0360139
BMI	BBJ + UKB	clump_r2_0.5_ws_100_p_other_0.005_p_tar_0.05	0.0241061	0.0101253	0.0363868
BMI	BBJ + UKB	clump_r2_0.5_ws_200_p_other_0.005_p_tar_0.05	0.0257521	0.0122994	0.0389542
BMI	BBJ + UKB	clump_r2_0.5_ws_400_p_other_0.005_p_tar_0.05	0.0264266	0.0123864	0.0396215
BMI	BBJ + UKB	clump_r2_0.5_ws_1000_p_other_0.005_p_tar_0.05	0.0264616	0.0119028	0.0397958
BMI	BBJ + UKB	clump_r2_0.8_ws_62.5_p_other_0.005_p_tar_0.05	0.0238268	0.00958851	0.0370536
BMI	BBJ + UKB	clump_r2_0.8_ws_125_p_other_0.005_p_tar_0.05	0.0250423	0.010577	0.0384272
BMI	BBJ + UKB	clump_r2_0.8_ws_250_p_other_0.005_p_tar_0.05	0.02603	0.0114613	0.0391758
BMI	BBJ + UKB	clump_r2_0.8_ws_625_p_other_0.005_p_tar_0.05	0.0261678	0.0112515	0.0394452
BMI	BBJ + UKB	clump_r2_0.95_ws_52.6315789473684_p_other_0.005_p_tar_0.05	0.022353	0.00849467	0.0344139
BMI	BBJ + UKB	clump_r2_0.95_ws_105.263157894737_p_other_0.005_p_tar_0.05	0.0229392	0.00916364	0.0355361
BMI	BBJ + UKB	clump_r2_0.95_ws_210.526315789474_p_other_0.005_p_tar_0.05	0.0233263	0.00943659	0.0355047
BMI	BBJ + UKB	clump_r2_0.95_ws_526.315789473684_p_other_0.005_p_tar_0.05	0.0232403	0.00912525	0.0359171
BMI	BBJ + UKB	clump_r2_0.01_ws_5000_p_other_0.005_p_tar_0.5	0.0206489	0.00989409	0.0308671
BMI	BBJ + UKB	clump_r2_0.01_ws_10000_p_other_0.005_p_tar_0.5	0.0202827	0.00870694	0.0309322
BMI	BBJ + UKB	clump_r2_0.01_ws_20000_p_other_0.005_p_tar_0.5	0.0193233	0.00792002	0.0300001
BMI	BBJ + UKB	clump_r2_0.01_ws_50000_p_other_0.005_p_tar_0.5	0.0165593	0.00612607	0.0264297
BMI	BBJ + UKB	clump_r2_0.05_ws_1000_p_other_0.005_p_tar_0.5	0.027034	0.0140816	0.0402422
BMI	BBJ + UKB	clump_r2_0.05_ws_2000_p_other_0.005_p_tar_0.5	0.0264108	0.0130442	0.0387807
BMI	BBJ + UKB	clump_r2_0.05_ws_4000_p_other_0.005_p_tar_0.5	0.0259785	0.0124851	0.0384626
BMI	BBJ + UKB	clump_r2_0.05_ws_10000_p_other_0.005_p_tar_0.5	0.026191	0.0132425	0.0385682
BMI	BBJ + UKB	clump_r2_0.1_ws_500_p_other_0.005_p_tar_0.5	0.0254718	0.0120534	0.038366
BMI	BBJ + UKB	clump_r2_0.1_ws_1000_p_other_0.005_p_tar_0.5	0.025384	0.0121764	0.0375086
BMI	BBJ + UKB	clump_r2_0.1_ws_2000_p_other_0.005_p_tar_0.5	0.025545	0.0123987	0.0374459
BMI	BBJ + UKB	clump_r2_0.1_ws_5000_p_other_0.005_p_tar_0.5	0.0256203	0.0120024	0.0378856
BMI	BBJ + UKB	clump_r2_0.2_ws_250_p_other_0.005_p_tar_0.5	0.0273566	0.0133245	0.0397253
BMI	BBJ + UKB	clump_r2_0.2_ws_500_p_other_0.005_p_tar_0.5	0.0269412	0.0140322	0.0389918
BMI	BBJ + UKB	clump_r2_0.2_ws_1000_p_other_0.005_p_tar_0.5	0.026165	0.0117994	0.0388421
BMI	BBJ + UKB	clump_r2_0.2_ws_2500_p_other_0.005_p_tar_0.5	0.0261433	0.0126163	0.0388391
BMI	BBJ + UKB	clump_r2_0.5_ws_100_p_other_0.005_p_tar_0.5	0.0282956	0.0134784	0.0428656
BMI	BBJ + UKB	clump_r2_0.5_ws_200_p_other_0.005_p_tar_0.5	0.0293334	0.0143695	0.0426586
BMI	BBJ + UKB	clump_r2_0.5_ws_400_p_other_0.005_p_tar_0.5	0.0298179	0.0140978	0.0445847
BMI	BBJ + UKB	clump_r2_0.5_ws_1000_p_other_0.005_p_tar_0.5	0.0296851	0.0143601	0.0437001
BMI	BBJ + UKB	clump_r2_0.8_ws_62.5_p_other_0.005_p_tar_0.5	0.0274322	0.0120083	0.041512
BMI	BBJ + UKB	clump_r2_0.8_ws_125_p_other_0.005_p_tar_0.5	0.0285987	0.0130866	0.0426595
BMI	BBJ + UKB	clump_r2_0.8_ws_250_p_other_0.005_p_tar_0.5	0.0291866	0.0138297	0.0436539
BMI	BBJ + UKB	clump_r2_0.8_ws_625_p_other_0.005_p_tar_0.5	0.0291823	0.0133214	0.0437899
BMI	BBJ + UKB	clump_r2_0.95_ws_52.6315789473684_p_other_0.005_p_tar_0.5	0.0265542	0.0119704	0.0399936
BMI	BBJ + UKB	clump_r2_0.95_ws_105.263157894737_p_other_0.005_p_tar_0.5	0.026966	0.0118258	0.0405989
BMI	BBJ + UKB	clump_r2_0.95_ws_210.526315789474_p_other_0.005_p_tar_0.5	0.0272744	0.0122305	0.0411228
BMI	BBJ + UKB	clump_r2_0.95_ws_526.315789473684_p_other_0.005_p_tar_0.5	0.0271021	0.0122102	0.0410012
BMI	BBJ + UKB	clump_r2_0.01_ws_5000_p_other_0.005_p_tar_1	0.0207413	0.00981398	0.0310332
BMI	BBJ + UKB	clump_r2_0.01_ws_10000_p_other_0.005_p_tar_1	0.0202481	0.00797448	0.0310444
BMI	BBJ + UKB	clump_r2_0.01_ws_20000_p_other_0.005_p_tar_1	0.0187126	0.00678682	0.0292022
BMI	BBJ + UKB	clump_r2_0.01_ws_50000_p_other_0.005_p_tar_1	0.0156236	0.00576093	0.0251242
BMI	BBJ + UKB	clump_r2_0.05_ws_1000_p_other_0.005_p_tar_1	0.0282162	0.0145928	0.0408959
BMI	BBJ + UKB	clump_r2_0.05_ws_2000_p_other_0.005_p_tar_1	0.0274243	0.0141055	0.0399743
BMI	BBJ + UKB	clump_r2_0.05_ws_4000_p_other_0.005_p_tar_1	0.0269407	0.0133727	0.039721
BMI	BBJ + UKB	clump_r2_0.05_ws_10000_p_other_0.005_p_tar_1	0.027003	0.014192	0.0397521
BMI	BBJ + UKB	clump_r2_0.1_ws_500_p_other_0.005_p_tar_1	0.0267983	0.0132221	0.0396298
BMI	BBJ + UKB	clump_r2_0.1_ws_1000_p_other_0.005_p_tar_1	0.0269082	0.0133449	0.0389958
BMI	BBJ + UKB	clump_r2_0.1_ws_2000_p_other_0.005_p_tar_1	0.0270406	0.0137855	0.0395301
BMI	BBJ + UKB	clump_r2_0.1_ws_5000_p_other_0.005_p_tar_1	0.0271251	0.0135933	0.0395792
BMI	BBJ + UKB	clump_r2_0.2_ws_250_p_other_0.005_p_tar_1	0.0280783	0.0133711	0.0413297
BMI	BBJ + UKB	clump_r2_0.2_ws_500_p_other_0.005_p_tar_1	0.0277678	0.0145172	0.040184
BMI	BBJ + UKB	clump_r2_0.2_ws_1000_p_other_0.005_p_tar_1	0.0270245	0.0135427	0.0390701
BMI	BBJ + UKB	clump_r2_0.2_ws_2500_p_other_0.005_p_tar_1	0.0270819	0.0132054	0.0393994
BMI	BBJ + UKB	clump_r2_0.5_ws_100_p_other_0.005_p_tar_1	0.0287735	0.0130954	0.0430151
BMI	BBJ + UKB	clump_r2_0.5_ws_200_p_other_0.005_p_tar_1	0.0297026	0.0148353	0.0437736
BMI	BBJ + UKB	clump_r2_0.5_ws_400_p_other_0.005_p_tar_1	0.0299935	0.0147697	0.04364
BMI	BBJ + UKB	clump_r2_0.5_ws_1000_p_other_0.005_p_tar_1	0.0298184	0.0152768	0.0440853
BMI	BBJ + UKB	clump_r2_0.8_ws_62.5_p_other_0.005_p_tar_1	0.0276195	0.012802	0.0420432
BMI	BBJ + UKB	clump_r2_0.8_ws_125_p_other_0.005_p_tar_1	0.0285273	0.0137191	0.0422778
BMI	BBJ + UKB	clump_r2_0.8_ws_250_p_other_0.005_p_tar_1	0.0290345	0.0141333	0.0426773
BMI	BBJ + UKB	clump_r2_0.8_ws_625_p_other_0.005_p_tar_1	0.0290976	0.0137614	0.0431939
BMI	BBJ + UKB	clump_r2_0.95_ws_52.6315789473684_p_other_0.005_p_tar_1	0.026687	0.0128479	0.0401514
BMI	BBJ + UKB	clump_r2_0.95_ws_105.263157894737_p_other_0.005_p_tar_1	0.0270156	0.0122829	0.0404435
BMI	BBJ + UKB	clump_r2_0.95_ws_210.526315789474_p_other_0.005_p_tar_1	0.0272033	0.0124689	0.0407372
BMI	BBJ + UKB	clump_r2_0.95_ws_526.315789473684_p_other_0.005_p_tar_1	0.0270403	0.0122506	0.0401012
BMI	BBJ + UKB	clump_r2_0.01_ws_5000_p_other_0.05_p_tar_5e-08	0.0229166	0.0105514	0.0346484
BMI	BBJ + UKB	clump_r2_0.01_ws_10000_p_other_0.05_p_tar_5e-08	0.0243299	0.0101444	0.0365065
BMI	BBJ + UKB	clump_r2_0.01_ws_20000_p_other_0.05_p_tar_5e-08	0.0187464	0.00678645	0.0298242
BMI	BBJ + UKB	clump_r2_0.01_ws_50000_p_other_0.05_p_tar_5e-08	0.0199718	0.0071781	0.0315082
BMI	BBJ + UKB	clump_r2_0.05_ws_1000_p_other_0.05_p_tar_5e-08	0.0202909	0.00694838	0.0321578
BMI	BBJ + UKB	clump_r2_0.05_ws_2000_p_other_0.05_p_tar_5e-08	0.0202658	0.00684567	0.0322133
BMI	BBJ + UKB	clump_r2_0.05_ws_4000_p_other_0.05_p_tar_5e-08	0.0201495	0.00674719	0.0323212
BMI	BBJ + UKB	clump_r2_0.05_ws_10000_p_other_0.05_p_tar_5e-08	0.0202435	0.00716894	0.0324585
BMI	BBJ + UKB	clump_r2_0.1_ws_500_p_other_0.05_p_tar_5e-08	0.0209991	0.00837524	0.0326272
BMI	BBJ + UKB	clump_r2_0.1_ws_1000_p_other_0.05_p_tar_5e-08	0.0203504	0.00760748	0.0314813
BMI	BBJ + UKB	clump_r2_0.1_ws_2000_p_other_0.05_p_tar_5e-08	0.0206411	0.0081205	0.0323875
BMI	BBJ + UKB	clump_r2_0.1_ws_5000_p_other_0.05_p_tar_5e-08	0.0205877	0.00764654	0.032586
BMI	BBJ + UKB	clump_r2_0.2_ws_250_p_other_0.05_p_tar_5e-08	0.0209253	0.00692859	0.0333173
BMI	BBJ + UKB	clump_r2_0.2_ws_500_p_other_0.05_p_tar_5e-08	0.0208248	0.00691207	0.0334258
BMI	BBJ + UKB	clump_r2_0.2_ws_1000_p_other_0.05_p_tar_5e-08	0.0203193	0.00758478	0.0320849
BMI	BBJ + UKB	clump_r2_0.2_ws_2500_p_other_0.05_p_tar_5e-08	0.0204421	0.00695403	0.0326236
BMI	BBJ + UKB	clump_r2_0.5_ws_100_p_other_0.05_p_tar_5e-08	0.0235688	0.0093621	0.0360998
BMI	BBJ + UKB	clump_r2_0.5_ws_200_p_other_0.05_p_tar_5e-08	0.0236532	0.00937993	0.0370623
BMI	BBJ + UKB	clump_r2_0.5_ws_400_p_other_0.05_p_tar_5e-08	0.02457	0.0104455	0.037157
BMI	BBJ + UKB	clump_r2_0.5_ws_1000_p_other_0.05_p_tar_5e-08	0.024702	0.0107745	0.0371265
BMI	BBJ + UKB	clump_r2_0.8_ws_62.5_p_other_0.05_p_tar_5e-08	0.026433	0.0119872	0.0402053
BMI	BBJ + UKB	clump_r2_0.8_ws_125_p_other_0.05_p_tar_5e-08	0.0286374	0.0126559	0.042913
BMI	BBJ + UKB	clump_r2_0.8_ws_250_p_other_0.05_p_tar_5e-08	0.0294419	0.0146109	0.0437499
BMI	BBJ + UKB	clump_r2_0.8_ws_625_p_other_0.05_p_tar_5e-08	0.0297114	0.0152032	0.0433524
BMI	BBJ + UKB	clump_r2_0.95_ws_52.6315789473684_p_other_0.05_p_tar_5e-08	0.0284273	0.014747	0.0419519
BMI	BBJ + UKB	clump_r2_0.95_ws_105.263157894737_p_other_0.05_p_tar_5e-08	0.0297936	0.0150706	0.0428201
BMI	BBJ + UKB	clump_r2_0.95_ws_210.526315789474_p_other_0.05_p_tar_5e-08	0.0304141	0.0149605	0.0444794
BMI	BBJ + UKB	clump_r2_0.95_ws_526.315789473684_p_other_0.05_p_tar_5e-08	0.0303313	0.0157963	0.0437943
BMI	BBJ + UKB	clump_r2_0.01_ws_5000_p_other_0.05_p_tar_5e-07	0.0225147	0.0103536	0.0335671
BMI	BBJ + UKB	clump_r2_0.01_ws_10000_p_other_0.05_p_tar_5e-07	0.0239151	0.0107569	0.0360995
BMI	BBJ + UKB	clump_r2_0.01_ws_20000_p_other_0.05_p_tar_5e-07	0.0183766	0.00593198	0.0296217
BMI	BBJ + UKB	clump_r2_0.01_ws_50000_p_other_0.05_p_tar_5e-07	0.0196345	0.00725505	0.0307233
BMI	BBJ + UKB	clump_r2_0.05_ws_1000_p_other_0.05_p_tar_5e-07	0.0201281	0.00651449	0.0321681
BMI	BBJ + UKB	clump_r2_0.05_ws_2000_p_other_0.05_p_tar_5e-07	0.0201018	0.00717882	0.0323487
BMI	BBJ + UKB	clump_r2_0.05_ws_4000_p_other_0.05_p_tar_5e-07	0.0199854	0.00675137	0.0321055
BMI	BBJ + UKB	clump_r2_0.05_ws_10000_p_other_0.05_p_tar_5e-07	0.0200834	0.00670646	0.0321842
BMI	BBJ + UKB	clump_r2_0.1_ws_500_p_other_0.05_p_tar_5e-07	0.0207592	0.00789429	0.0323884
BMI	BBJ + UKB	clump_r2_0.1_ws_1000_p_other_0.05_p_tar_5e-07	0.0201662	0.00760463	0.0316923
BMI	BBJ + UKB	clump_r2_0.1_ws_2000_p_other_0.05_p_tar_5e-07	0.0204547	0.00757719	0.0320316
BMI	BBJ + UKB	clump_r2_0.1_ws_5000_p_other_0.05_p_tar_5e-07	0.0204035	0.00766929	0.0316192
BMI	BBJ + UKB	clump_r2_0.2_ws_250_p_other_0.05_p_tar_5e-07	0.0204614	0.00721318	0.0326136
BMI	BBJ + UKB	clump_r2_0.2_ws_500_p_other_0.05_p_tar_5e-07	0.0204449	0.00738857	0.0322387
BMI	BBJ + UKB	clump_r2_0.2_ws_1000_p_other_0.05_p_tar_5e-07	0.0199576	0.00726494	0.0319969
BMI	BBJ + UKB	clump_r2_0.2_ws_2500_p_other_0.05_p_tar_5e-07	0.0200789	0.00656474	0.0320172
BMI	BBJ + UKB	clump_r2_0.5_ws_100_p_other_0.05_p_tar_5e-07	0.0232499	0.00991821	0.0360049
BMI	BBJ + UKB	clump_r2_0.5_ws_200_p_other_0.05_p_tar_5e-07	0.0234603	0.00890875	0.0366243
BMI	BBJ + UKB	clump_r2_0.5_ws_400_p_other_0.05_p_tar_5e-07	0.0243772	0.0107776	0.0370551
BMI	BBJ + UKB	clump_r2_0.5_ws_1000_p_other_0.05_p_tar_5e-07	0.0245258	0.0105195	0.037306
BMI	BBJ + UKB	clump_r2_0.8_ws_62.5_p_other_0.05_p_tar_5e-07	0.0261446	0.0123352	0.0392845
BMI	BBJ + UKB	clump_r2_0.8_ws_125_p_other_0.05_p_tar_5e-07	0.0282517	0.0139323	0.0417604
BMI	BBJ + UKB	clump_r2_0.8_ws_250_p_other_0.05_p_tar_5e-07	0.0290414	0.0139533	0.0422003
BMI	BBJ + UKB	clump_r2_0.8_ws_625_p_other_0.05_p_tar_5e-07	0.0292814	0.0143142	0.0439392
BMI	BBJ + UKB	clump_r2_0.95_ws_52.6315789473684_p_other_0.05_p_tar_5e-07	0.0279666	0.0133949	0.0415413
BMI	BBJ + UKB	clump_r2_0.95_ws_105.263157894737_p_other_0.05_p_tar_5e-07	0.0292641	0.0151047	0.0425846
BMI	BBJ + UKB	clump_r2_0.95_ws_210.526315789474_p_other_0.05_p_tar_5e-07	0.0298743	0.0153844	0.0431283
BMI	BBJ + UKB	clump_r2_0.95_ws_526.315789473684_p_other_0.05_p_tar_5e-07	0.0297829	0.0150856	0.0434221
BMI	BBJ + UKB	clump_r2_0.01_ws_5000_p_other_0.05_p_tar_5e-06	0.0229347	0.0103341	0.0351254
BMI	BBJ + UKB	clump_r2_0.01_ws_10000_p_other_0.05_p_tar_5e-06	0.0243998	0.011024	0.0366215
BMI	BBJ + UKB	clump_r2_0.01_ws_20000_p_other_0.05_p_tar_5e-06	0.0188107	0.00673128	0.0299713
BMI	BBJ + UKB	clump_r2_0.01_ws_50000_p_other_0.05_p_tar_5e-06	0.0201177	0.00714526	0.0320865
BMI	BBJ + UKB	clump_r2_0.05_ws_1000_p_other_0.05_p_tar_5e-06	0.0210596	0.00764291	0.0334854
BMI	BBJ + UKB	clump_r2_0.05_ws_2000_p_other_0.05_p_tar_5e-06	0.0208661	0.00799174	0.0333313
BMI	BBJ + UKB	clump_r2_0.05_ws_4000_p_other_0.05_p_tar_5e-06	0.0207565	0.00805386	0.0327621
BMI	BBJ + UKB	clump_r2_0.05_ws_10000_p_other_0.05_p_tar_5e-06	0.0208596	0.00683697	0.0337692
BMI	BBJ + UKB	clump_r2_0.1_ws_500_p_other_0.05_p_tar_5e-06	0.0214973	0.00872932	0.0339911
BMI	BBJ + UKB	clump_r2_0.1_ws_1000_p_other_0.05_p_tar_5e-06	0.0209972	0.00835711	0.0327094
BMI	BBJ + UKB	clump_r2_0.1_ws_2000_p_other_0.05_p_tar_5e-06	0.0211483	0.00766732	0.0331877
BMI	BBJ + UKB	clump_r2_0.1_ws_5000_p_other_0.05_p_tar_5e-06	0.0210978	0.00806156	0.0327597
BMI	BBJ + UKB	clump_r2_0.2_ws_250_p_other_0.05_p_tar_5e-06	0.0210885	0.00732231	0.0335206
BMI	BBJ + UKB	clump_r2_0.2_ws_500_p_other_0.05_p_tar_5e-06	0.0211293	0.00739026	0.0332659
BMI	BBJ + UKB	clump_r2_0.2_ws_1000_p_other_0.05_p_tar_5e-06	0.0206697	0.00697516	0.032901
BMI	BBJ + UKB	clump_r2_0.2_ws_2500_p_other_0.05_p_tar_5e-06	0.0206667	0.00722099	0.0326421
BMI	BBJ + UKB	clump_r2_0.5_ws_100_p_other_0.05_p_tar_5e-06	0.0233456	0.00980357	0.0365506
BMI	BBJ + UKB	clump_r2_0.5_ws_200_p_other_0.05_p_tar_5e-06	0.0237127	0.00934284	0.0366231
BMI	BBJ + UKB	clump_r2_0.5_ws_400_p_other_0.05_p_tar_5e-06	0.0247145	0.0108374	0.0373153
BMI	BBJ + UKB	clump_r2_0.5_ws_1000_p_other_0.05_p_tar_5e-06	0.0248631	0.0109561	0.0376495
BMI	BBJ + UKB	clump_r2_0.8_ws_62.5_p_other_0.05_p_tar_5e-06	0.0262406	0.0114522	0.0397865
BMI	BBJ + UKB	clump_r2_0.8_ws_125_p_other_0.05_p_tar_5e-06	0.0283669	0.0135921	0.041844
BMI	BBJ + UKB	clump_r2_0.8_ws_250_p_other_0.05_p_tar_5e-06	0.0292403	0.0145712	0.0431321
BMI	BBJ + UKB	clump_r2_0.8_ws_625_p_other_0.05_p_tar_5e-06	0.0294696	0.0142502	0.0435376
BMI	BBJ + UKB	clump_r2_0.95_ws_52.6315789473684_p_other_0.05_p_tar_5e-06	0.0279515	0.0148533	0.0402622
BMI	BBJ + UKB	clump_r2_0.95_ws_105.263157894737_p_other_0.05_p_tar_5e-06	0.0292024	0.0153615	0.0420341
BMI	BBJ + UKB	clump_r2_0.95_ws_210.526315789474_p_other_0.05_p_tar_5e-06	0.0297776	0.0155816	0.0431032
BMI	BBJ + UKB	clump_r2_0.95_ws_526.315789473684_p_other_0.05_p_tar_5e-06	0.0296854	0.0147236	0.0428525
BMI	BBJ + UKB	clump_r2_0.01_ws_5000_p_other_0.05_p_tar_5e-05	0.0239483	0.011502	0.0356842
BMI	BBJ + UKB	clump_r2_0.01_ws_10000_p_other_0.05_p_tar_5e-05	0.0257121	0.011188	0.0384865
BMI	BBJ + UKB	clump_r2_0.01_ws_20000_p_other_0.05_p_tar_5e-05	0.020626	0.00840018	0.0318274
BMI	BBJ + UKB	clump_r2_0.01_ws_50000_p_other_0.05_p_tar_5e-05	0.0211295	0.00823701	0.0335006
BMI	BBJ + UKB	clump_r2_0.05_ws_1000_p_other_0.05_p_tar_5e-05	0.0222912	0.00845273	0.0352274
BMI	BBJ + UKB	clump_r2_0.05_ws_2000_p_other_0.05_p_tar_5e-05	0.0220929	0.00868021	0.0348342
BMI	BBJ + UKB	clump_r2_0.05_ws_4000_p_other_0.05_p_tar_5e-05	0.0219822	0.0081858	0.035001
BMI	BBJ + UKB	clump_r2_0.05_ws_10000_p_other_0.05_p_tar_5e-05	0.0220843	0.00784684	0.0349444
BMI	BBJ + UKB	clump_r2_0.1_ws_500_p_other_0.05_p_tar_5e-05	0.0222006	0.00840853	0.0352122
BMI	BBJ + UKB	clump_r2_0.1_ws_1000_p_other_0.05_p_tar_5e-05	0.0217838	0.00877319	0.0340878
BMI	BBJ + UKB	clump_r2_0.1_ws_2000_p_other_0.05_p_tar_5e-05	0.0219347	0.00886501	0.033849
BMI	BBJ + UKB	clump_r2_0.1_ws_5000_p_other_0.05_p_tar_5e-05	0.0218806	0.00903475	0.0340275
BMI	BBJ + UKB	clump_r2_0.2_ws_250_p_other_0.05_p_tar_5e-05	0.0223475	0.00855046	0.0350499
BMI	BBJ + UKB	clump_r2_0.2_ws_500_p_other_0.05_p_tar_5e-05	0.0222728	0.00882822	0.0353316
BMI	BBJ + UKB	clump_r2_0.2_ws_1000_p_other_0.05_p_tar_5e-05	0.0217955	0.00868584	0.0338831
BMI	BBJ + UKB	clump_r2_0.2_ws_2500_p_other_0.05_p_tar_5e-05	0.0217935	0.00831309	0.0340629
BMI	BBJ + UKB	clump_r2_0.5_ws_100_p_other_0.05_p_tar_5e-05	0.0242448	0.0105934	0.0368882
BMI	BBJ + UKB	clump_r2_0.5_ws_200_p_other_0.05_p_tar_5e-05	0.0249494	0.0100383	0.0383289
BMI	BBJ + UKB	clump_r2_0.5_ws_400_p_other_0.05_p_tar_5e-05	0.0260273	0.0119169	0.0396693
BMI	BBJ + UKB	clump_r2_0.5_ws_1000_p_other_0.05_p_tar_5e-05	0.0261949	0.0120227	0.0389639
BMI	BBJ + UKB	clump_r2_0.8_ws_62.5_p_other_0.05_p_tar_5e-05	0.0270093	0.0129509	0.0405396
BMI	BBJ + UKB	clump_r2_0.8_ws_125_p_other_0.05_p_tar_5e-05	0.029188	0.0142587	0.0429552
BMI	BBJ + UKB	clump_r2_0.8_ws_250_p_other_0.05_p_tar_5e-05	0.0300476	0.0153136	0.0439947
BMI	BBJ + UKB	clump_r2_0.8_ws_625_p_other_0.05_p_tar_5e-05	0.0302963	0.0151546	0.0433915
BMI	BBJ + UKB	clump_r2_0.95_ws_52.6315789473684_p_other_0.05_p_tar_5e-05	0.028098	0.0135914	0.0410563
BMI	BBJ + UKB	clump_r2_0.95_ws_105.263157894737_p_other_0.05_p_tar_5e-05	0.029272	0.0144017	0.0431398
BMI	BBJ + UKB	clump_r2_0.95_ws_210.526315789474_p_other_0.05_p_tar_5e-05	0.0298229	0.0152335	0.0431943
BMI	BBJ + UKB	clump_r2_0.95_ws_526.315789473684_p_other_0.05_p_tar_5e-05	0.0297452	0.0150113	0.043735
BMI	BBJ + UKB	clump_r2_0.01_ws_5000_p_other_0.05_p_tar_5e-04	0.0250127	0.011505	0.0370578
BMI	BBJ + UKB	clump_r2_0.01_ws_10000_p_other_0.05_p_tar_5e-04	0.0263833	0.012444	0.0393649
BMI	BBJ + UKB	clump_r2_0.01_ws_20000_p_other_0.05_p_tar_5e-04	0.0216693	0.00852352	0.0335643
BMI	BBJ + UKB	clump_r2_0.01_ws_50000_p_other_0.05_p_tar_5e-04	0.0216976	0.00824382	0.0337418
BMI	BBJ + UKB	clump_r2_0.05_ws_1000_p_other_0.05_p_tar_5e-04	0.0233698	0.00963677	0.036214
BMI	BBJ + UKB	clump_r2_0.05_ws_2000_p_other_0.05_p_tar_5e-04	0.0232088	0.00894235	0.0366412
BMI	BBJ + UKB	clump_r2_0.05_ws_4000_p_other_0.05_p_tar_5e-04	0.0230916	0.00947446	0.0357806
BMI	BBJ + UKB	clump_r2_0.05_ws_10000_p_other_0.05_p_tar_5e-04	0.0231948	0.00967697	0.035802
BMI	BBJ + UKB	clump_r2_0.1_ws_500_p_other_0.05_p_tar_5e-04	0.0229643	0.0090076	0.0359741
BMI	BBJ + UKB	clump_r2_0.1_ws_1000_p_other_0.05_p_tar_5e-04	0.0223935	0.00928031	0.0344876
BMI	BBJ + UKB	clump_r2_0.1_ws_2000_p_other_0.05_p_tar_5e-04	0.0225498	0.0090641	0.0351013
BMI	BBJ + UKB	clump_r2_0.1_ws_5000_p_other_0.05_p_tar_5e-04	0.0225058	0.00908446	0.0345454
BMI	BBJ + UKB	clump_r2_0.2_ws_250_p_other_0.05_p_tar_5e-04	0.0230107	0.00932192	0.0361052
BMI	BBJ + UKB	clump_r2_0.2_ws_500_p_other_0.05_p_tar_5e-04	0.0232034	0.00953653	0.0359335
BMI	BBJ + UKB	clump_r2_0.2_ws_1000_p_other_0.05_p_tar_5e-04	0.0228298	0.008523	0.0355302
BMI	BBJ + UKB	clump_r2_0.2_ws_2500_p_other_0.05_p_tar_5e-04	0.0228384	0.00928853	0.0354948
BMI	BBJ + UKB	clump_r2_0.5_ws_100_p_other_0.05_p_tar_5e-04	0.0243393	0.0102516	0.0369189
BMI	BBJ + UKB	clump_r2_0.5_ws_200_p_other_0.05_p_tar_5e-04	0.025241	0.0103177	0.0389129
BMI	BBJ + UKB	clump_r2_0.5_ws_400_p_other_0.05_p_tar_5e-04	0.0264847	0.011773	0.0408463
BMI	BBJ + UKB	clump_r2_0.5_ws_1000_p_other_0.05_p_tar_5e-04	0.0266432	0.0113732	0.0401152
BMI	BBJ + UKB	clump_r2_0.8_ws_62.5_p_other_0.05_p_tar_5e-04	0.0274222	0.0126066	0.0410577
BMI	BBJ + UKB	clump_r2_0.8_ws_125_p_other_0.05_p_tar_5e-04	0.0293135	0.0140864	0.0429435
BMI	BBJ + UKB	clump_r2_0.8_ws_250_p_other_0.05_p_tar_5e-04	0.0302217	0.0150162	0.0448814
BMI	BBJ + UKB	clump_r2_0.8_ws_625_p_other_0.05_p_tar_5e-04	0.0304444	0.0151875	0.0443333
BMI	BBJ + UKB	clump_r2_0.95_ws_52.6315789473684_p_other_0.05_p_tar_5e-04	0.0275541	0.0136522	0.0406783
BMI	BBJ + UKB	clump_r2_0.95_ws_105.263157894737_p_other_0.05_p_tar_5e-04	0.0285082	0.0141594	0.0415889
BMI	BBJ + UKB	clump_r2_0.95_ws_210.526315789474_p_other_0.05_p_tar_5e-04	0.029041	0.0144041	0.0425393
BMI	BBJ + UKB	clump_r2_0.95_ws_526.315789473684_p_other_0.05_p_tar_5e-04	0.0289729	0.0145058	0.0423441
BMI	BBJ + UKB	clump_r2_0.01_ws_5000_p_other_0.05_p_tar_0.005	0.0234726	0.0110413	0.0349367
BMI	BBJ + UKB	clump_r2_0.01_ws_10000_p_other_0.05_p_tar_0.005	0.0232121	0.0112163	0.0345563
BMI	BBJ + UKB	clump_r2_0.01_ws_20000_p_other_0.05_p_tar_0.005	0.019515	0.00598272	0.0315776
BMI	BBJ + UKB	clump_r2_0.01_ws_50000_p_other_0.05_p_tar_0.005	0.0179852	0.00562136	0.0292723
BMI	BBJ + UKB	clump_r2_0.05_ws_1000_p_other_0.05_p_tar_0.005	0.0241332	0.0102506	0.0376421
BMI	BBJ + UKB	clump_r2_0.05_ws_2000_p_other_0.05_p_tar_0.005	0.0239334	0.00971175	0.0366297
BMI	BBJ + UKB	clump_r2_0.05_ws_4000_p_other_0.05_p_tar_0.005	0.0237618	0.0101415	0.036544
BMI	BBJ + UKB	clump_r2_0.05_ws_10000_p_other_0.05_p_tar_0.005	0.023861	0.0102279	0.03613
BMI	BBJ + UKB	clump_r2_0.1_ws_500_p_other_0.05_p_tar_0.005	0.024273	0.0103715	0.0366953
BMI	BBJ + UKB	clump_r2_0.1_ws_1000_p_other_0.05_p_tar_0.005	0.0241341	0.0106191	0.0368002
BMI	BBJ + UKB	clump_r2_0.1_ws_2000_p_other_0.05_p_tar_0.005	0.0242589	0.0116787	0.0366673
BMI	BBJ + UKB	clump_r2_0.1_ws_5000_p_other_0.05_p_tar_0.005	0.0241653	0.0119492	0.0363494
BMI	BBJ + UKB	clump_r2_0.2_ws_250_p_other_0.05_p_tar_0.005	0.025068	0.0105613	0.038323
BMI	BBJ + UKB	clump_r2_0.2_ws_500_p_other_0.05_p_tar_0.005	0.0250244	0.00993155	0.0381839
BMI	BBJ + UKB	clump_r2_0.2_ws_1000_p_other_0.05_p_tar_0.005	0.0246609	0.0107288	0.037529
BMI	BBJ + UKB	clump_r2_0.2_ws_2500_p_other_0.05_p_tar_0.005	0.0246067	0.0102585	0.0380469
BMI	BBJ + UKB	clump_r2_0.5_ws_100_p_other_0.05_p_tar_0.005	0.0248772	0.0106621	0.0374086
BMI	BBJ + UKB	clump_r2_0.5_ws_200_p_other_0.05_p_tar_0.005	0.0259741	0.00985851	0.0398753
BMI	BBJ + UKB	clump_r2_0.5_ws_400_p_other_0.05_p_tar_0.005	0.0267498	0.0115321	0.0410885
BMI	BBJ + UKB	clump_r2_0.5_ws_1000_p_other_0.05_p_tar_0.005	0.0269709	0.0122906	0.0406094
BMI	BBJ + UKB	clump_r2_0.8_ws_62.5_p_other_0.05_p_tar_0.005	0.0269222	0.0112314	0.0408978
BMI	BBJ + UKB	clump_r2_0.8_ws_125_p_other_0.05_p_tar_0.005	0.0287674	0.0141632	0.0421782
BMI	BBJ + UKB	clump_r2_0.8_ws_250_p_other_0.05_p_tar_0.005	0.0296292	0.0144161	0.0436279
BMI	BBJ + UKB	clump_r2_0.8_ws_625_p_other_0.05_p_tar_0.005	0.02988	0.0144548	0.0439229
BMI	BBJ + UKB	clump_r2_0.95_ws_52.6315789473684_p_other_0.05_p_tar_0.005	0.0254281	0.0117056	0.0383552
BMI	BBJ + UKB	clump_r2_0.95_ws_105.263157894737_p_other_0.05_p_tar_0.005	0.0261226	0.0124151	0.0390845
BMI	BBJ + UKB	clump_r2_0.95_ws_210.526315789474_p_other_0.05_p_tar_0.005	0.0265773	0.0129965	0.0399415
BMI	BBJ + UKB	clump_r2_0.95_ws_526.315789473684_p_other_0.05_p_tar_0.005	0.0264923	0.0121274	0.0395104
BMI	BBJ + UKB	clump_r2_0.01_ws_5000_p_other_0.05_p_tar_0.05	0.0201878	0.00922941	0.0302745
BMI	BBJ + UKB	clump_r2_0.01_ws_10000_p_other_0.05_p_tar_0.05	0.0184291	0.00774856	0.0284304
BMI	BBJ + UKB	clump_r2_0.01_ws_20000_p_other_0.05_p_tar_0.05	0.0144259	0.00400026	0.0241096
BMI	BBJ + UKB	clump_r2_0.01_ws_50000_p_other_0.05_p_tar_0.05	0.0146526	0.00408688	0.0239395
BMI	BBJ + UKB	clump_r2_0.05_ws_1000_p_other_0.05_p_tar_0.05	0.0239291	0.0107246	0.0357147
BMI	BBJ + UKB	clump_r2_0.05_ws_2000_p_other_0.05_p_tar_0.05	0.0235673	0.0111285	0.0349941
BMI	BBJ + UKB	clump_r2_0.05_ws_4000_p_other_0.05_p_tar_0.05	0.0234675	0.0110452	0.0349185
BMI	BBJ + UKB	clump_r2_0.05_ws_10000_p_other_0.05_p_tar_0.05	0.0235569	0.0104851	0.0355626
BMI	BBJ + UKB	clump_r2_0.1_ws_500_p_other_0.05_p_tar_0.05	0.021953	0.0095031	0.0334673
BMI	BBJ + UKB	clump_r2_0.1_ws_1000_p_other_0.05_p_tar_0.05	0.0218171	0.00952736	0.032957
BMI	BBJ + UKB	clump_r2_0.1_ws_2000_p_other_0.05_p_tar_0.05	0.0218174	0.00955429	0.0333128
BMI	BBJ + UKB	clump_r2_0.1_ws_5000_p_other_0.05_p_tar_0.05	0.0218244	0.00920175	0.0334443
BMI	BBJ + UKB	clump_r2_0.2_ws_250_p_other_0.05_p_tar_0.05	0.0249766	0.0111912	0.0380747
BMI	BBJ + UKB	clump_r2_0.2_ws_500_p_other_0.05_p_tar_0.05	0.0250493	0.0113943	0.0376987
BMI	BBJ + UKB	clump_r2_0.2_ws_1000_p_other_0.05_p_tar_0.05	0.0243147	0.0106808	0.0371242
BMI	BBJ + UKB	clump_r2_0.2_ws_2500_p_other_0.05_p_tar_0.05	0.0242886	0.0110451	0.0365394
BMI	BBJ + UKB	clump_r2_0.5_ws_100_p_other_0.05_p_tar_0.05	0.0246021	0.011157	0.037982
BMI	BBJ + UKB	clump_r2_0.5_ws_200_p_other_0.05_p_tar_0.05	0.0261476	0.0115129	0.0395748
BMI	BBJ + UKB	clump_r2_0.5_ws_400_p_other_0.05_p_tar_0.05	0.0266952	0.0123408	0.0405054
BMI	BBJ + UKB	clump_r2_0.5_ws_1000_p_other_0.05_p_tar_0.05	0.0268841	0.0122599	0.0404374
BMI	BBJ + UKB	clump_r2_0.8_ws_62.5_p_other_0.05_p_tar_0.05	0.0252635	0.0109568	0.0386548
BMI	BBJ + UKB	clump_r2_0.8_ws_125_p_other_0.05_p_tar_0.05	0.0266154	0.0115133	0.0402551
BMI	BBJ + UKB	clump_r2_0.8_ws_250_p_other_0.05_p_tar_0.05	0.0276839	0.0130328	0.0414175
BMI	BBJ + UKB	clump_r2_0.8_ws_625_p_other_0.05_p_tar_0.05	0.027837	0.0125522	0.0414272
BMI	BBJ + UKB	clump_r2_0.95_ws_52.6315789473684_p_other_0.05_p_tar_0.05	0.0234643	0.00981472	0.0366181
BMI	BBJ + UKB	clump_r2_0.95_ws_105.263157894737_p_other_0.05_p_tar_0.05	0.0241796	0.00979354	0.0369419
BMI	BBJ + UKB	clump_r2_0.95_ws_210.526315789474_p_other_0.05_p_tar_0.05	0.0245307	0.010565	0.0375792
BMI	BBJ + UKB	clump_r2_0.95_ws_526.315789473684_p_other_0.05_p_tar_0.05	0.0244276	0.0104633	0.0367653
BMI	BBJ + UKB	clump_r2_0.01_ws_5000_p_other_0.05_p_tar_0.5	0.0205504	0.00898606	0.0314135
BMI	BBJ + UKB	clump_r2_0.01_ws_10000_p_other_0.05_p_tar_0.5	0.0203833	0.00845273	0.0315131
BMI	BBJ + UKB	clump_r2_0.01_ws_20000_p_other_0.05_p_tar_0.5	0.0190804	0.00781122	0.0298455
BMI	BBJ + UKB	clump_r2_0.01_ws_50000_p_other_0.05_p_tar_0.5	0.0167248	0.00614744	0.026296
BMI	BBJ + UKB	clump_r2_0.05_ws_1000_p_other_0.05_p_tar_0.5	0.0266103	0.012441	0.0395805
BMI	BBJ + UKB	clump_r2_0.05_ws_2000_p_other_0.05_p_tar_0.5	0.0259786	0.0130073	0.0385441
BMI	BBJ + UKB	clump_r2_0.05_ws_4000_p_other_0.05_p_tar_0.5	0.0255509	0.012396	0.0377039
BMI	BBJ + UKB	clump_r2_0.05_ws_10000_p_other_0.05_p_tar_0.5	0.0258055	0.0119948	0.0378963
BMI	BBJ + UKB	clump_r2_0.1_ws_500_p_other_0.05_p_tar_0.5	0.0250057	0.0111068	0.0376232
BMI	BBJ + UKB	clump_r2_0.1_ws_1000_p_other_0.05_p_tar_0.5	0.0249563	0.0111494	0.0376859
BMI	BBJ + UKB	clump_r2_0.1_ws_2000_p_other_0.05_p_tar_0.5	0.0251272	0.0118689	0.0378417
BMI	BBJ + UKB	clump_r2_0.1_ws_5000_p_other_0.05_p_tar_0.5	0.0252076	0.0115934	0.037795
BMI	BBJ + UKB	clump_r2_0.2_ws_250_p_other_0.05_p_tar_0.5	0.0270564	0.0126998	0.0397697
BMI	BBJ + UKB	clump_r2_0.2_ws_500_p_other_0.05_p_tar_0.5	0.0266839	0.0131005	0.0395752
BMI	BBJ + UKB	clump_r2_0.2_ws_1000_p_other_0.05_p_tar_0.5	0.0259208	0.0130073	0.0382567
BMI	BBJ + UKB	clump_r2_0.2_ws_2500_p_other_0.05_p_tar_0.5	0.0259008	0.0125447	0.038293
BMI	BBJ + UKB	clump_r2_0.5_ws_100_p_other_0.05_p_tar_0.5	0.0282933	0.0125372	0.0426564
BMI	BBJ + UKB	clump_r2_0.5_ws_200_p_other_0.05_p_tar_0.5	0.0292615	0.0139751	0.0435353
BMI	BBJ + UKB	clump_r2_0.5_ws_400_p_other_0.05_p_tar_0.5	0.0296515	0.0141585	0.0431764
BMI	BBJ + UKB	clump_r2_0.5_ws_1000_p_other_0.05_p_tar_0.5	0.0295335	0.014139	0.0431726
BMI	BBJ + UKB	clump_r2_0.8_ws_62.5_p_other_0.05_p_tar_0.5	0.0273835	0.0123366	0.0412917
BMI	BBJ + UKB	clump_r2_0.8_ws_125_p_other_0.05_p_tar_0.5	0.0284653	0.0128696	0.0424858
BMI	BBJ + UKB	clump_r2_0.8_ws_250_p_other_0.05_p_tar_0.5	0.0290246	0.0131449	0.0435054
BMI	BBJ + UKB	clump_r2_0.8_ws_625_p_other_0.05_p_tar_0.5	0.0290195	0.0150306	0.0421784
BMI	BBJ + UKB	clump_r2_0.95_ws_52.6315789473684_p_other_0.05_p_tar_0.5	0.0265534	0.0123829	0.0402081
BMI	BBJ + UKB	clump_r2_0.95_ws_105.263157894737_p_other_0.05_p_tar_0.5	0.026921	0.0112749	0.0406429
BMI	BBJ + UKB	clump_r2_0.95_ws_210.526315789474_p_other_0.05_p_tar_0.5	0.0272119	0.0129485	0.0407328
BMI	BBJ + UKB	clump_r2_0.95_ws_526.315789473684_p_other_0.05_p_tar_0.5	0.0270416	0.0128284	0.0403834
BMI	BBJ + UKB	clump_r2_0.01_ws_5000_p_other_0.05_p_tar_1	0.0207413	0.00942437	0.0316073
BMI	BBJ + UKB	clump_r2_0.01_ws_10000_p_other_0.05_p_tar_1	0.0202481	0.00840936	0.0310894
BMI	BBJ + UKB	clump_r2_0.01_ws_20000_p_other_0.05_p_tar_1	0.0187126	0.0066604	0.029579
BMI	BBJ + UKB	clump_r2_0.01_ws_50000_p_other_0.05_p_tar_1	0.0156236	0.00457995	0.0255011
BMI	BBJ + UKB	clump_r2_0.05_ws_1000_p_other_0.05_p_tar_1	0.0282162	0.0143414	0.0410328
BMI	BBJ + UKB	clump_r2_0.05_ws_2000_p_other_0.05_p_tar_1	0.0274243	0.0133927	0.0399692
BMI	BBJ + UKB	clump_r2_0.05_ws_4000_p_other_0.05_p_tar_1	0.0269407	0.0137372	0.0394361
BMI	BBJ + UKB	clump_r2_0.05_ws_10000_p_other_0.05_p_tar_1	0.027003	0.0130921	0.0400321
BMI	BBJ + UKB	clump_r2_0.1_ws_500_p_other_0.05_p_tar_1	0.0267983	0.0137085	0.0393938
BMI	BBJ + UKB	clump_r2_0.1_ws_1000_p_other_0.05_p_tar_1	0.0269082	0.0136759	0.0390921
BMI	BBJ + UKB	clump_r2_0.1_ws_2000_p_other_0.05_p_tar_1	0.0270406	0.013493	0.0397729
BMI	BBJ + UKB	clump_r2_0.1_ws_5000_p_other_0.05_p_tar_1	0.0271251	0.013773	0.0398269
BMI	BBJ + UKB	clump_r2_0.2_ws_250_p_other_0.05_p_tar_1	0.0280783	0.0137437	0.0415731
BMI	BBJ + UKB	clump_r2_0.2_ws_500_p_other_0.05_p_tar_1	0.0277678	0.0141757	0.0411876
BMI	BBJ + UKB	clump_r2_0.2_ws_1000_p_other_0.05_p_tar_1	0.0270245	0.0132607	0.0394199
BMI	BBJ + UKB	clump_r2_0.2_ws_2500_p_other_0.05_p_tar_1	0.0270819	0.0142492	0.0398281
BMI	BBJ + UKB	clump_r2_0.5_ws_100_p_other_0.05_p_tar_1	0.0287735	0.0132836	0.04338
BMI	BBJ + UKB	clump_r2_0.5_ws_200_p_other_0.05_p_tar_1	0.0297026	0.0146697	0.0435874
BMI	BBJ + UKB	clump_r2_0.5_ws_400_p_other_0.05_p_tar_1	0.0299935	0.0152127	0.0434774
BMI	BBJ + UKB	clump_r2_0.5_ws_1000_p_other_0.05_p_tar_1	0.0298184	0.015404	0.0435822
BMI	BBJ + UKB	clump_r2_0.8_ws_62.5_p_other_0.05_p_tar_1	0.0276195	0.0122746	0.0415493
BMI	BBJ + UKB	clump_r2_0.8_ws_125_p_other_0.05_p_tar_1	0.0285273	0.0129282	0.04288
BMI	BBJ + UKB	clump_r2_0.8_ws_250_p_other_0.05_p_tar_1	0.0290345	0.0141987	0.0428021
BMI	BBJ + UKB	clump_r2_0.8_ws_625_p_other_0.05_p_tar_1	0.0290976	0.0146126	0.0428709
BMI	BBJ + UKB	clump_r2_0.95_ws_52.6315789473684_p_other_0.05_p_tar_1	0.026687	0.0125916	0.0396115
BMI	BBJ + UKB	clump_r2_0.95_ws_105.263157894737_p_other_0.05_p_tar_1	0.0270156	0.0120069	0.0406281
BMI	BBJ + UKB	clump_r2_0.95_ws_210.526315789474_p_other_0.05_p_tar_1	0.0272033	0.0125572	0.0412607
BMI	BBJ + UKB	clump_r2_0.95_ws_526.315789473684_p_other_0.05_p_tar_1	0.0270403	0.0119901	0.0408989
BMI	BBJ + UKB	clump_r2_0.01_ws_5000_p_other_0.5_p_tar_5e-08	0.0195251	0.00807817	0.0298486
BMI	BBJ + UKB	clump_r2_0.01_ws_10000_p_other_0.5_p_tar_5e-08	0.0181502	0.00635044	0.0284255
BMI	BBJ + UKB	clump_r2_0.01_ws_20000_p_other_0.5_p_tar_5e-08	0.0174722	0.00552455	0.028359
BMI	BBJ + UKB	clump_r2_0.01_ws_50000_p_other_0.5_p_tar_5e-08	0.01661	0.0054758	0.0267894
BMI	BBJ + UKB	clump_r2_0.05_ws_1000_p_other_0.5_p_tar_5e-08	0.0227226	0.00864168	0.0356204
BMI	BBJ + UKB	clump_r2_0.05_ws_2000_p_other_0.5_p_tar_5e-08	0.0221956	0.00894585	0.0347105
BMI	BBJ + UKB	clump_r2_0.05_ws_4000_p_other_0.5_p_tar_5e-08	0.0216806	0.00839586	0.0337181
BMI	BBJ + UKB	clump_r2_0.05_ws_10000_p_other_0.5_p_tar_5e-08	0.0217294	0.00813897	0.0339631
BMI	BBJ + UKB	clump_r2_0.1_ws_500_p_other_0.5_p_tar_5e-08	0.0229414	0.00955405	0.0355219
BMI	BBJ + UKB	clump_r2_0.1_ws_1000_p_other_0.5_p_tar_5e-08	0.0227275	0.00965775	0.0347454
BMI	BBJ + UKB	clump_r2_0.1_ws_2000_p_other_0.5_p_tar_5e-08	0.0228781	0.00928242	0.035305
BMI	BBJ + UKB	clump_r2_0.1_ws_5000_p_other_0.5_p_tar_5e-08	0.0228396	0.00935343	0.0350309
BMI	BBJ + UKB	clump_r2_0.2_ws_250_p_other_0.5_p_tar_5e-08	0.025545	0.0112246	0.0383632
BMI	BBJ + UKB	clump_r2_0.2_ws_500_p_other_0.5_p_tar_5e-08	0.0244091	0.010533	0.0373193
BMI	BBJ + UKB	clump_r2_0.2_ws_1000_p_other_0.5_p_tar_5e-08	0.0238566	0.0112098	0.0361322
BMI	BBJ + UKB	clump_r2_0.2_ws_2500_p_other_0.5_p_tar_5e-08	0.0239872	0.0104581	0.0365295
BMI	BBJ + UKB	clump_r2_0.5_ws_100_p_other_0.5_p_tar_5e-08	0.0276105	0.011674	0.0422509
BMI	BBJ + UKB	clump_r2_0.5_ws_200_p_other_0.5_p_tar_5e-08	0.0280143	0.0130678	0.0422577
BMI	BBJ + UKB	clump_r2_0.5_ws_400_p_other_0.5_p_tar_5e-08	0.0283751	0.0136115	0.0423066
BMI	BBJ + UKB	clump_r2_0.5_ws_1000_p_other_0.5_p_tar_5e-08	0.0281534	0.013105	0.0412607
BMI	BBJ + UKB	clump_r2_0.8_ws_62.5_p_other_0.5_p_tar_5e-08	0.0286315	0.012792	0.0432041
BMI	BBJ + UKB	clump_r2_0.8_ws_125_p_other_0.5_p_tar_5e-08	0.0299931	0.0136671	0.0442444
BMI	BBJ + UKB	clump_r2_0.8_ws_250_p_other_0.5_p_tar_5e-08	0.0305945	0.0144403	0.0454239
BMI	BBJ + UKB	clump_r2_0.8_ws_625_p_other_0.5_p_tar_5e-08	0.0306694	0.0158088	0.0447472
BMI	BBJ + UKB	clump_r2_0.95_ws_52.6315789473684_p_other_0.5_p_tar_5e-08	0.0291637	0.0157068	0.0434474
BMI	BBJ + UKB	clump_r2_0.95_ws_105.263157894737_p_other_0.5_p_tar_5e-08	0.0298296	0.0154179	0.043225
BMI	BBJ + UKB	clump_r2_0.95_ws_210.526315789474_p_other_0.5_p_tar_5e-08	0.0301462	0.0151538	0.0440263
BMI	BBJ + UKB	clump_r2_0.95_ws_526.315789473684_p_other_0.5_p_tar_5e-08	0.0299796	0.0152953	0.0438047
BMI	BBJ + UKB	clump_r2_0.01_ws_5000_p_other_0.5_p_tar_5e-07	0.019213	0.00824344	0.0295136
BMI	BBJ + UKB	clump_r2_0.01_ws_10000_p_other_0.5_p_tar_5e-07	0.0178182	0.00666839	0.0279094
BMI	BBJ + UKB	clump_r2_0.01_ws_20000_p_other_0.5_p_tar_5e-07	0.0171258	0.00567787	0.027715
BMI	BBJ + UKB	clump_r2_0.01_ws_50000_p_other_0.5_p_tar_5e-07	0.0162025	0.00472776	0.0265423
BMI	BBJ + UKB	clump_r2_0.05_ws_1000_p_other_0.5_p_tar_5e-07	0.0225354	0.00927923	0.0347422
BMI	BBJ + UKB	clump_r2_0.05_ws_2000_p_other_0.5_p_tar_5e-07	0.0220137	0.00888744	0.0338987
BMI	BBJ + UKB	clump_r2_0.05_ws_4000_p_other_0.5_p_tar_5e-07	0.0215011	0.00892714	0.0333232
BMI	BBJ + UKB	clump_r2_0.05_ws_10000_p_other_0.5_p_tar_5e-07	0.0215484	0.00827628	0.0338749
BMI	BBJ + UKB	clump_r2_0.1_ws_500_p_other_0.5_p_tar_5e-07	0.0228017	0.00920102	0.0350047
BMI	BBJ + UKB	clump_r2_0.1_ws_1000_p_other_0.5_p_tar_5e-07	0.0226123	0.00933765	0.0348175
BMI	BBJ + UKB	clump_r2_0.1_ws_2000_p_other_0.5_p_tar_5e-07	0.0227631	0.00957867	0.0345392
BMI	BBJ + UKB	clump_r2_0.1_ws_5000_p_other_0.5_p_tar_5e-07	0.0227254	0.00970217	0.0346074
BMI	BBJ + UKB	clump_r2_0.2_ws_250_p_other_0.5_p_tar_5e-07	0.0252565	0.0104665	0.0387946
BMI	BBJ + UKB	clump_r2_0.2_ws_500_p_other_0.5_p_tar_5e-07	0.0241448	0.00997875	0.0371326
BMI	BBJ + UKB	clump_r2_0.2_ws_1000_p_other_0.5_p_tar_5e-07	0.0235936	0.0101473	0.035588
BMI	BBJ + UKB	clump_r2_0.2_ws_2500_p_other_0.5_p_tar_5e-07	0.0237233	0.0100354	0.0360072
BMI	BBJ + UKB	clump_r2_0.5_ws_100_p_other_0.5_p_tar_5e-07	0.0274288	0.0121974	0.0416259
BMI	BBJ + UKB	clump_r2_0.5_ws_200_p_other_0.5_p_tar_5e-07	0.0278623	0.0126115	0.0423482
BMI	BBJ + UKB	clump_r2_0.5_ws_400_p_other_0.5_p_tar_5e-07	0.0282138	0.0134502	0.0417461
BMI	BBJ + UKB	clump_r2_0.5_ws_1000_p_other_0.5_p_tar_5e-07	0.0280019	0.0129586	0.0415245
BMI	BBJ + UKB	clump_r2_0.8_ws_62.5_p_other_0.5_p_tar_5e-07	0.0285431	0.0132883	0.042754
BMI	BBJ + UKB	clump_r2_0.8_ws_125_p_other_0.5_p_tar_5e-07	0.0298821	0.013948	0.0447257
BMI	BBJ + UKB	clump_r2_0.8_ws_250_p_other_0.5_p_tar_5e-07	0.0304518	0.0147127	0.0451449
BMI	BBJ + UKB	clump_r2_0.8_ws_625_p_other_0.5_p_tar_5e-07	0.030528	0.0140879	0.0450473
BMI	BBJ + UKB	clump_r2_0.95_ws_52.6315789473684_p_other_0.5_p_tar_5e-07	0.0290903	0.0149671	0.0423637
BMI	BBJ + UKB	clump_r2_0.95_ws_105.263157894737_p_other_0.5_p_tar_5e-07	0.0297431	0.0143337	0.0439685
BMI	BBJ + UKB	clump_r2_0.95_ws_210.526315789474_p_other_0.5_p_tar_5e-07	0.0300486	0.0156844	0.0436587
BMI	BBJ + UKB	clump_r2_0.95_ws_526.315789473684_p_other_0.5_p_tar_5e-07	0.0298786	0.0152113	0.0433919
BMI	BBJ + UKB	clump_r2_0.01_ws_5000_p_other_0.5_p_tar_5e-06	0.0196779	0.00813349	0.0306079
BMI	BBJ + UKB	clump_r2_0.01_ws_10000_p_other_0.5_p_tar_5e-06	0.0183268	0.00687885	0.0289694
BMI	BBJ + UKB	clump_r2_0.01_ws_20000_p_other_0.5_p_tar_5e-06	0.0176336	0.00612995	0.0280939
BMI	BBJ + UKB	clump_r2_0.01_ws_50000_p_other_0.5_p_tar_5e-06	0.0167514	0.00566865	0.026562
BMI	BBJ + UKB	clump_r2_0.05_ws_1000_p_other_0.5_p_tar_5e-06	0.0229143	0.00910682	0.0358243
BMI	BBJ + UKB	clump_r2_0.05_ws_2000_p_other_0.5_p_tar_5e-06	0.0222801	0.00849607	0.0348609
BMI	BBJ + UKB	clump_r2_0.05_ws_4000_p_other_0.5_p_tar_5e-06	0.0217656	0.00891863	0.034243
BMI	BBJ + UKB	clump_r2_0.05_ws_10000_p_other_0.5_p_tar_5e-06	0.0218103	0.00839182	0.0340652
BMI	BBJ + UKB	clump_r2_0.1_ws_500_p_other_0.5_p_tar_5e-06	0.0230867	0.00942812	0.0352494
BMI	BBJ + UKB	clump_r2_0.1_ws_1000_p_other_0.5_p_tar_5e-06	0.022948	0.010027	0.0353171
BMI	BBJ + UKB	clump_r2_0.1_ws_2000_p_other_0.5_p_tar_5e-06	0.0230034	0.00975591	0.034951
BMI	BBJ + UKB	clump_r2_0.1_ws_5000_p_other_0.5_p_tar_5e-06	0.0229647	0.0096549	0.0349422
BMI	BBJ + UKB	clump_r2_0.2_ws_250_p_other_0.5_p_tar_5e-06	0.0254233	0.0110056	0.0387201
BMI	BBJ + UKB	clump_r2_0.2_ws_500_p_other_0.5_p_tar_5e-06	0.0242989	0.0108974	0.036641
BMI	BBJ + UKB	clump_r2_0.2_ws_1000_p_other_0.5_p_tar_5e-06	0.0237556	0.00986693	0.0359852
BMI	BBJ + UKB	clump_r2_0.2_ws_2500_p_other_0.5_p_tar_5e-06	0.0238027	0.00980473	0.0361149
BMI	BBJ + UKB	clump_r2_0.5_ws_100_p_other_0.5_p_tar_5e-06	0.0274081	0.0127665	0.0415653
BMI	BBJ + UKB	clump_r2_0.5_ws_200_p_other_0.5_p_tar_5e-06	0.0279629	0.0125265	0.041577
BMI	BBJ + UKB	clump_r2_0.5_ws_400_p_other_0.5_p_tar_5e-06	0.0282891	0.0128602	0.0426761
BMI	BBJ + UKB	clump_r2_0.5_ws_1000_p_other_0.5_p_tar_5e-06	0.0280836	0.0130425	0.0424714
BMI	BBJ + UKB	clump_r2_0.8_ws_62.5_p_other_0.5_p_tar_5e-06	0.0284867	0.0122098	0.0430788
BMI	BBJ + UKB	clump_r2_0.8_ws_125_p_other_0.5_p_tar_5e-06	0.0298325	0.0140377	0.0444744
BMI	BBJ + UKB	clump_r2_0.8_ws_250_p_other_0.5_p_tar_5e-06	0.0304518	0.0155586	0.045239
BMI	BBJ + UKB	clump_r2_0.8_ws_625_p_other_0.5_p_tar_5e-06	0.0305252	0.0154584	0.0448013
BMI	BBJ + UKB	clump_r2_0.95_ws_52.6315789473684_p_other_0.5_p_tar_5e-06	0.0289715	0.0138778	0.0433337
BMI	BBJ + UKB	clump_r2_0.95_ws_105.263157894737_p_other_0.5_p_tar_5e-06	0.029599	0.0135722	0.0443289
BMI	BBJ + UKB	clump_r2_0.95_ws_210.526315789474_p_other_0.5_p_tar_5e-06	0.029898	0.0147137	0.0436622
BMI	BBJ + UKB	clump_r2_0.95_ws_526.315789473684_p_other_0.5_p_tar_5e-06	0.0297287	0.0148355	0.0436174
BMI	BBJ + UKB	clump_r2_0.01_ws_5000_p_other_0.5_p_tar_5e-05	0.0199369	0.00839531	0.0304006
BMI	BBJ + UKB	clump_r2_0.01_ws_10000_p_other_0.5_p_tar_5e-05	0.0186071	0.00684159	0.0291789
BMI	BBJ + UKB	clump_r2_0.01_ws_20000_p_other_0.5_p_tar_5e-05	0.0179252	0.00549841	0.0284811
BMI	BBJ + UKB	clump_r2_0.01_ws_50000_p_other_0.5_p_tar_5e-05	0.0168473	0.00614445	0.0270424
BMI	BBJ + UKB	clump_r2_0.05_ws_1000_p_other_0.5_p_tar_5e-05	0.0233939	0.00954813	0.0359195
BMI	BBJ + UKB	clump_r2_0.05_ws_2000_p_other_0.5_p_tar_5e-05	0.0227532	0.00917144	0.0353805
BMI	BBJ + UKB	clump_r2_0.05_ws_4000_p_other_0.5_p_tar_5e-05	0.0222318	0.00935926	0.0342599
BMI	BBJ + UKB	clump_r2_0.05_ws_10000_p_other_0.5_p_tar_5e-05	0.0222823	0.00916848	0.0348434
BMI	BBJ + UKB	clump_r2_0.1_ws_500_p_other_0.5_p_tar_5e-05	0.0234648	0.00920802	0.035731
BMI	BBJ + UKB	clump_r2_0.1_ws_1000_p_other_0.5_p_tar_5e-05	0.0233283	0.0102006	0.0357302
BMI	BBJ + UKB	clump_r2_0.1_ws_2000_p_other_0.5_p_tar_5e-05	0.0233855	0.00916953	0.0364092
BMI	BBJ + UKB	clump_r2_0.1_ws_5000_p_other_0.5_p_tar_5e-05	0.0233464	0.00940188	0.0356205
BMI	BBJ + UKB	clump_r2_0.2_ws_250_p_other_0.5_p_tar_5e-05	0.0259726	0.0114843	0.0394962
BMI	BBJ + UKB	clump_r2_0.2_ws_500_p_other_0.5_p_tar_5e-05	0.0248571	0.0115715	0.038083
BMI	BBJ + UKB	clump_r2_0.2_ws_1000_p_other_0.5_p_tar_5e-05	0.0243029	0.0103286	0.0370722
BMI	BBJ + UKB	clump_r2_0.2_ws_2500_p_other_0.5_p_tar_5e-05	0.0243511	0.00978404	0.0372518
BMI	BBJ + UKB	clump_r2_0.5_ws_100_p_other_0.5_p_tar_5e-05	0.0278955	0.0119991	0.0421777
BMI	BBJ + UKB	clump_r2_0.5_ws_200_p_other_0.5_p_tar_5e-05	0.0284834	0.0135239	0.0423431
BMI	BBJ + UKB	clump_r2_0.5_ws_400_p_other_0.5_p_tar_5e-05	0.028884	0.0139491	0.0425451
BMI	BBJ + UKB	clump_r2_0.5_ws_1000_p_other_0.5_p_tar_5e-05	0.0286878	0.0138694	0.0427273
BMI	BBJ + UKB	clump_r2_0.8_ws_62.5_p_other_0.5_p_tar_5e-05	0.0288675	0.0135132	0.0434769
BMI	BBJ + UKB	clump_r2_0.8_ws_125_p_other_0.5_p_tar_5e-05	0.0302143	0.0138655	0.0452579
BMI	BBJ + UKB	clump_r2_0.8_ws_250_p_other_0.5_p_tar_5e-05	0.0308425	0.0158482	0.0458591
BMI	BBJ + UKB	clump_r2_0.8_ws_625_p_other_0.5_p_tar_5e-05	0.0309247	0.015069	0.0455115
BMI	BBJ + UKB	clump_r2_0.95_ws_52.6315789473684_p_other_0.5_p_tar_5e-05	0.0290223	0.013701	0.0427072
BMI	BBJ + UKB	clump_r2_0.95_ws_105.263157894737_p_other_0.5_p_tar_5e-05	0.0296659	0.0145106	0.0433278
BMI	BBJ + UKB	clump_r2_0.95_ws_210.526315789474_p_other_0.5_p_tar_5e-05	0.029939	0.0147985	0.0441972
BMI	BBJ + UKB	clump_r2_0.95_ws_526.315789473684_p_other_0.5_p_tar_5e-05	0.0297695	0.0141177	0.0439637
BMI	BBJ + UKB	clump_r2_0.01_ws_5000_p_other_0.5_p_tar_5e-04	0.0205655	0.00816002	0.0316833
BMI	BBJ + UKB	clump_r2_0.01_ws_10000_p_other_0.5_p_tar_5e-04	0.0191097	0.00677398	0.0297422
BMI	BBJ + UKB	clump_r2_0.01_ws_20000_p_other_0.5_p_tar_5e-04	0.0182298	0.00582952	0.0290937
BMI	BBJ + UKB	clump_r2_0.01_ws_50000_p_other_0.5_p_tar_5e-04	0.0166622	0.00536969	0.0267676
BMI	BBJ + UKB	clump_r2_0.05_ws_1000_p_other_0.5_p_tar_5e-04	0.0237517	0.0106143	0.036761
BMI	BBJ + UKB	clump_r2_0.05_ws_2000_p_other_0.5_p_tar_5e-04	0.0231136	0.0100455	0.0352558
BMI	BBJ + UKB	clump_r2_0.05_ws_4000_p_other_0.5_p_tar_5e-04	0.022591	0.00897734	0.0352026
BMI	BBJ + UKB	clump_r2_0.05_ws_10000_p_other_0.5_p_tar_5e-04	0.0226411	0.0091779	0.0347961
BMI	BBJ + UKB	clump_r2_0.1_ws_500_p_other_0.5_p_tar_5e-04	0.0236734	0.0104503	0.0357856
BMI	BBJ + UKB	clump_r2_0.1_ws_1000_p_other_0.5_p_tar_5e-04	0.0235062	0.00982707	0.0363732
BMI	BBJ + UKB	clump_r2_0.1_ws_2000_p_other_0.5_p_tar_5e-04	0.0235663	0.0102606	0.036218
BMI	BBJ + UKB	clump_r2_0.1_ws_5000_p_other_0.5_p_tar_5e-04	0.0235309	0.00985895	0.0354868
BMI	BBJ + UKB	clump_r2_0.2_ws_250_p_other_0.5_p_tar_5e-04	0.0261048	0.0109916	0.0398569
BMI	BBJ + UKB	clump_r2_0.2_ws_500_p_other_0.5_p_tar_5e-04	0.0250128	0.0108862	0.0376654
BMI	BBJ + UKB	clump_r2_0.2_ws_1000_p_other_0.5_p_tar_5e-04	0.0244561	0.0103159	0.0372218
BMI	BBJ + UKB	clump_r2_0.2_ws_2500_p_other_0.5_p_tar_5e-04	0.0245066	0.0106296	0.0372635
BMI	BBJ + UKB	clump_r2_0.5_ws_100_p_other_0.5_p_tar_5e-04	0.0277473	0.0125087	0.0411601
BMI	BBJ + UKB	clump_r2_0.5_ws_200_p_other_0.5_p_tar_5e-04	0.028322	0.0131783	0.0424295
BMI	BBJ + UKB	clump_r2_0.5_ws_400_p_other_0.5_p_tar_5e-04	0.0287727	0.0127346	0.0433306
BMI	BBJ + UKB	clump_r2_0.5_ws_1000_p_other_0.5_p_tar_5e-04	0.0285819	0.0136414	0.0423289
BMI	BBJ + UKB	clump_r2_0.8_ws_62.5_p_other_0.5_p_tar_5e-04	0.028945	0.01397	0.0437054
BMI	BBJ + UKB	clump_r2_0.8_ws_125_p_other_0.5_p_tar_5e-04	0.0301369	0.0143364	0.0452263
BMI	BBJ + UKB	clump_r2_0.8_ws_250_p_other_0.5_p_tar_5e-04	0.0306987	0.0141056	0.0454343
BMI	BBJ + UKB	clump_r2_0.8_ws_625_p_other_0.5_p_tar_5e-04	0.0307814	0.0148534	0.0451875
BMI	BBJ + UKB	clump_r2_0.95_ws_52.6315789473684_p_other_0.5_p_tar_5e-04	0.0286493	0.0136221	0.0422333
BMI	BBJ + UKB	clump_r2_0.95_ws_105.263157894737_p_other_0.5_p_tar_5e-04	0.0291915	0.0134048	0.043184
BMI	BBJ + UKB	clump_r2_0.95_ws_210.526315789474_p_other_0.5_p_tar_5e-04	0.0294303	0.0143035	0.0430907
BMI	BBJ + UKB	clump_r2_0.95_ws_526.315789473684_p_other_0.5_p_tar_5e-04	0.0292751	0.0142622	0.0431646
BMI	BBJ + UKB	clump_r2_0.01_ws_5000_p_other_0.5_p_tar_0.005	0.021225	0.00862102	0.0323159
BMI	BBJ + UKB	clump_r2_0.01_ws_10000_p_other_0.5_p_tar_0.005	0.0191304	0.00722891	0.0297695
BMI	BBJ + UKB	clump_r2_0.01_ws_20000_p_other_0.5_p_tar_0.005	0.0182	0.00641914	0.0293195
BMI	BBJ + UKB	clump_r2_0.01_ws_50000_p_other_0.5_p_tar_0.005	0.0161385	0.00512578	0.0259806
BMI	BBJ + UKB	clump_r2_0.05_ws_1000_p_other_0.5_p_tar_0.005	0.0245336	0.0101065	0.0376457
BMI	BBJ + UKB	clump_r2_0.05_ws_2000_p_other_0.5_p_tar_0.005	0.0239143	0.00947793	0.0370075
BMI	BBJ + UKB	clump_r2_0.05_ws_4000_p_other_0.5_p_tar_0.005	0.0233561	0.0103464	0.0362308
BMI	BBJ + UKB	clump_r2_0.05_ws_10000_p_other_0.5_p_tar_0.005	0.0234055	0.00857429	0.0363151
BMI	BBJ + UKB	clump_r2_0.1_ws_500_p_other_0.5_p_tar_0.005	0.0246328	0.0110365	0.0375407
BMI	BBJ + UKB	clump_r2_0.1_ws_1000_p_other_0.5_p_tar_0.005	0.0245609	0.0105724	0.0378431
BMI	BBJ + UKB	clump_r2_0.1_ws_2000_p_other_0.5_p_tar_0.005	0.0246362	0.011277	0.0374821
BMI	BBJ + UKB	clump_r2_0.1_ws_5000_p_other_0.5_p_tar_0.005	0.0245658	0.0106505	0.0376624
BMI	BBJ + UKB	clump_r2_0.2_ws_250_p_other_0.5_p_tar_0.005	0.0265423	0.011268	0.0407301
BMI	BBJ + UKB	clump_r2_0.2_ws_500_p_other_0.5_p_tar_0.005	0.0255407	0.0113755	0.0384925
BMI	BBJ + UKB	clump_r2_0.2_ws_1000_p_other_0.5_p_tar_0.005	0.0249595	0.00987797	0.038254
BMI	BBJ + UKB	clump_r2_0.2_ws_2500_p_other_0.5_p_tar_0.005	0.0250095	0.011513	0.038247
BMI	BBJ + UKB	clump_r2_0.5_ws_100_p_other_0.5_p_tar_0.005	0.0280322	0.0125939	0.0427988
BMI	BBJ + UKB	clump_r2_0.5_ws_200_p_other_0.5_p_tar_0.005	0.028681	0.0129771	0.0433207
BMI	BBJ + UKB	clump_r2_0.5_ws_400_p_other_0.5_p_tar_0.005	0.0291103	0.0142782	0.043269
BMI	BBJ + UKB	clump_r2_0.5_ws_1000_p_other_0.5_p_tar_0.005	0.0289506	0.0132771	0.0429858
BMI	BBJ + UKB	clump_r2_0.8_ws_62.5_p_other_0.5_p_tar_0.005	0.0287938	0.0127596	0.0431242
BMI	BBJ + UKB	clump_r2_0.8_ws_125_p_other_0.5_p_tar_0.005	0.0301336	0.0140071	0.0447033
BMI	BBJ + UKB	clump_r2_0.8_ws_250_p_other_0.5_p_tar_0.005	0.0307187	0.0141502	0.0458945
BMI	BBJ + UKB	clump_r2_0.8_ws_625_p_other_0.5_p_tar_0.005	0.0308046	0.0152565	0.0449198
BMI	BBJ + UKB	clump_r2_0.95_ws_52.6315789473684_p_other_0.5_p_tar_0.005	0.0277808	0.0134932	0.0409475
BMI	BBJ + UKB	clump_r2_0.95_ws_105.263157894737_p_other_0.5_p_tar_0.005	0.0282684	0.0137345	0.0420996
BMI	BBJ + UKB	clump_r2_0.95_ws_210.526315789474_p_other_0.5_p_tar_0.005	0.0284951	0.0131978	0.0422498
BMI	BBJ + UKB	clump_r2_0.95_ws_526.315789473684_p_other_0.5_p_tar_0.005	0.0283246	0.0147799	0.0414867
BMI	BBJ + UKB	clump_r2_0.01_ws_5000_p_other_0.5_p_tar_0.05	0.0209311	0.00935074	0.0319763
BMI	BBJ + UKB	clump_r2_0.01_ws_10000_p_other_0.5_p_tar_0.05	0.0196512	0.0077729	0.0302667
BMI	BBJ + UKB	clump_r2_0.01_ws_20000_p_other_0.5_p_tar_0.05	0.0160727	0.0052883	0.0264735
BMI	BBJ + UKB	clump_r2_0.01_ws_50000_p_other_0.5_p_tar_0.05	0.0158301	0.00558896	0.0251533
BMI	BBJ + UKB	clump_r2_0.05_ws_1000_p_other_0.5_p_tar_0.05	0.0253473	0.010969	0.0385096
BMI	BBJ + UKB	clump_r2_0.05_ws_2000_p_other_0.5_p_tar_0.05	0.0246399	0.0107034	0.0374233
BMI	BBJ + UKB	clump_r2_0.05_ws_4000_p_other_0.5_p_tar_0.05	0.0241228	0.0107139	0.0365829
BMI	BBJ + UKB	clump_r2_0.05_ws_10000_p_other_0.5_p_tar_0.05	0.0241851	0.011086	0.0364426
BMI	BBJ + UKB	clump_r2_0.1_ws_500_p_other_0.5_p_tar_0.05	0.0231588	0.00960786	0.0355947
BMI	BBJ + UKB	clump_r2_0.1_ws_1000_p_other_0.5_p_tar_0.05	0.0232618	0.010583	0.0351158
BMI	BBJ + UKB	clump_r2_0.1_ws_2000_p_other_0.5_p_tar_0.05	0.0233188	0.0100246	0.0347807
BMI	BBJ + UKB	clump_r2_0.1_ws_5000_p_other_0.5_p_tar_0.05	0.0233338	0.0102774	0.0355016
BMI	BBJ + UKB	clump_r2_0.2_ws_250_p_other_0.5_p_tar_0.05	0.0256171	0.0117621	0.038181
BMI	BBJ + UKB	clump_r2_0.2_ws_500_p_other_0.5_p_tar_0.05	0.0249592	0.0115841	0.0371261
BMI	BBJ + UKB	clump_r2_0.2_ws_1000_p_other_0.5_p_tar_0.05	0.0242949	0.0107417	0.0365793
BMI	BBJ + UKB	clump_r2_0.2_ws_2500_p_other_0.5_p_tar_0.05	0.0243455	0.0101015	0.0368977
BMI	BBJ + UKB	clump_r2_0.5_ws_100_p_other_0.5_p_tar_0.05	0.0271722	0.0115244	0.0413485
BMI	BBJ + UKB	clump_r2_0.5_ws_200_p_other_0.5_p_tar_0.05	0.0278245	0.0122612	0.0422673
BMI	BBJ + UKB	clump_r2_0.5_ws_400_p_other_0.5_p_tar_0.05	0.0283126	0.0123279	0.0423814
BMI	BBJ + UKB	clump_r2_0.5_ws_1000_p_other_0.5_p_tar_0.05	0.0282031	0.0124586	0.0424147
BMI	BBJ + UKB	clump_r2_0.8_ws_62.5_p_other_0.5_p_tar_0.05	0.0268783	0.0118244	0.0410408
BMI	BBJ + UKB	clump_r2_0.8_ws_125_p_other_0.5_p_tar_0.05	0.0281086	0.0118344	0.0422308
BMI	BBJ + UKB	clump_r2_0.8_ws_250_p_other_0.5_p_tar_0.05	0.0287766	0.0132097	0.0430198
BMI	BBJ + UKB	clump_r2_0.8_ws_625_p_other_0.5_p_tar_0.05	0.0288379	0.0138883	0.0435314
BMI	BBJ + UKB	clump_r2_0.95_ws_52.6315789473684_p_other_0.5_p_tar_0.05	0.0261412	0.0120638	0.039507
BMI	BBJ + UKB	clump_r2_0.95_ws_105.263157894737_p_other_0.5_p_tar_0.05	0.0267102	0.0119862	0.0402921
BMI	BBJ + UKB	clump_r2_0.95_ws_210.526315789474_p_other_0.5_p_tar_0.05	0.0269306	0.0124539	0.0406124
BMI	BBJ + UKB	clump_r2_0.95_ws_526.315789473684_p_other_0.5_p_tar_0.05	0.0267675	0.0126122	0.0402653
BMI	BBJ + UKB	clump_r2_0.01_ws_5000_p_other_0.5_p_tar_0.5	0.0212084	0.00936683	0.0320794
BMI	BBJ + UKB	clump_r2_0.01_ws_10000_p_other_0.5_p_tar_0.5	0.0208399	0.00841205	0.0319294
BMI	BBJ + UKB	clump_r2_0.01_ws_20000_p_other_0.5_p_tar_0.5	0.0192772	0.0080997	0.0301672
BMI	BBJ + UKB	clump_r2_0.01_ws_50000_p_other_0.5_p_tar_0.5	0.01654	0.00636705	0.0265091
BMI	BBJ + UKB	clump_r2_0.05_ws_1000_p_other_0.5_p_tar_0.5	0.0280174	0.0133438	0.0409409
BMI	BBJ + UKB	clump_r2_0.05_ws_2000_p_other_0.5_p_tar_0.5	0.0272136	0.012613	0.0402372
BMI	BBJ + UKB	clump_r2_0.05_ws_4000_p_other_0.5_p_tar_0.5	0.0267502	0.012451	0.0399697
BMI	BBJ + UKB	clump_r2_0.05_ws_10000_p_other_0.5_p_tar_0.5	0.0268669	0.0119307	0.0399353
BMI	BBJ + UKB	clump_r2_0.1_ws_500_p_other_0.5_p_tar_0.5	0.0259632	0.0115139	0.0392353
BMI	BBJ + UKB	clump_r2_0.1_ws_1000_p_other_0.5_p_tar_0.5	0.0259437	0.0130884	0.0384751
BMI	BBJ + UKB	clump_r2_0.1_ws_2000_p_other_0.5_p_tar_0.5	0.0260941	0.0129855	0.0386474
BMI	BBJ + UKB	clump_r2_0.1_ws_5000_p_other_0.5_p_tar_0.5	0.0261248	0.0122738	0.0387312
BMI	BBJ + UKB	clump_r2_0.2_ws_250_p_other_0.5_p_tar_0.5	0.0277797	0.0133403	0.0415932
BMI	BBJ + UKB	clump_r2_0.2_ws_500_p_other_0.5_p_tar_0.5	0.0274493	0.0137631	0.0402793
BMI	BBJ + UKB	clump_r2_0.2_ws_1000_p_other_0.5_p_tar_0.5	0.0266661	0.0127776	0.0398547
BMI	BBJ + UKB	clump_r2_0.2_ws_2500_p_other_0.5_p_tar_0.5	0.0267086	0.0124161	0.0396142
BMI	BBJ + UKB	clump_r2_0.5_ws_100_p_other_0.5_p_tar_0.5	0.0286198	0.0136704	0.0424668
BMI	BBJ + UKB	clump_r2_0.5_ws_200_p_other_0.5_p_tar_0.5	0.0296074	0.0140206	0.0444807
BMI	BBJ + UKB	clump_r2_0.5_ws_400_p_other_0.5_p_tar_0.5	0.0298733	0.0143272	0.0442804
BMI	BBJ + UKB	clump_r2_0.5_ws_1000_p_other_0.5_p_tar_0.5	0.0297076	0.0144238	0.0442959
BMI	BBJ + UKB	clump_r2_0.8_ws_62.5_p_other_0.5_p_tar_0.5	0.0278431	0.0130197	0.0418256
BMI	BBJ + UKB	clump_r2_0.8_ws_125_p_other_0.5_p_tar_0.5	0.0288368	0.014164	0.0427584
BMI	BBJ + UKB	clump_r2_0.8_ws_250_p_other_0.5_p_tar_0.5	0.0293369	0.0144621	0.0428457
BMI	BBJ + UKB	clump_r2_0.8_ws_625_p_other_0.5_p_tar_0.5	0.0293568	0.0146869	0.0432815
BMI	BBJ + UKB	clump_r2_0.95_ws_52.6315789473684_p_other_0.5_p_tar_0.5	0.0268674	0.0125707	0.0404006
BMI	BBJ + UKB	clump_r2_0.95_ws_105.263157894737_p_other_0.5_p_tar_0.5	0.0272035	0.0125396	0.0410315
BMI	BBJ + UKB	clump_r2_0.95_ws_210.526315789474_p_other_0.5_p_tar_0.5	0.0274094	0.0130327	0.041514
BMI	BBJ + UKB	clump_r2_0.95_ws_526.315789473684_p_other_0.5_p_tar_0.5	0.0272267	0.0125709	0.0404236
BMI	BBJ + UKB	clump_r2_0.01_ws_5000_p_other_0.5_p_tar_1	0.0207413	0.00914631	0.0311542
BMI	BBJ + UKB	clump_r2_0.01_ws_10000_p_other_0.5_p_tar_1	0.0202481	0.00874433	0.0302843
BMI	BBJ + UKB	clump_r2_0.01_ws_20000_p_other_0.5_p_tar_1	0.0187126	0.00726388	0.0295086
BMI	BBJ + UKB	clump_r2_0.01_ws_50000_p_other_0.5_p_tar_1	0.0156236	0.00511158	0.0249685
BMI	BBJ + UKB	clump_r2_0.05_ws_1000_p_other_0.5_p_tar_1	0.0282162	0.0137883	0.0413092
BMI	BBJ + UKB	clump_r2_0.05_ws_2000_p_other_0.5_p_tar_1	0.0274243	0.0140351	0.039662
BMI	BBJ + UKB	clump_r2_0.05_ws_4000_p_other_0.5_p_tar_1	0.0269407	0.0129797	0.0395907
BMI	BBJ + UKB	clump_r2_0.05_ws_10000_p_other_0.5_p_tar_1	0.027003	0.0133999	0.0395882
BMI	BBJ + UKB	clump_r2_0.1_ws_500_p_other_0.5_p_tar_1	0.0267983	0.0131913	0.0402328
BMI	BBJ + UKB	clump_r2_0.1_ws_1000_p_other_0.5_p_tar_1	0.0269082	0.0132333	0.0391533
[truncated: 4,807 more rows]
