# Supplementary material for: An Integrative Polygenic and Epigenetic Risk Score for Overweight-related Hypertension in Chinese Population
Source: Genomics Proteomics Bioinformatics. 2025 Jun 16;23(5):qzaf048. doi: 10.1093/gpbjnl/qzaf048 (PMC12854722; doi:10.1093/gpbjnl/qzaf048)
Supplement: qzaf048_Supplementary_Data [file qzaf048_supplementary_data.zip › Table S11.xlsx]

## Sheet: Table S11
Table S11 Number of SNPs or CpG sites used in different PRS and MRS methods for BMI, DBP, and SBP
		Number of SNPs in different PRS method											Number of CpGs in different MRS method
		C+T	SCT	LDpred2	lassosum	PRS-CS	PRS-CSx	CT-SLEB	PolyPred-P+	JointPRS	PROSPER		Llinear regression 1	Linear regression 2	LASSO regression
BMI	UKB	2707939	2707939	536767	536767	574556	586298	1280441	3169089	585210	478775		1506	390	1145
	BBJ	2707939	2707939	607362	607362	585210
DBP	UKB	2708084	2708084	536767	536767	574555	586317	1284582	3146227	585229	402282		77	15	47
	BBJ	2707939	2707939	607370	607370	585229
SBP	UKB	2708084	2708084	536767	536767	574555	586317	1300934	3146227	585229	300211		107	18	97
	BBJ	2708084	2708084	607370	607370	585229
Note: The table presents the number of SNPs included in the analysis for each phenotype (BMI, DBP, and SBP) based on different ancestry GWAS datasets (UKB or BBJ) and various PRS methods (C+T, SCT, LDpred2, lassosum, PRS-CS, PRS-CSx, CT-SLEB, PolyPred-P+, JointPRS, and PROSPER). Additionally, the number of CpGs included in the analysis using three MRS methods (linear regression 1, linear regressi…
