# Supplementary material for: An Integrative Polygenic and Epigenetic Risk Score for Overweight-related Hypertension in Chinese Population
Source: Genomics Proteomics Bioinformatics. 2025 Jun 16;23(5):qzaf048. doi: 10.1093/gpbjnl/qzaf048 (PMC12854722; doi:10.1093/gpbjnl/qzaf048)
Supplement: qzaf048_Supplementary_Data [file qzaf048_supplementary_data.zip › Table S12.xlsx]

## Sheet: Table S12
Table S12 Performance of different PRS in predicting quantitative traits in tunning, testing, and validation sets
Trait	Method	GWAS source	Tuning set (n = 2030)			Testing set (n = 991)			Validation set (n = 1071)
			R2 (%)	95% CI lower	95% CI upper	R2 (%)	95% CI lower	95% CI upper	R2 (%)	95% CI lower	95% CI upper
BMI	C+T	BBJ	3.23	1.69	4.68	1.77	1.58	3.31	3.79	1.58	5.94
BMI	C+T	UKB	2.83	1.49	4.11	4.25	1.53	6.6	4.36	1.92	6.52
BMI	SCT	BBJ	7.66	5.5	9.68	0.78	-0.44	1.77	3.66	1.41	5.67
BMI	SCT	UKB	10.24	7.78	12.62	3.38	0.97	5.52	1.69	0.11	3.15
BMI	PRS-CS	BBJ	3.29	1.73	4.72	3.33	1	5.44	6.36	3.49	9.07
BMI	PRS-CS	UKB	2.99	1.5	4.37	5.56	2.62	8.17	6.28	3.5	8.94
BMI	LDpred2	BBJ	3.43	1.88	4.93	2.46	0.46	4.34	4.27	2.05	6.57
BMI	LDpred2	UKB	1.77	0.56	2.92	1.75	0.04	3.22	0.67	-0.34	1.54
BMI	lassosum	BBJ	3.1	1.71	4.45	2.09	0.23	3.76	3.55	1.48	5.6
BMI	lassosum	UKB	1.37	0.19	2.39	1.75	0.15	3.19	0.54	-0.47	1.33
BMI	PRS-CSx	Multi-ancestry	4.5	2.76	6.08	6.31	3.29	9.09	9.81	6.5	12.81
BMI	CT-SLEB	Multi-ancestry	5.92	3.9	7.81	5.52	2.81	8.26	6.32	3.55	8.98
BMI	PolyPred-P+	Multi-ancestry	4.42	2.66	6.04	5.85	2.91	8.68	8.85	5.52	12.05
BMI	JointPRS	Multi-ancestry	5.11	3.23	6.81	6.03604	3.04585	8.90358	8.73575	5.60726	11.8493
BMI	PROSPER	Multi-ancestry	5.31	3.28	7.32	6.17197	3.0762	8.9766	7.23286	4.19742	9.93876
DBP	C+T	BBJ	1.64	0.43	2.74	0.74	-0.42	1.72	1.1	-0.26	2.31
DBP	C+T	UKB	1.95	0.84	3.02	2.13	0.28	3.88	3.17	0.98	5.18
DBP	SCT	BBJ	4.82	2.95	6.59	0.36	-0.51	1.03	0.74	-0.4	1.72
DBP	SCT	UKB	6.38	4.34	8.43	1.13	-0.3	2.31	2.37	0.51	4.03
DBP	PRS-CS	BBJ	0.94	0.05	1.77	1.37	-0.14	2.66	1.6	-0.08	3.07
DBP	PRS-CS	UKB	2.66	1.18	4	3.16	0.86	5.34	3.28	1.02	5.3
DBP	LDpred2	BBJ	1.19	0.18	2.12	1.53	-0.08	2.98	2.07	0.33	3.65
DBP	LDpred2	UKB	1.05	0.06	1.91	0.81	-0.6	1.98	0.45	-0.46	1.22
DBP	lassosum	BBJ	1.35	0.31	2.34	1.17	-0.28	2.44	3.08	0.8	5.14
DBP	lassosum	UKB	1.07	0.14	1.93	0.61	-0.52	1.56	0.72	-0.47	1.69
DBP	PRS-CSx	Multi-ancestry	2.77	1.25	4.19	3.75	1.26	6.05	4.4	2.07	6.74
DBP	CT-SLEB	Multi-ancestry	10.53	8.08	12.94	2.71	0.61	4.58	4.87	2.34	7.3
DBP	PolyPred-P+	Multi-ancestry	2.74	1.22	4.17	3.77	1.52	6.01	3.6	1.32	5.84
DBP	JointPRS	Multi-ancestry	2.27	0.89	3.53	2.84015	0.672864	4.82862	3.66962	1.39556	5.77201
DBP	PROSPER	Multi-ancestry	3.66	2.01	5.22	4.02791	1.54256	6.33751	5.18354	2.54026	7.72079
SBP	C+T	BBJ	1.64	0.43	2.71	1.36	-0.22	2.76	0.21	-0.47	0.69
SBP	C+T	UKB	2.03	0.8	3.21	1.52	-0.2	3.08	1.29	-0.15	2.52
SBP	SCT	BBJ	5.02	3.24	6.75	1.19	-0.37	2.46	0.68	-0.38	1.61
SBP	SCT	UKB	7.82	5.63	9.95	0.74	-0.53	1.76	1.16	-0.22	2.43
SBP	PRS-CS	BBJ	1.19	0.23	2.03	1.05	-0.48	2.31	0.47	-0.46	1.21
SBP	PRS-CS	UKB	2.24	0.92	3.37	3.85	1.35	6.28	2.23	0.24	4.01
SBP	LDpred2	BBJ	1.58	0.48	2.52	1.13	-0.39	2.37	0.51	-0.4	1.28
SBP	LDpred2	UKB	1.15	0.09	2.07	0.91	-0.45	2.11	0.14	-0.48	0.55
SBP	lassosum	BBJ	1.61	0.43	2.71	1.37	-0.32	2.81	0.91	-0.33	1.94
SBP	lassosum	UKB	1.03	0.09	1.84	0.99	-0.33	2.19	0.06	-0.43	0.36
SBP	PRS-CSx	Multi-ancestry	2.69	1.32	4.01	4.23	1.4	6.75	2.4	0.55	4.1
SBP	CT-SLEB	Multi-ancestry	5.4	3.53	7.18	3.21	0.77	5.44	2.37	0.6	3.98
SBP	PolyPred-P+	Multi-ancestry	2.59	1.24	3.83	3.47	1.01	5.8	1.78	0.23	3.25
SBP	JointPRS	Multi-ancestry	2.56	1.3	3.8	3.39691	0.841354	5.79287	1.62229	0.161622	2.9919
SBP	PROSPER	Multi-ancestry	3.22	1.7	4.68	4.40581	1.50463	7.12177	2.52286	0.522212	4.23508
Note: The table summarizes the R2 values and their 95% CI for BMI, DBP, and SBP across three datasets: tuning set (n = 2030), testing set (n = 991), and validation set (n = 1071). Results are shown for various PRS methods, including C+T, SCT, PRS-CS, LDpred2, lassosum, PRS-CSx, CT-SLEB, PolyPred-P+, JointPRS, and PROSPER. The GWAS used include UKB, BBJ, and multi-ancestry datasets (both of all). …
