# Supplementary material for: An Integrative Polygenic and Epigenetic Risk Score for Overweight-related Hypertension in Chinese Population
Source: Genomics Proteomics Bioinformatics. 2025 Jun 16;23(5):qzaf048. doi: 10.1093/gpbjnl/qzaf048 (PMC12854722; doi:10.1093/gpbjnl/qzaf048)
Supplement: qzaf048_Supplementary_Data [file qzaf048_supplementary_data.zip › Table S13.xlsx]

## Sheet: Table S13
Table S13 The performance of PRSs in PGS Catalog
Method	Trait	Testing set (n = 991)			Validation set (n = 1071)
		R2 (%)	95% CI lower	95% CI upper	R2 (%)	95% CI lower	95% CI upper
PGS000298	BMI	0.0187	-0.0007	0.0361	0.0373	0.0119	0.06
PGS000770	BMI	0.0057	-0.0046	0.0138	0.0121	-0.0024	0.025
PGS000910	BMI	0.0362	0.0121	0.0583	0.0275	0.0087	0.0444
PGS000921	BMI	0.0304	0.0059	0.0518	0.0334	0.0127	0.0532
PGS002251	BMI	0.0034	-0.0061	0.0109	0.0146	-0.0003	0.028
PGS002751	BMI	0.0004	-0.0038	0.0028	0	-0.0034	0.0017
PGS003842	BMI	0.0083	-0.005	0.0191	0.0031	-0.0055	0.0097
PGS003843	BMI	0.0127	-0.003	0.0265	0.0247	0.005	0.0433
PGS003844	BMI	0.0032	-0.0041	0.009	0.0105	-0.0039	0.0228
PGS003845	BMI	0.0013	-0.0047	0.0056	0.0043	-0.0057	0.0122
PGS003846	BMI	0.0004	-0.004	0.0029	0.0001	-0.0038	0.0021
PGS003847	BMI	0.0076	-0.0033	0.0175	0.0213	0.0026	0.0379
PGS003848	BMI	0.0154	-0.0006	0.029	0.0246	0.004	0.0434
PGS003884	BMI	0.0266	0.0062	0.045	0.0342	0.013	0.0541
PGS003885	BMI	0.0049	-0.0047	0.0127	0.0144	0.0011	0.0263
PGS003886	BMI	0.0431	0.0175	0.0683	0.075	0.0449	0.1022
PGS003887	BMI	0.0443	0.0183	0.069	0.0638	0.0377	0.09
PGS003980	BMI	0.0169	0.0005	0.0319	0.0292	0.009	0.0479
PGS003996	BMI	0.0285	0.0063	0.0481	0.0325	0.0118	0.0521
PGS004012	BMI	0.0261	0.0041	0.0452	0.0243	0.0054	0.0417
PGS004022	BMI	0.0144	-0.0016	0.0284	0.0274	0.0078	0.0458
PGS004037	BMI	0.0211	0.0009	0.0384	0.0228	0.004	0.0397
PGS004050	BMI	0.0121	-0.003	0.025	0.0242	0.0065	0.041
PGS004066	BMI	0.0307	0.0075	0.0526	0.0363	0.0138	0.0566
PGS004080	BMI	0.026	0.0057	0.0443	0.0391	0.015	0.061
PGS004096	BMI	0.0246	0.0043	0.0433	0.0233	0.0042	0.0402
PGS004104	BMI	0.0057	-0.0046	0.014	0.0111	-0.0033	0.0231
PGS004120	BMI	0.0074	-0.0041	0.0169	0.0063	-0.0044	0.0148
PGS004134	BMI	0.02	0.0009	0.0372	0.0287	0.0076	0.0486
PGS004150	BMI	0.0309	0.0087	0.051	0.0369	0.0147	0.0571
PGS004319	BMI	0.0019	-0.0044	0.0067	0.0042	-0.0052	0.0115
PGS004609	BMI	0.0216	0.0023	0.039	0.0218	0.0033	0.0387
PGS004610	BMI	0.0157	0.0005	0.0299	0.0138	-0.0017	0.0274
PGS004864	BMI	0.0003	-0.0036	0.0024	0.0022	-0.0046	0.0072
PGS004902	BMI	0.0474	0.0203	0.0739	0.0567	0.0288	0.0835
PGS004982	BMI	0.008	-0.0024	0.0174	0.019	0.0002	0.0353
PGS004983	BMI	0.0016	-0.0047	0.0062	0.0089	-0.0035	0.0196
PGS004984	BMI	0.0141	-0.0026	0.0289	0.0241	0.0049	0.0428
PGS004985	BMI	0.0475	0.02	0.0717	0.0534	0.0235	0.0813
PGS004986	BMI	0.0439	0.0172	0.0686	0.0579	0.0278	0.0855
PGS004987	BMI	0.0365	0.0125	0.0576	0.0484	0.0231	0.0725
PGS004988	BMI	0.0078	-0.0032	0.0173	0.0134	-0.0022	0.0269
PGS004989	BMI	0.0399	0.0152	0.0633	0.0429	0.0189	0.0669
PGS004990	BMI	0.0151	-0.0021	0.0305	0.0164	0	0.0305
PGS004991	BMI	0.0326	0.0082	0.0546	0.042	0.0163	0.0646
PGS004992	BMI	0.0475	0.0199	0.0728	0.0599	0.0314	0.0871
PGS004993	BMI	0.0375	0.0143	0.0597	0.0589	0.0301	0.0857
PGS004994	BMI	0.056	0.0284	0.0819	0.0532	0.0262	0.0783
PGS000302	DBP	0.0197	0.0018	0.0359	0.0155	0.0008	0.0294
PGS002258	DBP	0.014	-0.0014	0.0274	0.0157	0.0002	0.0297
PGS003964	DBP	0.049	0.0217	0.0741	0.0262	0.0086	0.043
PGS004232	DBP	0.0103	-0.0034	0.0218	0.007	-0.0041	0.0165
PGS000301	SBP	0.0241	0.0046	0.0422	0.0156	-0.0001	0.0293
PGS002257	SBP	0.0214	0.0037	0.0381	0.0162	0.0001	0.0299
PGS002275	SBP	0.0151	-0.0012	0.0294	0.009	-0.0037	0.0193
PGS003588	SBP	0.0137	-0.0018	0.0269	0.0224	0.0048	0.0387
PGS003882	SBP	0.0351	0.0101	0.0576	0.0264	0.0075	0.0448
PGS003968	SBP	0.0437	0.0172	0.0692	0.0219	0.0041	0.0386
PGS004231	SBP	0.0182	0.0003	0.0343	0.0104	-0.0029	0.0217
PGS005008	SBP	0.0052	-0.0047	0.0132	0.009	-0.0034	0.0193
PGS005009	SBP	0.0032	-0.0053	0.0099	0.0075	-0.0044	0.0172
PGS005010	SBP	0.0161	-0.0016	0.0321	0.0035	-0.0044	0.0097
PGS005011	SBP	0.0198	0.0012	0.0363	0.0188	0.0024	0.0337
PGS005012	SBP	0.0207	0.0007	0.0389	0.0197	0.0022	0.0351
PGS005013	SBP	0.0179	0.0008	0.0339	0.0198	0.0018	0.0361
PGS005014	SBP	0.003	-0.0048	0.009	0.0054	-0.0046	0.014
PGS005015	SBP	0.0209	0.001	0.0394	0.025	0.005	0.0424
PGS005016	SBP	0.0126	-0.0024	0.0252	0.0056	-0.0045	0.0143
PGS005017	SBP	0.0159	-0.0003	0.0306	0.0214	0.0027	0.0377
PGS005018	SBP	0.0175	-0.0011	0.0335	0.0217	0.0032	0.0378
PGS005019	SBP	0.0219	0.0012	0.0403	0.0178	0.0014	0.0329
PGS005020	SBP	0.0246	0.0044	0.0437	0.0225	0.0042	0.0393
Note: All PRSs for BMI, DBP, and SBP selected from the PGS Catalog were analyzed in the PRS testing set (n = 991) and the validation set (n = 1071). Each trait was regressed on age, sex, and six genomic principal components, with the residuals from this regression used as the dependent variable. R2 and 95% CI were estimated using a 10,000 bootstrap resampling approach. PGS, the Polygenic Score.
