# Supplementary material for: An Integrative Polygenic and Epigenetic Risk Score for Overweight-related Hypertension in Chinese Population
Source: Genomics Proteomics Bioinformatics. 2025 Jun 16;23(5):qzaf048. doi: 10.1093/gpbjnl/qzaf048 (PMC12854722; doi:10.1093/gpbjnl/qzaf048)
Supplement: qzaf048_Supplementary_Data [file qzaf048_supplementary_data.zip › Table S14.xlsx]

## Sheet: Table S15
Table S14 ORs for obesity, HTN, and OrH across PRS and MRS in the validation set
Trait	Risk score	OR (Per SD)	P	Q2 vs. Q1	Q3 vs. Q1	Q4 vs. Q1	Q5 vs. Q1
Obesity
OR (95% CI)	PRS_BMI	2.13 [1.77–2.57]	1.7e-11	2.72 [1.11–6.66]	7.58 [3.35–17.14]	5.59 [2.44–12.78]	12.63 [5.67–28.13]
OR (95% CI)	MRS_BMI	1.88 [1.57–2.24]	4.94e-09	1.34 [0.64–2.81]	2.36 [1.20–4.65]	2.67 [1.37–5.19]	5.77 [3.07–10.86]
HTN
OR (95% CI)	PRS_HTN	1.68 [1.47–1.91]	1.04e-10	0.80 [0.51–1.24]	1.82 [1.22–2.70]	2.53 [1.71–3.76]	2.93 [1.98–4.35]
OR (95% CI)	MRS_HTN	1.65 [1.43–1.89]	3.85e-09	1.86 [1.15–3.00]	2.18 [1.36–3.48]	2.71 [1.70–4.32]	4.02 [2.53–6.38]
OrH
OR (95% CI)	PRS_BMI	1.42 [1.23–1.63]	3.88e-05	1.08 [0.68–1.72]	1.28 [0.82–2.00]	1.67 [1.09–2.58]	2.36 [1.54–3.61]
OR (95% CI)	PRS_HTN	1.45 [1.26–1.66]	1.63e-05	0.95 [0.59–1.54]	1.98 [1.28–3.05]	2.50 [1.63–3.84]	2.02 [1.30–3.15]
OR (95% CI)	MRS_BMI	1.52 [1.31–1.77]	4.42e-06	2.18 [1.25–3.81]	3.19 [1.86–5.46]	2.62 [1.53–4.48]	6.03 [3.59–10.11]
OR (95% CI)	MRS_HTN	1.72 [1.46–2.02]	4.99e-08	1.87 [0.99–3.51]	3.04 [1.67–5.55]	3.40 [1.88–6.17]	6.52 [3.64–11.66]
Note: The OR and 95% CI for obesity, HTN, and OrH associated with each SD increment in the selected risk scores (PRS and MRS) are presented. Additionally, the OR (compared to the first quantile, Q1) and 95% CI are reported across quintiles (Q2–Q5) for each disease. All analyses were adjusted for age and sex in the validation set (n = 1071). OR, odds ratio.
