# Supplementary material for: An Integrative Polygenic and Epigenetic Risk Score for Overweight-related Hypertension in Chinese Population
Source: Genomics Proteomics Bioinformatics. 2025 Jun 16;23(5):qzaf048. doi: 10.1093/gpbjnl/qzaf048 (PMC12854722; doi:10.1093/gpbjnl/qzaf048)
Supplement: qzaf048_Supplementary_Data [file qzaf048_supplementary_data.zip › Table S15.xlsx]

## Sheet: Table S14
Table S15 Peformance of different MRS in tunning, testing, and validaltion sets
Trait	MRS method	Tuning set (n = 2030)			Testing set (n = 991)			Validation set (n = 1071)
		R2 (%)	95% CI lower	95% CI upper	R2 (%)	95% CI lower	95% CI upper	R2 (%)	95% CI lower	95% CI upper
BMI	LASSO	0.721	0.7002	0.7428	0.0848	0.062	0.1153	0.1003	0.0668	0.1278
	Linear 1	0.135	0.109	0.1621	0.0598	0.0305	0.0846	0.0575	0.0309	0.0839
	Linear 2	0.134	0.1077	0.1613	0.0664	0.0398	0.0887	0.0513	0.0272	0.0744
DBP	LASSO	0.0407	0.0232	0.0557	0.0161	0.0034	0.0294	0.0468	0.0222	0.0718
	Linear 1	0.0088	-0.001	0.0176	0.0064	-0.0017	0.0122	0.0266	0.004	0.046
	Linear 2	0.011	0.0036	0.0195	0.007	-0.0046	0.0157	0.0232	0.0035	0.0429
SBP	LASSO	0.0911	0.0654	0.1167	0.0302	0.0143	0.0492	0.037	0.013	0.0599
	Linear 1	0.0281	0.0137	0.0429	0.0164	0.0048	0.0278	0.021	0.0051	0.0365
	Linear 2	0.0302	0.0168	0.0421	0.0213	0.0076	0.0359	0.034	0.0107	0.057
Note: For each trait (BMI, DBP, and SBP), PRS were constructed using different methods: LASSO and two linear modeling approaches. Linear 1 refers to linear modeling using all pre-selected CpGs, while linear 2 refers to linear modeling considering only those CpGs with an association P value < 0.05 in the data. LASSO regression considered CpGs remained in the model. The performance of each method w…
