# Supplementary material for: An Integrative Polygenic and Epigenetic Risk Score for Overweight-related Hypertension in Chinese Population
Source: Genomics Proteomics Bioinformatics. 2025 Jun 16;23(5):qzaf048. doi: 10.1093/gpbjnl/qzaf048 (PMC12854722; doi:10.1093/gpbjnl/qzaf048)
Supplement: qzaf048_Supplementary_Data [file qzaf048_supplementary_data.zip › Table S16.xlsx]

## Sheet: Table S16
Table S16 Comparison of metabolic and lifestyle factors among participants stratified by prediction accuracy of MRS for BMI, DBP, and SBP
Trait	Trait	Group 1: MRS predictions underestimated the observed values	Group 2: MRS predictions closely matched the observed values	Group 3: MRS predictions overestimated the observed values	P (Group 1 vs. Group 2)	P (Group 3 vs. Group 2)
BMI	TC, mmol/l	5.13 ± 0.99	5.20 ± 1.00	5.21 ± 0.96	0.29	0.94
	TG, mmol/l	1.26 ± 0.76	1.39 ± 1.03	1.61 ± 1.08	0.04	0.01
	HDL, mmol/l	1.47 ± 0.36	1.39 ± 0.30	1.26 ± 0.24	0.00394	5.69e-10
	LDL, mmol/l	2.88 ± 0.77	3.01 ± 0.77	3.13 ± 0.76	0.03	0.05
	FBG, mmol/l	5.01 ± 0.98	5.02 ± 0.83	5.15 ± 0.88	0.86	0.06
	Healthy life style	3.90 ± 0.93	3.29 ± 1.27	2.41 ± 0.82	3.67e-13	1.81e-28
DBP	TC, mmol/l	5.13 ± 0.96	5.16 ± 0.98	5.35 ± 1.04	0.62	0.02
	TG, mmol/l	1.35 ± 0.78	1.40 ± 1.11	1.49 ± 0.81	0.5	0.19
	HDL, mmol/l	1.36 ± 0.30	1.39 ± 0.31	1.35 ± 0.32	0.14	0.06
	LDL, mmol/l	2.97 ± 0.74	2.97 ± 0.76	3.18 ± 0.83	0.91	0.0011
	FBG, mmol/l	5.04 ± 1.19	5.01 ± 0.78	5.16 ± 0.75	0.73	0.01
	Healthy life style	3.49 ± 1.17	3.24 ± 1.24	2.96 ± 1.17	0.01	0.00276
SBP	TC, mmol/l	5.13 ± 0.95	5.16 ± 0.95	5.36 ± 1.12	0.68	0.02
	TG, mmol/l	1.34 ± 0.75	1.40 ± 0.95	1.50 ± 1.30	0.33	0.3
	HDL, mmol/l	1.37 ± 0.30	1.38 ± 0.31	1.39 ± 0.32	0.8	0.68
	LDL, mmol/l	2.96 ± 0.75	2.99 ± 0.75	3.14 ± 0.85	0.66	0.02
	FBG, mmol/l	4.92 ± 0.69	5.04 ± 0.92	5.16 ± 0.90	0.03	0.1
	Healthy life style	3.36 ± 1.24	3.23 ± 1.25	3.12 ± 1.11	0.18	0.2
Note: Data are presented as mean ± SD. P values indicate the statistical significance of differences between Group 1 vs. Group 2 and Group 3 vs. Group 2. Healthy lifestyle: composite lifestyle score ranging from 0 to 6, with higher scores indicating healthier lifestyle behaviors. Group 1: MRS predictions underestimated the observed values for participants whose MRS significantly underestimated th…
