# Supplementary material for: An Integrative Polygenic and Epigenetic Risk Score for Overweight-related Hypertension in Chinese Population
Source: Genomics Proteomics Bioinformatics. 2025 Jun 16;23(5):qzaf048. doi: 10.1093/gpbjnl/qzaf048 (PMC12854722; doi:10.1093/gpbjnl/qzaf048)
Supplement: qzaf048_Supplementary_Data [file qzaf048_supplementary_data.zip › Table S2.xlsx]

## Sheet: Table S2
Table S2 Summary of BMI, SBP, and DBP associated CpGs from published studies
PMID	Trait	CpG	Gene	Chr	Pos	Linear regression 1	Linear regression 2	LASSO regression
24630777	BMI	cg27146050	HIF3A	19	46801557	YES	YES	YES
24630777	BMI	cg22891070	HIF3A	19	46801642	YES	YES	YES
28002404	BMI	cg27269962	SND1	7	127540997	NO	NO	NO
28002404	BMI	cg19566658	TRIP6	7	100466241	NO	NO	NO
28002404	BMI	cg06164260	BCL6	3	187454439	NO	NO	NO
28002404	BMI	cg06397161	SYNGR1	22	39760059	NO	NO	NO
28002404	BMI	cg00144180	HDAC4	2	240294362	NO	NO	NO
28002404	BMI	cg07012687	SLC16A3	17	80195180	NO	NO	NO
28002404	BMI	cg19748495	MINDY1	1	150979359	NO	NO	NO
28002404	BMI	cg09182678	CITF22-49E9.3	22	50328711	YES	NO	YES
28002404	BMI	cg03318904	TAB1	22	39801522	YES	YES	YES
28002404	BMI	cg27037013	LINC00649	21	35320667	YES	YES	YES
28002404	BMI	cg18217136	BLCAP;PPIAP3	20	36157651	YES	YES	YES
28002404	BMI	cg21766592	SLC1A5	19	47288066	YES	YES	YES
28002404	BMI	cg02711608	SLC1A5	19	47287964	NO	NO	NO
28002404	BMI	cg26836479	DEDD2	19	42706353	YES	YES	YES
28002404	BMI	cg26470501	BCL3	19	45252955	YES	NO	NO
28002404	BMI	cg24843003	DAZAP1	19	1409547	YES	YES	YES
28002404	BMI	cg24679890	MYO9B	19	17246356	YES	YES	YES
28002404	BMI	cg23866916	SBNO2	19	1155738	YES	NO	YES
28002404	BMI	cg22898082	SMARCA4	19	11074428	YES	YES	NO
28002404	BMI	cg13922488	PKN1	19	14545201	YES	YES	YES
28002404	BMI	cg13668129	HNRNPUL1	19	41768075	YES	YES	YES
28002404	BMI	cg12272104	DAZAP1	19	1423967	YES	NO	YES
28002404	BMI	cg07682160	UPF1	19	18959935	YES	YES	YES
28002404	BMI	cg00994936	DAZAP1	19	1423902	YES	YES	YES
28002404	BMI	cg08857797	VPS25	17	40927699	YES	YES	YES
28002404	BMI	cg27050612	NFE2L1	17	46133198	YES	YES	YES
28002404	BMI	cg25649826	USP22	17	20938740	YES	YES	YES
28002404	BMI	cg25616160	AC019349.5	17	39655863	YES	NO	YES
28002404	BMI	cg25178683	LGALS3BP	17	76976267	YES	YES	NO
28002404	BMI	cg21486834	RHBDF2	17	74477542	YES	YES	YES
28002404	BMI	cg19618279	COASY	17	40715228	YES	NO	YES
28002404	BMI	cg19420720	P4HB	17	79816504	YES	YES	YES
28002404	BMI	cg18219562	CTC-501O10.1	17	41773643	YES	YES	NO
28002404	BMI	cg17836612	LGALS3BP	17	76976357	YES	YES	YES
28002404	BMI	cg14020176	SLC9A3R1	17	72764985	YES	YES	YES
28002404	BMI	cg13467672		17	40464625	YES	NO	YES
28002404	BMI	cg11969813	P4HB	17	79816559	YES	YES	YES
28002404	BMI	cg10937494	SLC16A3	17	80195101	YES	YES	YES
28002404	BMI	cg05778424	AKAP1;RP11-166P13.4	17	55169508	YES	YES	YES
28002404	BMI	cg03078551	ETV4;RP11-392O1.4	17	41656298	YES	YES	YES
28002404	BMI	cg26663590		16	28959310	YES	YES	YES
28002404	BMI	cg10922280	DPEP2;DUS2	16	68034227	YES	YES	YES
28002404	BMI	cg09581649	CDIP1	16	4572735	YES	YES	YES
28002404	BMI	cg09559780	NOD2	16	50727221	YES	YES	NO
28002404	BMI	cg08443038	CBFA2T3;RP11-830F9.6;RP11-830F9.7	16	89006877	YES	NO	YES
28002404	BMI	cg06946797	RMI2	16	11422409	YES	NO	YES
28002404	BMI	cg06207201	RP11-401P9.5;SNX20	16	50701535	YES	YES	YES
28002404	BMI	cg05063895		16	2073518	YES	YES	YES
28002404	BMI	cg03159676		16	85600536	YES	YES	YES
28002404	BMI	cg02203067	SLC7A5	16	87866800	YES	YES	YES
28002404	BMI	cg01243823	NOD2	16	50732212	YES	YES	YES
28002404	BMI	cg00973118	AXIN1	16	374570	YES	YES	YES
28002404	BMI	cg00711896	ZNF48	16	30410051	YES	YES	YES
28002404	BMI	cg27614723	SLCO3A1	15	92399897	YES	YES	YES
28002404	BMI	cg11183227	MAN2A2	15	91455407	YES	NO	YES
28002404	BMI	cg07728579	FSD2	15	83475013	YES	YES	YES
28002404	BMI	cg26357885	HSPA2;RP11-973N13.4	14	65006204	YES	NO	YES
28002404	BMI	cg25096107		14	106037781	NO	NO	NO
28002404	BMI	cg19998073	ZC3H14	14	89078443	YES	YES	YES
28002404	BMI	cg13511324	APOPT1;KLC1;RP11-73M18.2	14	104056883	YES	NO	YES
28002404	BMI	cg13097800		14	47104140	YES	YES	YES
28002404	BMI	cg00871207	EML5;ZC3H14	14	89080250	NO	NO	NO
28002404	BMI	cg11650298	LINC00390;SMIM2-AS1	13	44690989	YES	NO	YES
28002404	BMI	cg27117792	DRAM1;RP11-512N21.1	12	102330180	YES	YES	NO
28002404	BMI	cg20600850	CHD4	12	6712515	YES	YES	YES
28002404	BMI	cg08640498	INHBC	12	57828515	YES	NO	YES
28002404	BMI	cg05845030	DCN	12	91573247	YES	YES	YES
28002404	BMI	cg04407417	RP11-923I11.4	12	52228651	YES	NO	YES
28002404	BMI	cg26894079	CLMP	11	122954435	YES	YES	NO
28002404	BMI	cg17260706	BCL9L	11	118782879	YES	YES	YES
28002404	BMI	cg09777883	BCO2	11	112093696	YES	YES	YES
28002404	BMI	cg07136133	PRR5L	11	36422377	YES	YES	YES
28002404	BMI	cg05648472	PRDM11	11	45232364	NO	NO	NO
28002404	BMI	cg03433986	BSCL2;HNRNPUL2-BSCL2	11	62477624	YES	YES	YES
28002404	BMI	cg02079413	NAP1L4;SNORA54	11	2986505	YES	YES	NO
28002404	BMI	cg00417304	PRDM11	11	45124456	YES	NO	YES
28002404	BMI	cg00220721	PRR5L	11	36422443	YES	NO	YES
28002404	BMI	cg26878209		10	112375475	YES	NO	YES
28002404	BMI	cg04126866	C10orf99	10	85932763	YES	YES	YES
28002404	BMI	cg00547480	LDB1	10	103875961	YES	YES	YES
28002404	BMI	cg00431050	ELOVL3	10	103985730	YES	NO	YES
28002404	BMI	cg14264316	PRRC2B	9	134280803	YES	YES	YES
28002404	BMI	cg26952928	SLC45A4	8	142230233	YES	NO	NO
28002404	BMI	cg26361535	ZC3H3	8	144576604	YES	YES	YES
28002404	BMI	cg25230327		8	82042993	YES	NO	YES
28002404	BMI	cg24531955		8	23154691	YES	YES	YES
28002404	BMI	cg21037180		8	82276987	YES	YES	YES
28002404	BMI	cg19589396	KB-1507C5.2;RPL5P24	8	103937374	YES	YES	YES
28002404	BMI	cg22103219	MIR4285;SH2B2	7	101934892	YES	YES	YES
28002404	BMI	cg26804423	ICA1	7	8201134	YES	YES	YES
28002404	BMI	cg25435714		7	157083381	YES	YES	YES
28002404	BMI	cg24469729	HOXA-AS2;HOXA3	7	27160520	YES	NO	YES
28002404	BMI	cg23261443	CUX1	7	101596340	YES	NO	NO
28002404	BMI	cg08972190	MAD1L1	7	2138995	YES	YES	YES
28002404	BMI	cg05720226	ST7;ST7-AS2	7	116786597	YES	YES	YES
28002404	BMI	cg05095590	MAD1L1	7	2139259	YES	YES	YES
28002404	BMI	cg10975897	JARID2	6	15504844	YES	YES	YES
28002404	BMI	cg06012428	ARID1B	6	157477204	YES	YES	YES
28002404	BMI	cg03940776	SYNJ2	6	158490013	YES	YES	YES
28002404	BMI	cg00094412	GABBR1	6	29592854	YES	YES	YES
28002404	BMI	cg22590032	FLT4	5	180050565	YES	YES	YES
28002404	BMI	cg13276570	ANKRD33B	5	10567643	YES	YES	YES
28002404	BMI	cg11080651	ROPN1L	5	10445523	YES	YES	NO
28002404	BMI	cg10179300	TRIO	5	14147618	YES	YES	YES
28002404	BMI	cg04232128	TMEM173	5	138861241	YES	YES	YES
28002404	BMI	cg02286155		5	176826262	YES	YES	YES
28002404	BMI	cg23232188	EAF2	3	121556543	YES	YES	YES
28002404	BMI	cg18513344	MUC4	3	195531298	YES	YES	YES
28002404	BMI	cg15721584	SOX2-OT	3	181326755	YES	YES	YES
28002404	BMI	cg10513161	ABCC5	3	183705727	YES	YES	YES
28002404	BMI	cg00138407	KLHL18	3	47386505	YES	NO	YES
28002404	BMI	ch.2.30415474F		2	30561970	NO	NO	NO
28002404	BMI	cg26253134	TGFA	2	70751721	YES	YES	YES
28002404	BMI	cg25889918	CCDC141	2	179916184	YES	YES	YES
28002404	BMI	cg25570328	SULT1C2	2	108903952	YES	YES	YES
28002404	BMI	cg19373099		2	210008092	YES	YES	YES
28002404	BMI	cg17178175	NFE2L2	2	178109973	YES	YES	YES
28002404	BMI	cg12332902	ZAP70	2	98330020	YES	NO	YES
28002404	BMI	cg09152259	AC068282.3	2	128156114	YES	YES	YES
28002404	BMI	cg04011474		2	28904455	YES	YES	YES
28002404	BMI	cg02560388		2	11969958	YES	YES	YES
28002404	BMI	cg16246545	PHGDH	1	120255941	YES	NO	YES
28002404	BMI	cg03725309	SARS	1	109757585	YES	YES	YES
28002404	BMI	cg24678869	DENND4B	1	153919638	YES	NO	YES
28002404	BMI	cg22700686	S100A2	1	153538764	YES	YES	YES
28002404	BMI	cg22534374		1	201511610	YES	YES	YES
28002404	BMI	cg22441770	CRTC2	1	153929592	YES	YES	NO
28002404	BMI	cg20820107	TNFRSF8	1	12193099	YES	NO	YES
28002404	BMI	cg17971578	STK40	1	36852463	YES	YES	YES
28002404	BMI	cg16594806		1	59473943	NO	NO	NO
28002404	BMI	cg15323828	TMEM63A	1	226053673	YES	NO	NO
28002404	BMI	cg13997435	S100A2	1	153538406	YES	YES	YES
28002404	BMI	cg11832534	WRAP73	1	3563998	YES	YES	YES
28002404	BMI	cg10636246	AIM2	1	159046973	YES	YES	YES
28002404	BMI	cg10505902	PDE4DIP	1	144892111	YES	YES	YES
28002404	BMI	cg09315878	SDF4	1	1152580	YES	YES	YES
28002404	BMI	cg08648047	C1orf127	1	11028561	YES	NO	YES
28002404	BMI	cg07201717		1	25031947	YES	NO	NO
28002404	BMI	cg06180099	MINDY1	1	150979364	YES	NO	YES
28002404	BMI	cg03050965	S1PR1	1	101705237	YES	YES	YES
28002404	BMI	cg02050917	SKI	1	2173571	YES	YES	YES
28002404	BMI	cg01101459		1	234871477	YES	YES	YES
30257690	BMI	cg25932869	LRWD1	7	102107737	NO	NO	NO
30257690	BMI	cg21211039	NUP50-DT	22	45555611	YES	NO	NO
30257690	BMI	cg20351189	SEZ6L	22	26667643	YES	NO	YES
30257690	BMI	cg16154810	CERK	22	47135258	YES	NO	YES
30257690	BMI	cg15429214		22	43166281	YES	NO	YES
30257690	BMI	cg13239133	PI4KA	22	21089302	YES	NO	YES
30257690	BMI	cg12644625	SGSM1	22	25202073	YES	NO	YES
30257690	BMI	cg12511214	CACNA1I	22	40058293	YES	NO	NO
30257690	BMI	cg12379720	RP1-37E16.12;TRIOBP	22	38092989	YES	NO	YES
30257690	BMI	cg09097345	SGSM1	22	25202086	YES	NO	YES
30257690	BMI	cg08062118	YPEL1	22	22090796	YES	NO	YES
30257690	BMI	cg07685736	AIFM3	22	21320014	NO	NO	NO
30257690	BMI	cg06822952	LGALS1	22	38073178	YES	NO	NO
30257690	BMI	cg03856973	SCUBE1	22	43740230	YES	NO	NO
30257690	BMI	cg03407441	XXbac-B135H6.15	22	21310727	YES	NO	NO
30257690	BMI	cg02415779		22	18527778	YES	NO	YES
30257690	BMI	cg27307781	AP000688.14;CBR1;SETD4	21	37442289	YES	NO	YES
30257690	BMI	cg17731209		21	38937316	YES	NO	YES
30257690	BMI	cg15470298	COL18A1;LL21NC02-21A1.1	21	46825222	NO	NO	NO
30257690	BMI	cg06070592	TSPEAR;TSPEAR-AS1	21	45926625	YES	NO	YES
30257690	BMI	cg00994804	RUNX1	21	36259383	YES	NO	NO
30257690	BMI	cg00134539	UBASH3A	21	43824071	YES	YES	YES
30257690	BMI	cg25535047		20	61174805	YES	YES	YES
30257690	BMI	cg25006249	C20orf96	20	259898	YES	NO	YES
30257690	BMI	cg24617313	GNAS;GNAS-AS1	20	57427146	YES	NO	NO
30257690	BMI	cg24045875		20	61425320	YES	YES	YES
30257690	BMI	cg23781075	DEFB128	20	170581	YES	NO	YES
30257690	BMI	cg21406518	MYT1	20	62794798	YES	NO	YES
30257690	BMI	cg17112155	HCK	20	30639990	YES	NO	YES
30257690	BMI	cg16844425		20	43512143	NO	NO	NO
30257690	BMI	cg15212369	STMN3	20	62274085	YES	YES	YES
30257690	BMI	cg14752227	UQCC1	20	34000481	YES	NO	YES
30257690	BMI	cg13791092	PSMF1;RP4-545L17.11	20	1098787	YES	NO	YES
30257690	BMI	cg13008301	CSTF1	20	54978749	YES	NO	NO
30257690	BMI	cg11941630	SNPH	20	1283388	YES	YES	YES
30257690	BMI	cg11382945	CFAP61;CRNKL1	20	20037150	YES	NO	YES
30257690	BMI	cg11152825	CDH22	20	44881449	YES	NO	YES
30257690	BMI	cg10817045		20	3758006	YES	YES	NO
30257690	BMI	cg09037581	TCFL5	20	61493177	YES	NO	YES
30257690	BMI	cg08755224		20	21001116	YES	NO	NO
30257690	BMI	cg08440266	PTGIS	20	48185653	YES	YES	YES
30257690	BMI	cg07947033	GNAS;GNAS-AS1	20	57426545	YES	NO	NO
30257690	BMI	cg07517040		20	61721013	YES	NO	YES
30257690	BMI	cg07149296	BPI;KIAA1755	20	36889389	YES	NO	YES
30257690	BMI	cg05274680	CDH4	20	60502248	YES	NO	YES
30257690	BMI	cg03173827	TCEA2	20	62688717	YES	YES	YES
30257690	BMI	cg00592643	BTBD3	20	11870769	YES	NO	YES
30257690	BMI	cg27567587	AC005779.2;BLOC1S3;MARK4;TRAPPC6A	19	45681846	YES	NO	YES
30257690	BMI	cg27563174	USF2	19	35760861	YES	YES	YES
30257690	BMI	cg27297025	FKRP	19	47259588	YES	NO	YES
30257690	BMI	cg27174787	TPM4	19	16178240	YES	YES	YES
30257690	BMI	cg26983874	CTC-429P9.2;CTC-429P9.4;CTD-3222D19.2;MED26	19	16736532	YES	NO	NO
30257690	BMI	cg26918756	S1PR5	19	10624954	YES	YES	YES
30257690	BMI	cg26749414	HIF3A	19	46807272	YES	NO	YES
30257690	BMI	cg26495575	APC2	19	1455356	YES	NO	YES
30257690	BMI	cg26478297	PRKCG	19	54387435	YES	NO	YES
30257690	BMI	cg26456563	CNTD2	19	40728617	YES	NO	YES
30257690	BMI	cg25419914	AC003005.2;AC004076.9;ZNF772	19	57988958	YES	NO	YES
30257690	BMI	cg24452451	PLPP2	19	292102	YES	NO	YES
30257690	BMI	cg24028120	CEP89;FAAP24	19	33463094	YES	NO	YES
30257690	BMI	cg24009074	NAPA;NAPA-AS1	19	48000364	YES	YES	YES
30257690	BMI	cg23002097	MIR4754;RPS5	19	58898625	YES	NO	YES
30257690	BMI	cg22895231	BCAM	19	45311868	YES	NO	YES
30257690	BMI	cg22509027	RYR1	19	38997351	YES	NO	YES
30257690	BMI	cg22382836	PALM	19	723036	YES	YES	YES
30257690	BMI	cg22376081	CTC-444N24.13;ZNF304	19	57862242	YES	NO	YES
30257690	BMI	cg22172115	EIF3G	19	10230272	YES	NO	YES
30257690	BMI	cg21876001	CTC-398G3.6;ZNF653	19	11594640	YES	NO	YES
30257690	BMI	cg21568145	ARHGAP35	19	47507399	YES	NO	YES
30257690	BMI	cg21088460	GDF15	19	18499786	YES	NO	NO
30257690	BMI	cg19774425	KLK1	19	51327477	YES	NO	YES
30257690	BMI	cg19338222	RYR1	19	39052032	YES	NO	YES
30257690	BMI	cg18861572		19	15833849	YES	NO	YES
30257690	BMI	cg18075691		19	58566643	YES	NO	YES
30257690	BMI	cg17766560	MYO1F	19	8601336	YES	NO	YES
30257690	BMI	cg17406023	ZNF536	19	30942040	YES	NO	YES
30257690	BMI	cg17154935	CTB-147C22.8;KLK6	19	51463560	YES	NO	YES
30257690	BMI	cg17132030	SLC27A1	19	17599784	YES	NO	YES
30257690	BMI	cg17068236	MKNK2	19	2051260	YES	NO	YES
30257690	BMI	cg16865475	RYR1	19	39051817	YES	NO	YES
30257690	BMI	cg16743273	MOB3A	19	2076833	YES	NO	YES
30257690	BMI	cg16253115		19	33781998	YES	NO	YES
30257690	BMI	cg15488009	FSTL3	19	681445	YES	NO	YES
30257690	BMI	cg15213081		19	523300	YES	NO	YES
30257690	BMI	cg14987048	EPOR	19	11493764	YES	NO	YES
30257690	BMI	cg14712058	SIN3B	19	16988083	YES	YES	YES
30257690	BMI	cg14660446	NAPA	19	48015621	YES	YES	YES
30257690	BMI	cg13936854	ZNF625;ZNF625-ZNF20	19	12256085	YES	NO	YES
30257690	BMI	cg13877915	CTD-2619J13.19;ZNF132	19	58951672	YES	NO	YES
30257690	BMI	cg13523713	PLA2G4C	19	48614733	YES	NO	YES
30257690	BMI	cg13520520	CTC-398G3.6;ECSIT;ZNF653	19	11616957	YES	NO	YES
30257690	BMI	cg11544647		19	6659957	YES	NO	YES
30257690	BMI	cg09911585	CTD-2554C21.2;ZNF573	19	38308749	YES	NO	YES
30257690	BMI	cg09487101	EFNA2;MUM1	19	1287428	YES	NO	YES
30257690	BMI	cg08666831	ARHGAP35	19	47507691	YES	NO	YES
30257690	BMI	cg08196968	PPP1R14A;SPINT2	19	38746749	YES	NO	YES
30257690	BMI	cg08093216	HOOK2;MAST1;RTBDN	19	12944890	YES	NO	YES
30257690	BMI	cg08015704	BEST2	19	12868765	YES	NO	YES
30257690	BMI	cg07469949	BABAM1;CTD-2278I10.6;USHBP1	19	17378240	YES	NO	YES
30257690	BMI	cg06649165	MAP1S	19	17831720	YES	NO	YES
30257690	BMI	cg05275229	OLFM2	19	10023943	YES	NO	YES
30257690	BMI	cg04419610	GRIN2D	19	48946564	YES	NO	YES
30257690	BMI	cg04164838	GIPC1	19	14591148	YES	NO	YES
30257690	BMI	cg03636183	F2RL3	19	17000585	YES	YES	NO
30257690	BMI	cg03344031	MYH14	19	50706387	YES	NO	YES
30257690	BMI	cg03162314	CTU1	19	51600935	YES	NO	YES
30257690	BMI	cg02902102	GRIN2D	19	48902290	YES	YES	YES
30257690	BMI	cg02810156	LINC00665	19	36822672	YES	NO	NO
30257690	BMI	cg02804100	PALM	19	720993	YES	NO	YES
30257690	BMI	cg02272599	SPC24	19	11267029	YES	YES	YES
30257690	BMI	cg01542019	TECR	19	14673053	YES	YES	YES
30257690	BMI	cg01435791		19	4585323	YES	NO	YES
30257690	BMI	cg01045132	CNN1	19	11649571	YES	NO	YES
30257690	BMI	cg00849435	GIPC1	19	14607052	YES	YES	YES
30257690	BMI	cg00380835	SHANK1;SYT3	19	51165752	YES	NO	YES
30257690	BMI	cg00348763	MAP3K10	19	40696613	YES	NO	YES
30257690	BMI	cg22287067	NOL4;RP11-379L18.1	18	31803458	YES	NO	YES
30257690	BMI	cg22205276	TNFRSF11A	18	60052372	YES	NO	YES
30257690	BMI	cg12366685		18	61604243	YES	NO	YES
30257690	BMI	cg07808661	LINC00526;LINC00667;RP11-835E18.5	18	5237922	YES	NO	YES
30257690	BMI	cg06893537	SKA1	18	47901419	YES	NO	YES
30257690	BMI	cg27576485	CAVIN1	17	40558063	YES	YES	YES
30257690	BMI	cg27176264	AC144831.1	17	81060149	YES	NO	YES
30257690	BMI	cg26893861	DUSP3	17	41843967	YES	NO	YES
30257690	BMI	cg26066277	PPP1R27	17	79792777	YES	YES	YES
30257690	BMI	cg25019648	BTBD17	17	72353261	YES	NO	YES
30257690	BMI	cg24910161	GSDMA	17	38119198	YES	NO	YES
30257690	BMI	cg24540710	COL1A1	17	48262937	YES	NO	YES
30257690	BMI	cg24240870	GOSR1	17	28803927	YES	NO	YES
30257690	BMI	cg23730436	HOXB7;HOXB8	17	46688845	YES	NO	YES
30257690	BMI	cg23505044	NTN1	17	9129824	NO	NO	NO
30257690	BMI	cg23051272	RAI1	17	17589471	YES	NO	NO
30257690	BMI	cg21432842	CSF3;RP11-387H17.6	17	38171697	YES	YES	YES
30257690	BMI	cg20821566		17	81014667	YES	NO	YES
30257690	BMI	cg20689647	LOC440461	17	66194695	YES	NO	YES
30257690	BMI	cg20493718	CSNK1D;RP13-516M14.10;SLC16A3	17	80202979	YES	NO	YES
30257690	BMI	cg20242280		17	64826184	YES	NO	YES
30257690	BMI	cg19863411	PCYT2	17	79869801	YES	NO	YES
30257690	BMI	cg19711530	WNT3	17	44847427	YES	NO	YES
30257690	BMI	cg18708960	TBKBP1	17	45772333	YES	NO	YES
30257690	BMI	cg18576374	RPTOR	17	78549371	YES	YES	YES
30257690	BMI	cg18090064	LINC02210;RP11-105N13.4	17	43716542	YES	NO	YES
30257690	BMI	cg18045515	CBX2	17	77751069	YES	YES	NO
30257690	BMI	cg18010718	ZACN	17	74075195	YES	NO	YES
30257690	BMI	cg18007837	ALOX12-AS1;ALOX12P2	17	6797466	YES	NO	YES
30257690	BMI	cg17733447	SP6	17	45929399	YES	NO	YES
30257690	BMI	cg17295878	TBC1D16	17	77924665	YES	YES	YES
30257690	BMI	cg16662477	RAD51L3-RFFL;RFFL;RP5-837J1.4	17	33401430	YES	YES	YES
30257690	BMI	cg16208084	CTD-2132N18.3;HSPB9;KAT2A	17	40274703	YES	NO	YES
30257690	BMI	cg15090036	CTB-22K21.2	17	48706075	YES	NO	YES
30257690	BMI	cg14431592	MAPT;STH	17	44076415	YES	NO	YES
30257690	BMI	cg14383174	RP11-353N14.4;RP11-353N14.5	17	77896174	YES	NO	YES
30257690	BMI	cg14170999	BAHCC1	17	79380515	YES	YES	YES
30257690	BMI	cg13387113	MXRA7	17	74696737	YES	YES	YES
30257690	BMI	cg13125072	DNAJC7	17	40149134	YES	YES	YES
30257690	BMI	cg12658720	C17orf82;TBX2-AS1	17	59488443	YES	NO	YES
30257690	BMI	cg10426084	RP11-961A15.1;WDR81	17	1640472	YES	YES	YES
30257690	BMI	cg09965384	SP6	17	45929683	YES	NO	YES
30257690	BMI	cg09479241	NEK8;TLCD1	17	27052676	YES	NO	YES
30257690	BMI	cg08223357	RBFOX3	17	77302162	YES	NO	YES
30257690	BMI	cg08024316	GRB2;MIR3678	17	73401273	YES	NO	YES
30257690	BMI	cg07369606	SECTM1	17	80290169	YES	NO	YES
30257690	BMI	cg07043025	MIR635;RP11-120M18.2;WIPI1	17	66421052	YES	NO	YES
30257690	BMI	cg06795963	WNK4	17	40932359	YES	NO	YES
30257690	BMI	cg06718696	EIF4A3;RP11-334C17.3	17	78121285	YES	NO	YES
30257690	BMI	cg06673794	NXN	17	702829	YES	NO	YES
30257690	BMI	cg06233815		17	10105216	YES	NO	YES
30257690	BMI	cg06179657	RPH3AL	17	124012	YES	NO	YES
30257690	BMI	cg06069861	AC004477.1;NFE2L1;RP5-890E16.2	17	46124725	YES	NO	NO
30257690	BMI	cg05484949		17	38708465	YES	NO	YES
30257690	BMI	cg05176970	NXN	17	724273	NO	NO	NO
30257690	BMI	cg05119290	SPNS2	17	4439394	YES	NO	YES
30257690	BMI	cg03568305	MED24;MIR6884	17	38183559	YES	NO	YES
30257690	BMI	cg03167944	BCAS3;RP11-332H18.5	17	59467889	YES	NO	YES
30257690	BMI	cg02938172	RPH3AL	17	185152	YES	NO	YES
30257690	BMI	cg02206767	DRG2	17	17990805	YES	NO	YES
30257690	BMI	cg02097604	TOM1L2	17	17750910	YES	NO	YES
30257690	BMI	cg01831904	AC005562.1;AC006050.2	17	28903510	YES	NO	YES
30257690	BMI	cg01757206	SLC2A4	17	7183913	YES	NO	YES
30257690	BMI	cg01736243	OR1R1P;RP11-64J4.2	17	3289510	YES	NO	YES
30257690	BMI	cg00423030	TNRC6C	17	76037075	YES	NO	YES
30257690	BMI	cg27546840	LINC00917	16	86368285	YES	NO	YES
30257690	BMI	cg27309702	CTD-2600O9.2;KIFC3	16	57792310	YES	NO	YES
30257690	BMI	cg27190967	AC005606.14;SYNGR3	16	2039391	YES	NO	YES
30257690	BMI	cg26977944	RP11-21B23.3	16	50442078	YES	NO	NO
30257690	BMI	cg26836402	C16orf95;RP11-899L11.1	16	87252649	YES	NO	YES
30257690	BMI	cg24033122	ITGAL	16	30485383	YES	NO	YES
30257690	BMI	cg16709904	LINC00917	16	86379417	YES	YES	YES
30257690	BMI	cg16701914	PRSS22	16	2903108	YES	NO	YES
30257690	BMI	cg16586594	ABAT	16	8806569	YES	NO	YES
30257690	BMI	cg16544989		16	85600639	YES	YES	YES
30257690	BMI	cg14850784	AL031721.1;UNKL	16	1430103	YES	NO	YES
30257690	BMI	cg09919392	RP11-14K3.2	16	34809677	YES	NO	YES
30257690	BMI	cg09914675	MSRB1	16	1993179	YES	NO	YES
30257690	BMI	cg09117114	SLC12A4	16	67998030	YES	NO	YES
30257690	BMI	cg09053902	ADCY9	16	4034298	YES	NO	YES
30257690	BMI	cg08666915	CACNA1H	16	1247321	YES	NO	YES
30257690	BMI	cg08517131	UNKL	16	1445789	YES	YES	YES
30257690	BMI	cg08086906	FLJ30679;MTHFSD	16	86588932	YES	NO	YES
30257690	BMI	cg08065963		16	8985593	YES	YES	NO
30257690	BMI	cg07904900	KLHDC4	16	87754207	YES	NO	YES
30257690	BMI	cg07893512	HBM;HBZP1	16	214776	YES	YES	YES
30257690	BMI	cg07839457	NLRC5	16	57023022	YES	YES	NO
30257690	BMI	cg07833554		16	86794611	YES	NO	YES
30257690	BMI	cg07729082	ZC3H18	16	88686083	YES	NO	NO
30257690	BMI	cg07363131		16	86965114	YES	NO	YES
30257690	BMI	cg07264401	CLCN7	16	1506482	YES	NO	YES
30257690	BMI	cg07150862	GGA2	16	23520705	YES	YES	YES
30257690	BMI	cg07069089	ARHGAP17;RP11-266L9.1	16	25026173	YES	NO	YES
30257690	BMI	cg06572904		16	84086012	YES	NO	YES
30257690	BMI	cg06543221		16	86899685	YES	NO	YES
30257690	BMI	cg06422039	SSTR5;SSTR5-AS1	16	1128698	YES	NO	YES
30257690	BMI	cg06249198	LMF1;LMF1-AS1	16	976559	NO	NO	NO
30257690	BMI	cg05946118		16	8985638	YES	YES	NO
30257690	BMI	cg05780543	GPT2	16	46963764	YES	NO	YES
30257690	BMI	cg05415285		16	51130021	YES	YES	YES
30257690	BMI	cg05243700	ACSM1;ACSM3	16	20710251	YES	NO	YES
30257690	BMI	cg04842352		16	49907368	YES	YES	YES
30257690	BMI	cg04612503	BICDL2;RP11-473M20.5	16	3085515	YES	YES	YES
30257690	BMI	cg04551282	GALNS	16	88884836	NO	NO	NO
30257690	BMI	cg04176585	ADCY9	16	4034311	YES	NO	YES
30257690	BMI	cg02415963	5S_rRNA;LINC02167;RNA5SP410	16	34979671	YES	NO	YES
30257690	BMI	cg01495521	LMF1;LMF1-AS1	16	978040	NO	NO	NO
30257690	BMI	cg01062937	ZFPM1	16	88537260	YES	YES	YES
30257690	BMI	cg01025883	PRKCB	16	23867088	YES	NO	YES
30257690	BMI	cg00808935	CTC-786C10.1	16	85215140	YES	NO	YES
30257690	BMI	cg00612905	JPH3	16	87700595	YES	NO	YES
30257690	BMI	cg00583426	CACNA1H;RP11-616M22.2	16	1209990	YES	NO	YES
30257690	BMI	cg00443946	LINC00917	16	86370962	YES	NO	YES
30257690	BMI	cg27569300	RP11-654A16.3;SYNM	15	99645065	YES	NO	YES
30257690	BMI	cg27380997		15	89960278	YES	YES	YES
30257690	BMI	cg25156843	ABHD2	15	89646224	YES	NO	YES
30257690	BMI	cg24687805	RAB27A	15	55513621	YES	YES	YES
30257690	BMI	cg24579218		15	68104479	YES	YES	YES
30257690	BMI	cg22753661	ADAMTS7	15	79092743	YES	NO	YES
30257690	BMI	cg21801378	CELF6;RP11-106M3.2;RP11-106M3.3	15	72612125	YES	NO	YES
30257690	BMI	cg21268770		15	36837152	YES	NO	YES
30257690	BMI	cg21237133		15	41778987	YES	NO	YES
30257690	BMI	cg18926409	AC069368.3	15	65174571	YES	YES	YES
30257690	BMI	cg16214653		15	100048500	YES	NO	NO
30257690	BMI	cg16127683	EIF2AK4	15	40268777	YES	YES	YES
30257690	BMI	cg12031275	PRKXP1	15	101093834	YES	NO	YES
30257690	BMI	cg11580493	NR2F2	15	96873951	YES	NO	NO
30257690	BMI	cg11408395	LRRK1;RP11-505E24.3	15	101585711	YES	NO	YES
30257690	BMI	cg10426464	C2CD4B	15	62457529	YES	NO	YES
30257690	BMI	cg06842989	RP11-382A20.4	15	84034416	YES	NO	YES
30257690	BMI	cg05549655	CYP1A1	15	75019143	YES	NO	YES
30257690	BMI	cg04221794	BNIP2;RP11-361D15.2	15	59981549	YES	NO	YES
30257690	BMI	cg03951603	CTD-2335A18.2;MIR9-3HG	15	89903565	YES	YES	YES
30257690	BMI	cg02030270	SH3GL3	15	84215725	YES	NO	YES
30257690	BMI	cg02025737	FMN1	15	33384751	YES	YES	YES
30257690	BMI	cg00481725	CTD-2544M6.1;LINC01582	15	98648111	YES	NO	YES
30257690	BMI	cg00476675	RP11-701H24.4;SNHG14;SNORD116-19;SNORD116-20	15	25331391	YES	NO	YES
30257690	BMI	cg23942311		14	51606299	YES	NO	YES
30257690	BMI	cg23898189	DIO2;DIO2-AS1	14	80682691	YES	NO	YES
30257690	BMI	cg23284245	ESR2	14	64757679	YES	YES	YES
30257690	BMI	cg22995959	GPR135;L3HYPDH	14	59931024	YES	NO	YES
30257690	BMI	cg20562220	IGHE;RP11-731F5.1	14	106068824	YES	NO	YES
30257690	BMI	cg19948037	DCAF4	14	73392801	YES	NO	NO
30257690	BMI	cg19918549	CTD-2376I20.1;EVL	14	100531800	YES	NO	YES
30257690	BMI	cg16398761	ELMSAN1	14	74220238	YES	YES	YES
30257690	BMI	cg15572745	NRXN3	14	78870232	YES	NO	YES
30257690	BMI	cg14361526	MIR381HG;MIR487B;MIR539;MIR889	14	101512732	YES	NO	YES
30257690	BMI	cg14035860	RP11-665C16.8	14	55707715	NO	NO	NO
30257690	BMI	cg09238801	PNMA1	14	74179101	YES	NO	YES
30257690	BMI	cg08267072	MIA2;RP11-407N17.3	14	39739199	YES	NO	YES
30257690	BMI	cg08051604	MEG3;RP11-123M6.2	14	101309386	YES	YES	YES
30257690	BMI	cg06688770	SYNDIG1L	14	74892331	NO	NO	NO
30257690	BMI	cg05347794	FOXN3;RP11-33N16.2	14	89866110	NO	NO	NO
30257690	BMI	cg05294930		14	72220937	YES	NO	YES
30257690	BMI	cg03210340	ARHGEF40;NDRG2	14	21537527	YES	NO	YES
30257690	BMI	cg02237629		14	57264095	YES	NO	NO
30257690	BMI	cg01019876	ANG;RNASE4;RP11-903H12.5	14	21152498	YES	NO	YES
30257690	BMI	cg26053697	COL4A2	13	111039873	YES	NO	YES
30257690	BMI	cg24545961	CLDN10	13	96205960	YES	NO	YES
30257690	BMI	cg22138327	GTF3A	13	27999177	YES	NO	YES
30257690	BMI	cg21157721	LINC00355	13	64650183	YES	NO	YES
30257690	BMI	cg20923605	LINC01044	13	112978683	YES	NO	YES
30257690	BMI	cg16969872	RBM26	13	79968324	YES	NO	YES
30257690	BMI	cg16921285		13	104003206	YES	NO	YES
30257690	BMI	cg10698984	UBL3	13	30424281	YES	YES	YES
30257690	BMI	cg09717927		13	112630399	YES	NO	YES
30257690	BMI	cg09207578	RASA3	13	114781949	YES	NO	YES
30257690	BMI	cg08284593	RP11-102K13.5	13	114057070	YES	YES	YES
30257690	BMI	cg07310677	MCF2L	13	113598558	YES	NO	YES
30257690	BMI	cg05295671	RNF219	13	79234353	YES	NO	YES
30257690	BMI	cg03353885	ATP11A	13	113489392	YES	NO	YES
30257690	BMI	cg02714303	LMO7;RP11-29G8.3	13	76334728	YES	NO	YES
30257690	BMI	cg02337614		13	112609986	YES	NO	YES
30257690	BMI	cg01767396	ATP8A2	13	25959184	YES	NO	YES
30257690	BMI	cg01435643	MCF2L	13	113689776	YES	NO	YES
30257690	BMI	cg00893603	ATP8A2	13	26587011	YES	NO	YES
30257690	BMI	cg00294538		13	114062109	YES	NO	YES
30257690	BMI	cg27656459		12	116796562	YES	YES	YES
30257690	BMI	cg27509642		12	130422792	YES	YES	YES
30257690	BMI	cg27504738	RP11-745O10.4;TMBIM4	12	66564266	YES	YES	YES
30257690	BMI	cg26165660	RP11-114H23.1	12	76363767	YES	NO	YES
30257690	BMI	cg26160945	STK38L	12	27396706	YES	YES	YES
30257690	BMI	cg25459280	RFLNA;RP11-214K3.25;ZNF664	12	124492549	YES	NO	YES
30257690	BMI	cg24670383	COPZ1;RP11-968A15.8	12	54719352	YES	NO	YES
30257690	BMI	cg24606791	ADAMTS20	12	43946493	YES	NO	YES
30257690	BMI	cg24405700	B4GALNT3	12	655829	YES	YES	YES
30257690	BMI	cg23675485	SLC6A13	12	351262	YES	NO	YES
30257690	BMI	cg22969763	KLRC1	12	10607538	YES	NO	YES
30257690	BMI	cg21733098		12	127931219	YES	YES	NO
30257690	BMI	cg20307302	CHFR	12	133484621	YES	NO	YES
30257690	BMI	cg20060185	RIMBP2;RP11-662M24.2	12	131162951	YES	NO	YES
30257690	BMI	cg20054939	RP11-386I8.6;ZNF84	12	133614314	YES	NO	YES
30257690	BMI	cg20000602	RFLNA	12	124733846	YES	YES	YES
30257690	BMI	cg19359333	RP11-923I11.5	12	52240545	YES	NO	YES
30257690	BMI	cg19235974	RAD52	12	1063197	YES	NO	YES
30257690	BMI	cg18798446	C12orf42	12	103862780	YES	NO	NO
30257690	BMI	cg18701093		12	97716124	YES	NO	YES
30257690	BMI	cg18232235	LINC01252;RP11-434C1.2	12	11700321	YES	NO	YES
30257690	BMI	cg17815933	FOXJ2	12	8191646	YES	NO	YES
30257690	BMI	cg15883094	SETD1B	12	122265088	YES	NO	YES
30257690	BMI	cg14995202	LINC01619	12	92464328	YES	YES	YES
30257690	BMI	cg14787758	SETD1B	12	122261097	YES	NO	YES
30257690	BMI	cg13904562		12	48690974	YES	NO	YES
30257690	BMI	cg13500029	GLIPR1	12	75873039	YES	NO	YES
30257690	BMI	cg12414174		12	89748895	NO	NO	NO
30257690	BMI	cg12219531	COQ5	12	120966889	YES	YES	YES
30257690	BMI	cg12106728		12	115136258	YES	NO	YES
30257690	BMI	cg11942242		12	32543849	YES	NO	YES
30257690	BMI	cg11254439	RP11-474N8.9	12	57335615	YES	NO	YES
30257690	BMI	cg11228504	ATXN2	12	112001855	YES	NO	YES
30257690	BMI	cg10869879	ERBB3	12	56474569	YES	YES	NO
30257690	BMI	cg10508778	ANAPC7;RP11-478C19.2	12	110840579	YES	NO	YES
30257690	BMI	cg10104252	PRMT8	12	3563899	YES	NO	YES
30257690	BMI	cg10021924		12	131401275	YES	NO	YES
30257690	BMI	cg09636302	HAL;RP11-256L6.3	12	96389483	YES	NO	YES
30257690	BMI	cg09582351	ERGIC2	12	29534625	YES	NO	YES
30257690	BMI	cg09237846	CHST11	12	105114399	YES	NO	YES
30257690	BMI	cg08802841		12	89748726	YES	YES	YES
30257690	BMI	cg08135379	AMIGO2;PCED1B	12	47474763	YES	NO	YES
30257690	BMI	cg08077234	PLXNC1	12	94658675	YES	NO	YES
30257690	BMI	cg07469402	DBX2;RP11-478B9.1	12	45444767	YES	NO	YES
30257690	BMI	cg06533408	SLC35E3	12	69139618	YES	YES	YES
30257690	BMI	cg05238741	FIGNL2	12	52214758	YES	NO	YES
30257690	BMI	cg04790923	ADGRD1	12	131580385	YES	NO	YES
30257690	BMI	cg04540442		12	34445809	YES	YES	YES
30257690	BMI	cg03923277	C12orf73;TDG	12	104359732	YES	YES	YES
30257690	BMI	cg02722637	GALNT8;KCNA6	12	4922070	YES	YES	YES
30257690	BMI	cg02667103	TMTC2	12	83125178	YES	YES	YES
30257690	BMI	cg02473606	MMP17	12	132314204	YES	NO	YES
30257690	BMI	cg00660843	PDE1B	12	54954400	YES	NO	YES
30257690	BMI	cg00347620	TBX3	12	115109730	YES	NO	YES
30257690	BMI	cg00094036	THAP2;ZFC3H1	12	72057474	YES	NO	YES
30257690	BMI	cg27471124	C11orf87;RP11-708B6.2	11	109292789	YES	YES	YES
30257690	BMI	cg27306038		11	124733242	YES	NO	YES
30257690	BMI	cg27263998	IGF2;INS-IGF2	11	2171007	YES	NO	YES
30257690	BMI	cg26917665	TRPM5	11	2444485	YES	NO	YES
30257690	BMI	cg26886334	ZNF408	11	46726814	YES	NO	YES
30257690	BMI	cg26503877	ETS1;MIR6090	11	128391429	YES	NO	YES
30257690	BMI	cg26430023	TENM4	11	79147209	YES	NO	YES
30257690	BMI	cg26041493	ZDHHC24	11	66306861	YES	YES	NO
30257690	BMI	cg25622896	WNT11	11	75920233	YES	NO	YES
30257690	BMI	cg25281677		11	57248038	YES	NO	YES
30257690	BMI	cg25161029		11	122845972	YES	NO	YES
30257690	BMI	cg25134909	CELF1;NDUFS3;PTPMT1	11	47587211	YES	NO	NO
30257690	BMI	cg24852442	MYO7A	11	76903134	YES	NO	YES
30257690	BMI	cg24088496	MAML2	11	96071506	YES	NO	YES
30257690	BMI	cg23744638		11	10323902	YES	YES	YES
30257690	BMI	cg23670630	FOXR1	11	118842650	YES	NO	YES
30257690	BMI	cg23436703	OSBPL5	11	3165993	YES	YES	YES
30257690	BMI	cg22015277	SPTBN2	11	66494177	YES	NO	YES
30257690	BMI	cg21780326	ARHGAP42;CTD-2383M3.1	11	100558100	YES	NO	YES
30257690	BMI	cg21507987	AMPD3	11	10527506	YES	YES	YES
30257690	BMI	cg20783722	CLNS1A	11	77349090	YES	NO	YES
30257690	BMI	cg20768326		11	2086058	YES	NO	YES
30257690	BMI	cg20451986		11	133928302	YES	NO	YES
30257690	BMI	cg20286203	MARK2	11	63606397	YES	NO	YES
30257690	BMI	cg20090108	GRM5;GRM5-AS1	11	88242488	YES	YES	YES
30257690	BMI	cg19998151		11	267613	YES	NO	YES
30257690	BMI	cg19962424		11	35110045	YES	YES	YES
30257690	BMI	cg19574514	PPP1R32;RP11-286N22.8	11	61248217	YES	NO	YES
30257690	BMI	cg19284039	ASCL2	11	2292895	YES	NO	YES
30257690	BMI	cg18896032	SSRP1	11	57097718	YES	NO	NO
30257690	BMI	cg18728264	BCL9L;CXCR5	11	118766491	YES	NO	YES
30257690	BMI	cg18281842	PPFIA1	11	70213523	YES	NO	YES
30257690	BMI	cg16836250		11	87224821	YES	YES	YES
30257690	BMI	cg16639665	OPCML	11	133402497	YES	NO	YES
30257690	BMI	cg15056794	BLID;RP11-166D19.1	11	121987155	YES	YES	YES
30257690	BMI	cg15050310	PRSS23;RP11-736K20.5	11	86617582	YES	NO	YES
30257690	BMI	cg15002761	IGSF9B	11	133816097	YES	NO	NO
30257690	BMI	cg13589810		11	129613654	YES	YES	YES
30257690	BMI	cg13351143	AP000439.3	11	69292064	YES	NO	NO
30257690	BMI	cg12637942	NEAT1;NEAT1_1;NEAT1_2;NEAT1_3	11	65190225	YES	NO	YES
30257690	BMI	cg12499235	ASCL2	11	2293173	YES	NO	YES
30257690	BMI	cg11537406	SLC37A2	11	124932624	YES	NO	YES
30257690	BMI	cg11417675	UCP2	11	73694801	YES	YES	YES
30257690	BMI	cg10700424	GLB1L2	11	134201952	YES	YES	YES
30257690	BMI	cg09664479	CD82	11	44617598	YES	YES	YES
30257690	BMI	cg09611599		11	20382497	YES	NO	YES
30257690	BMI	cg07256668	NRXN2	11	64398137	YES	NO	YES
30257690	BMI	cg06838877	SLC25A1P1	11	85646460	YES	NO	YES
30257690	BMI	cg06531741	HTR3B	11	113775450	YES	NO	YES
30257690	BMI	cg06335918	RNU2-2P;WDR74	11	62610003	YES	NO	YES
30257690	BMI	cg06260077	BDNF;RP11-587D21.4	11	27721350	YES	NO	YES
30257690	BMI	cg06137123		11	129444480	YES	YES	YES
30257690	BMI	cg05468843	IL10RA	11	117857990	YES	NO	YES
30257690	BMI	cg04827223	ARAP1	11	72435913	YES	NO	YES
30257690	BMI	cg04800816		11	93210603	YES	NO	YES
30257690	BMI	cg04438497	TESMIN	11	68519252	YES	NO	YES
30257690	BMI	cg03996398	TP53AIP1	11	128813442	YES	NO	YES
30257690	BMI	cg03527353	PAX6;RCN1	11	31832714	YES	NO	YES
30257690	BMI	cg03267026	BRSK2	11	1470086	YES	NO	YES
30257690	BMI	cg03234777	JAML	11	118095544	YES	YES	YES
30257690	BMI	cg02843237	ADM;RP11-351I24.1	11	10326289	YES	NO	YES
30257690	BMI	cg02780017	SLC22A20P	11	64981227	YES	YES	YES
30257690	BMI	cg02749887	INS;INS-IGF2	11	2182540	YES	NO	YES
30257690	BMI	cg02595681	ZNF215	11	6947447	YES	NO	YES
30257690	BMI	cg02436272	RCN1	11	32010528	YES	YES	YES
30257690	BMI	cg02251663	SPON1	11	14281053	YES	NO	NO
30257690	BMI	cg02208432	ACER3	11	76571458	YES	YES	YES
30257690	BMI	cg02023728	USP35	11	77925099	YES	NO	YES
30257690	BMI	cg01400685	FADS1;FADS2	11	61598025	YES	YES	YES
30257690	BMI	cg01251548	NCR3LG1	11	17372745	YES	NO	YES
30257690	BMI	cg01199327	CD82;RP11-58K22.5	11	44626750	YES	YES	YES
30257690	BMI	cg01097384		11	1358675	YES	NO	YES
30257690	BMI	cg00290607	DOC2GP	11	67383545	YES	NO	YES
30257690	BMI	cg27551895		10	118935341	YES	NO	YES
30257690	BMI	cg27001894	CCDC3	10	13022624	YES	NO	YES
30257690	BMI	cg26869412		10	3023801	YES	NO	YES
30257690	BMI	cg26418881	SCART1	10	135270947	YES	NO	YES
30257690	BMI	cg26134737	DIP2C	10	528141	YES	NO	YES
30257690	BMI	cg25993216	KNDC1	10	135003995	YES	NO	YES
30257690	BMI	cg25034991		10	132031428	YES	NO	YES
30257690	BMI	cg24913868	NKX2-3	10	101296069	YES	YES	YES
30257690	BMI	cg24905316	ECHS1;MIR3944	10	135186343	YES	NO	YES
30257690	BMI	cg24369728	LRMDA	10	77472158	YES	NO	YES
30257690	BMI	cg23956260	C10orf67;RP11-371A19.2	10	23632740	YES	NO	YES
30257690	BMI	cg22995042	RP11-433J20.1	10	4093925	YES	YES	YES
30257690	BMI	cg20718214	KCNIP2	10	103599700	YES	NO	YES
30257690	BMI	cg18647449	CFAP46	10	134730222	YES	NO	YES
30257690	BMI	cg17823321	SLC25A16	10	70287041	YES	NO	YES
30257690	BMI	cg17782954	ECHDC3	10	11783823	YES	NO	YES
30257690	BMI	cg17763354	RGR	10	86016954	YES	NO	YES
30257690	BMI	cg17485681	CDH23	10	73565625	YES	YES	YES
30257690	BMI	cg17477052	COL13A1	10	71596731	YES	NO	YES
30257690	BMI	cg17233127	FRA10AC1	10	95462332	YES	NO	YES
30257690	BMI	cg17201651	XPNPEP1	10	111683631	YES	NO	YES
30257690	BMI	cg17143376	PAOX;RP11-108K14.8	10	135202839	YES	NO	YES
30257690	BMI	cg16895672	PARD3	10	34470745	YES	NO	YES
30257690	BMI	cg16342193		10	102329863	YES	NO	NO
30257690	BMI	cg15847996	INPP5A	10	134528050	YES	YES	YES
30257690	BMI	cg15472797		10	135243109	YES	NO	YES
30257690	BMI	cg15462970	ADARB2	10	1444586	YES	NO	YES
30257690	BMI	cg15234845	PAX2	10	102496500	YES	NO	YES
30257690	BMI	cg15092239	CLRN3	10	129678749	YES	YES	YES
30257690	BMI	cg14955916	DIP2C	10	459968	YES	NO	YES
30257690	BMI	cg13837295		10	134826531	YES	NO	YES
30257690	BMI	cg13809095	RP11-170M17.1	10	65647092	YES	NO	YES
30257690	BMI	cg13520532	SCART1	10	135273122	YES	NO	YES
30257690	BMI	cg13399203	ANK3	10	62491911	NO	NO	NO
30257690	BMI	cg12829045	LRMDA	10	77228852	YES	NO	YES
30257690	BMI	cg12456799	SORCS3	10	106441036	YES	NO	YES
30257690	BMI	cg11817899	SORCS1	10	108923111	YES	NO	YES
30257690	BMI	cg11229663	PRKG1	10	52843235	YES	NO	YES
30257690	BMI	cg10286056	CCDC3	10	12940470	YES	NO	YES
30257690	BMI	cg09848445	RET	10	43601862	YES	NO	YES
30257690	BMI	cg09813769		10	94980851	YES	NO	YES
30257690	BMI	cg09514185	ADARB2	10	1712988	YES	NO	YES
30257690	BMI	cg08739651	FAM21EP	10	51784888	YES	NO	YES
30257690	BMI	cg07658681	CDH23	10	73553201	YES	YES	YES
30257690	BMI	cg07216976	FAM160B1	10	116581248	YES	YES	YES
30257690	BMI	cg05088677	CASC10;MIR1915	10	21785733	YES	NO	YES
30257690	BMI	cg04992974	ADARB2	10	1334207	YES	NO	NO
30257690	BMI	cg04494136	CTBP2	10	126703576	YES	YES	YES
30257690	BMI	cg04235519	PAX2	10	102505365	YES	NO	NO
30257690	BMI	cg04196119		10	4517246	NO	NO	NO
30257690	BMI	cg04007726	ZMIZ1	10	80981129	YES	NO	NO
30257690	BMI	cg03563354		10	100083446	YES	NO	YES
30257690	BMI	cg03037620		10	79699612	YES	NO	YES
30257690	BMI	cg02249577		10	52434778	YES	NO	YES
30257690	BMI	cg01177167		10	101280523	YES	NO	YES
30257690	BMI	cg01011367	ACADSB	10	124798692	YES	YES	YES
30257690	BMI	cg00929798	CALY;PRAP1	10	135150139	YES	NO	YES
30257690	BMI	cg15551881	TRAF1	9	123688715	YES	YES	YES
30257690	BMI	cg14351767	ZBTB5	9	37442137	YES	NO	YES
30257690	BMI	cg14286514	DDX58	9	32525315	YES	NO	YES
30257690	BMI	cg14246703		9	138869077	YES	NO	NO
30257690	BMI	cg14170545	ABCA1;RP11-217B7.2	9	107688675	YES	YES	YES
30257690	BMI	cg14127188	FCN2	9	137772569	YES	NO	YES
30257690	BMI	cg14094646	PAX5	9	37030262	YES	NO	YES
30257690	BMI	cg14022022	GRIN1	9	140055728	YES	NO	YES
30257690	BMI	cg13959647	CUTALP;PSMD5	9	123605229	YES	NO	YES
30257690	BMI	cg13941235	MIR4669;RXRA	9	137270186	YES	NO	YES
30257690	BMI	cg13916516	EXD3	9	140268774	YES	NO	YES
30257690	BMI	cg13844237	MAPKAP1	9	128284824	YES	NO	YES
30257690	BMI	cg13794588	FCN2	9	137772544	YES	NO	NO
30257690	BMI	cg13788625		9	140340778	YES	NO	YES
30257690	BMI	cg13685727	CDK20	9	90589530	YES	YES	YES
30257690	BMI	cg13622450		9	91147514	YES	NO	YES
30257690	BMI	cg13460057	CUTALP;PSMD5	9	123605234	YES	NO	YES
30257690	BMI	cg03363289	LHX6	9	124990165	YES	NO	YES
30257690	BMI	cg03243895	RP11-216B9.6;SPTAN1	9	131314908	YES	NO	YES
30257690	BMI	cg02116255		9	73032750	YES	YES	YES
30257690	BMI	cg02016195	RP11-65J3.3	9	132198822	NO	NO	NO
30257690	BMI	cg01403030	RP11-296P7.4;SAXO1	9	19026479	YES	NO	YES
30257690	BMI	cg26989202	ERICH5	8	99076837	YES	NO	YES
30257690	BMI	cg26921611	EIF4EBP1	8	37917868	YES	YES	YES
30257690	BMI	cg26440467	TONSL;VPS28	8	145654605	YES	NO	YES
30257690	BMI	cg26074100	AGO2	8	141568712	YES	NO	YES
30257690	BMI	cg25115537	ZHX2	8	123801352	YES	NO	YES
30257690	BMI	cg25037335	DLGAP2	8	740043	YES	YES	YES
30257690	BMI	cg22978087	CTD-2168K21.2;NEFL	8	24814126	YES	NO	YES
30257690	BMI	cg22275864	ADRB3	8	37822562	YES	NO	YES
30257690	BMI	cg22252970		8	1445449	YES	NO	YES
30257690	BMI	cg20583945	GSDMD	8	144636462	YES	NO	YES
30257690	BMI	cg20283107	FAM91A1	8	124788969	YES	NO	YES
30257690	BMI	cg19515398	AGO2	8	141537687	YES	NO	YES
30257690	BMI	cg19354523		8	1320357	NO	NO	NO
30257690	BMI	cg18995788	RP11-280G9.1	8	62673444	YES	NO	YES
30257690	BMI	cg16743070	KAT6A	8	41908569	YES	NO	YES
30257690	BMI	cg15833940	DLGAP2;DLGAP2-AS1	8	1526540	YES	NO	YES
30257690	BMI	cg14775504		8	144190484	YES	NO	NO
30257690	BMI	cg14317384		8	216788	YES	NO	YES
30257690	BMI	cg13518625		8	29522838	YES	NO	YES
30257690	BMI	cg13399544	MROH6	8	144649678	YES	YES	YES
30257690	BMI	cg13152952	ANK1	8	41570554	YES	NO	YES
30257690	BMI	cg12686110	GSDMD	8	144635478	NO	NO	NO
30257690	BMI	cg12109170		8	143259104	YES	NO	YES
30257690	BMI	cg11988591	RHPN1;RHPN1-AS1	8	144451909	YES	NO	YES
30257690	BMI	cg11270656	GPIHBP1	8	144295139	YES	NO	YES
30257690	BMI	cg09820716		8	8580928	YES	NO	YES
30257690	BMI	cg09290735	ZNF572	8	125985757	YES	NO	YES
30257690	BMI	cg09050331	PRDM14	8	70984917	YES	NO	YES
30257690	BMI	cg08992172	MSR1	8	16139694	YES	NO	YES
30257690	BMI	cg06692871	YWHAZ	8	101964133	YES	NO	NO
30257690	BMI	cg06166767	SFRP1	8	41167848	YES	NO	YES
30257690	BMI	cg06009267	EPPK1	8	144948764	YES	YES	YES
30257690	BMI	cg05682581	DLGAP2	8	929958	YES	NO	YES
30257690	BMI	cg05635807		8	11422167	YES	NO	YES
30257690	BMI	cg05229355	ADCY8	8	132052702	YES	NO	NO
30257690	BMI	cg03292675	DMTN	8	21912864	YES	NO	YES
30257690	BMI	cg02346342	STAU2-AS1	8	74332435	YES	NO	YES
30257690	BMI	cg02043791	FGFR1	8	38322629	YES	NO	YES
30257690	BMI	cg01518225		8	1431308	YES	NO	YES
30257690	BMI	cg01407477	STK3	8	99951151	YES	NO	YES
30257690	BMI	cg01285435	TONSL;VPS28	8	145654565	YES	NO	NO
30257690	BMI	cg00930833	SFRP1	8	41168264	YES	NO	YES
30257690	BMI	cg26209816	ADAP1;COX19	7	978305	YES	NO	YES
30257690	BMI	cg26175729	ABCB8;RP11-148K1.10	7	150726136	YES	NO	YES
30257690	BMI	cg25983070	INTS1	7	1544019	YES	NO	NO
30257690	BMI	cg25863070	AC073957.15;C7orf50	7	1072705	YES	NO	YES
30257690	BMI	cg25599475		7	853038	YES	NO	YES
30257690	BMI	cg24859945		7	155832992	YES	NO	YES
30257690	BMI	cg24669602	PHTF2;TMEM60	7	77426814	YES	NO	YES
30257690	BMI	cg23306089	AC110781.3;MAD1L1;MIR4655	7	1885248	YES	NO	YES
30257690	BMI	cg22216157	PTPRN2	7	157643037	YES	NO	YES
30257690	BMI	cg22084182	JAZF1	7	27973667	YES	YES	YES
30257690	BMI	cg21833184	RBAK-RBAKDN;RBAKDN	7	5112572	YES	NO	NO
30257690	BMI	cg21831463	FLJ40288	7	132372840	YES	NO	YES
30257690	BMI	cg21785034	TRBC2;TRBJ2-3;TRBJ2-4;TRBJ2-5;TRBJ2-6;TRBJ2-7	7	142494439	YES	NO	YES
30257690	BMI	cg21483311		7	1793123	YES	YES	YES
30257690	BMI	cg21322436	CNTNAP2	7	145812842	YES	YES	YES
30257690	BMI	cg21248987	SDK1	7	3385318	YES	NO	YES
30257690	BMI	cg20157873		7	152788733	YES	NO	YES
30257690	BMI	cg19256474		7	1435165	YES	NO	YES
30257690	BMI	cg19086309	CALD1	7	134513289	YES	YES	YES
30257690	BMI	cg18933685	SDK1	7	4255780	YES	NO	YES
30257690	BMI	cg18853935		7	25896765	YES	NO	YES
30257690	BMI	cg18752987	MAD1L1	7	2099773	YES	NO	YES
30257690	BMI	cg18235026		7	129419139	YES	NO	YES
30257690	BMI	cg18155226	ZNF775	7	150076360	YES	YES	YES
30257690	BMI	cg18046394	WIPF3	7	29924165	YES	NO	YES
30257690	BMI	cg18004701	PTPRN2	7	157481628	YES	NO	NO
30257690	BMI	cg17871993	TPST1	7	65673056	YES	YES	YES
30257690	BMI	cg17386710	AUTS2	7	70252335	YES	YES	YES
30257690	BMI	cg14520626	SRRM3	7	75831537	YES	NO	YES
30257690	BMI	cg14505161	GGCT;RP4-777O23.3	7	30544458	YES	NO	YES
30257690	BMI	cg14414971	AC073316.1;SDK1	7	3340979	YES	NO	YES
30257690	BMI	cg13594957	ASB10	7	150884641	YES	NO	YES
30257690	BMI	cg13164343		7	27730026	YES	NO	YES
30257690	BMI	cg12712184		7	155790801	YES	YES	YES
30257690	BMI	cg12025996	FAM133B	7	92219279	YES	NO	YES
30257690	BMI	cg11987759	GUSB	7	65425863	YES	NO	YES
30257690	BMI	cg11109845	CUL1;RP5-1136G13.2	7	148394888	YES	NO	YES
30257690	BMI	cg09679945	NAT16	7	100823736	YES	NO	NO
30257690	BMI	cg09646197	ZNF467	7	149462836	YES	NO	NO
30257690	BMI	cg09537553	ADAP1;COX19	7	962492	NO	NO	NO
30257690	BMI	cg09316347		7	139932132	YES	NO	YES
30257690	BMI	cg09125127		7	2549030	YES	NO	YES
30257690	BMI	cg09066883	PTPRN2	7	157932951	YES	NO	YES
30257690	BMI	cg07365299	DPP6	7	154685823	YES	NO	YES
30257690	BMI	cg07303308	TNPO3;TPI1P2	7	128695042	YES	NO	YES
30257690	BMI	cg07063559	RP11-561N12.1	7	64043012	YES	NO	YES
30257690	BMI	cg06906464		7	134288099	YES	NO	YES
30257690	BMI	cg06714981	SND1	7	127716013	NO	NO	NO
30257690	BMI	cg06423425	LFNG	7	2555549	YES	NO	YES
30257690	BMI	cg05876635	MRPS17;ZNF713	7	55955383	YES	NO	YES
30257690	BMI	cg05852040	GSAP;RP5-899E9.1	7	77044873	YES	NO	YES
30257690	BMI	cg05455729	AC073316.1	7	3338723	YES	NO	NO
30257690	BMI	cg05332525	VKORC1L1	7	65337924	YES	NO	YES
30257690	BMI	cg04816311	C7orf50	7	1066650	YES	YES	YES
30257690	BMI	cg04739306	TFR2	7	100230781	YES	NO	YES
30257690	BMI	cg04726869	SUMO2P3	7	55799739	YES	NO	YES
30257690	BMI	cg04504478	NOM1	7	156741733	YES	NO	YES
30257690	BMI	cg04301738		7	150125199	YES	NO	YES
30257690	BMI	cg03899215	PTPRN2	7	157996423	YES	NO	YES
30257690	BMI	cg03867429	SAPCD2P2;VN1R28P	7	57483183	YES	NO	YES
30257690	BMI	cg03826252	WDR86	7	151095023	YES	YES	YES
30257690	BMI	cg03366574	AMZ1	7	2764599	YES	NO	NO
30257690	BMI	cg02927870	OR2AE1;TRIM4	7	99475820	YES	NO	YES
30257690	BMI	cg02811067	EEPD1	7	36275951	YES	YES	YES
30257690	BMI	cg01932197	SEMA3E	7	83087065	YES	NO	YES
30257690	BMI	cg01760756	ZNF727	7	63506261	YES	NO	YES
30257690	BMI	cg00848480	PRKAR1B	7	592840	YES	NO	YES
30257690	BMI	cg00799631	TNRC18	7	5414174	YES	NO	NO
30257690	BMI	cg00596819	PTPRN2	7	157576420	YES	YES	YES
30257690	BMI	cg00318947	HOXA-AS2;HOXA3	7	27154914	YES	YES	YES
30257690	BMI	cg00301762		7	1714056	YES	NO	YES
30257690	BMI	cg27491398	HLA-F-AS1	6	29708311	YES	NO	YES
30257690	BMI	cg27442478	TFB1M	6	155635788	YES	NO	YES
30257690	BMI	cg27239981	PDE10A	6	166263710	YES	NO	YES
30257690	BMI	cg26978172	DDAH2	6	31696223	YES	NO	YES
30257690	BMI	cg26476939	TNXB	6	32065043	YES	YES	YES
30257690	BMI	cg26362263	RP11-146I2.1	6	14664927	YES	NO	YES
30257690	BMI	cg25683811		6	170397069	YES	NO	YES
30257690	BMI	cg25513610		6	14657090	YES	NO	YES
30257690	BMI	cg25262528	NT5E	6	86158972	YES	NO	YES
30257690	BMI	cg25147604	DSP;RP3-512B11.3	6	7540971	YES	YES	YES
30257690	BMI	cg25117895	RPP40	6	5003999	YES	NO	NO
30257690	BMI	cg25106322		6	150311552	YES	NO	YES
30257690	BMI	cg24391982	THBS2;XXyac-YX65C7_A.2	6	169629902	YES	NO	YES
30257690	BMI	cg24125828	PRRT1	6	32117049	YES	YES	YES
30257690	BMI	cg23867718	SASH1	6	148663583	YES	NO	YES
30257690	BMI	cg23603057	UNC93A	6	167704808	YES	NO	YES
30257690	BMI	cg23235965	HLA-E	6	30459540	YES	YES	YES
30257690	BMI	cg22814023	GABBR1;OR2H2	6	29556225	NO	NO	NO
30257690	BMI	cg22772440	IYD	6	150716612	NO	NO	NO
30257690	BMI	cg21485120	CLIC1;MSH5;MSH5-SAPCD1	6	31707746	YES	NO	YES
30257690	BMI	cg21130236	RP11-444E17.6;TCTE1;TMEM151B	6	44246755	YES	YES	YES
30257690	BMI	cg21053741	NFKBIL1	6	31525861	YES	YES	NO
30257690	BMI	cg20904489	NRN1	6	6002032	YES	NO	YES
30257690	BMI	cg20902758	FLOT1	6	30695962	YES	NO	YES
30257690	BMI	cg20418529	PDE10A	6	166260012	YES	NO	NO
30257690	BMI	cg20148850		6	10422227	YES	NO	YES
30257690	BMI	cg19939773	HLA-DQB2	6	32729876	YES	NO	YES
30257690	BMI	cg19912427	GNL1	6	30520935	YES	NO	NO
30257690	BMI	cg18886245	TFAP2B	6	50792868	YES	NO	YES
30257690	BMI	cg18844029	TRIM27	6	28885017	YES	NO	YES
30257690	BMI	cg18832247	JARID2	6	15300007	YES	YES	YES
30257690	BMI	cg18082788	ZC3H12D	6	149806339	YES	NO	YES
30257690	BMI	cg18005896	SMOC2	6	168948135	YES	NO	NO
30257690	BMI	cg17968511	PDE10A	6	166205611	YES	NO	YES
30257690	BMI	cg17866778	HIST1H2APS3	6	26233442	YES	NO	YES
30257690	BMI	cg17806717	TNXB	6	32027519	YES	NO	YES
30257690	BMI	cg17201227	STX7	6	132811784	YES	NO	YES
30257690	BMI	cg17066943		6	34192320	YES	YES	YES
30257690	BMI	cg16697775	POLH;XPO5	6	43543259	YES	NO	YES
30257690	BMI	cg16523158	CCR6;RP11-517H2.6	6	167535171	YES	NO	YES
30257690	BMI	cg16330359		6	168815048	YES	NO	YES
30257690	BMI	cg15822858		6	167661905	YES	YES	YES
30257690	BMI	cg15671450	HCG4B;HLA-K	6	29895116	YES	NO	YES
30257690	BMI	cg15574924	PRRC2A	6	31588206	YES	NO	NO
30257690	BMI	cg15289427	RIPOR2	6	24911001	YES	NO	YES
30257690	BMI	cg14989243	FILIP1	6	76203530	YES	NO	YES
30257690	BMI	cg14757228	PRRT1	6	32116858	YES	NO	YES
30257690	BMI	cg14689595		6	168120744	YES	NO	NO
30257690	BMI	cg14660539	PSMG4;SLC22A23	6	3280635	YES	NO	YES
30257690	BMI	cg14236957	HLA-P	6	29768219	YES	NO	YES
30257690	BMI	cg14186846	JARID2	6	15256907	YES	YES	YES
30257690	BMI	cg13655385		6	168121752	YES	YES	YES
30257690	BMI	cg13021333	NRN1	6	6004207	YES	NO	YES
30257690	BMI	cg12846737	HLA-C;XXbac-BPG248L24.10	6	31276088	NO	NO	NO
30257690	BMI	cg12457901	VARS2	6	30882671	YES	NO	YES
30257690	BMI	cg12216054	SYNGAP1;ZBTB9	6	33424213	YES	NO	YES
30257690	BMI	cg12076358	TAPBP	6	33274481	YES	NO	YES
30257690	BMI	cg11356375	CDYL	6	4890624	YES	NO	YES
30257690	BMI	cg11347311	CITED2	6	139696016	YES	NO	YES
30257690	BMI	cg10816283	ADGRF5;RP3-365O12.2	6	46871173	YES	NO	YES
30257690	BMI	cg09741902		6	94347025	NO	NO	NO
30257690	BMI	cg09655876	AGPAT4	6	161561066	YES	NO	YES
30257690	BMI	cg09547025	ADGRG6	6	142721804	YES	NO	YES
30257690	BMI	cg09424348	GTF2H4;VARS2	6	30881549	YES	YES	YES
30257690	BMI	cg09249494	LY86;LY86-AS1	6	6588846	YES	YES	YES
30257690	BMI	cg09222732		6	466893	YES	YES	YES
30257690	BMI	cg09125623	LINC01558;RP3-431P23.5	6	168197983	YES	NO	YES
30257690	BMI	cg08737094		6	26569535	YES	NO	YES
30257690	BMI	cg08415417	MRPL18;TCP1	6	160211403	YES	NO	YES
30257690	BMI	cg08133062	RP3-399L15.3	6	114751873	YES	NO	YES
30257690	BMI	cg08104563	C6orf89;PPIL1	6	36842827	YES	NO	YES
30257690	BMI	cg07739215	CMAHP	6	25168049	YES	YES	YES
30257690	BMI	cg07219955	PLA2G7	6	46703538	YES	NO	YES
30257690	BMI	cg06804823		6	31798635	YES	YES	YES
30257690	BMI	cg06580943	KIF25	6	168405834	YES	NO	YES
30257690	BMI	cg05482498		6	28866178	YES	NO	YES
30257690	BMI	cg05312353	STMND1	6	17102678	YES	NO	YES
30257690	BMI	cg04953552	HLA-C;XXbac-BPG248L24.10	6	31276212	NO	NO	NO
30257690	BMI	cg04799120		6	28371032	YES	NO	YES
30257690	BMI	cg04612667	RP1-97D16.1	6	27706340	YES	NO	YES
30257690	BMI	cg03359964		6	27125955	YES	NO	YES
30257690	BMI	cg03318695	LINC00472	6	72130799	YES	NO	YES
30257690	BMI	cg03173502	JARID2	6	15505345	YES	NO	YES
30257690	BMI	cg02754722	WRNIP1	6	2766192	YES	NO	YES
30257690	BMI	cg01845244	BLOC1S5-TXNDC5;TXNDC5	6	7911240	YES	NO	NO
30257690	BMI	cg00668559	NFKBIE	6	44230977	YES	NO	YES
30257690	BMI	cg00581043		6	168106129	YES	NO	YES
30257690	BMI	cg00533923	RWDD1	6	116892543	YES	NO	YES
30257690	BMI	cg27379240	APC	5	112042919	YES	YES	YES
30257690	BMI	cg26908328	SERINC5	5	79552537	YES	NO	YES
30257690	BMI	cg26286839	CTD-2201I18.1;THBS4	5	79378955	YES	NO	YES
30257690	BMI	cg26125956	FSTL4	5	132803980	YES	NO	YES
30257690	BMI	cg26077446	ADAMTS12	5	33809376	YES	NO	YES
30257690	BMI	cg25648203	AHRR	5	395444	YES	NO	YES
30257690	BMI	cg25223623		5	141132593	YES	NO	YES
30257690	BMI	cg24847829	SPOCK1	5	136834464	YES	NO	YES
30257690	BMI	cg23206463		5	561769	YES	NO	YES
30257690	BMI	cg22581187	IQGAP2	5	75966681	YES	YES	NO
30257690	BMI	cg22481535	OTULINL	5	14581529	YES	YES	YES
30257690	BMI	cg22173752	AC010226.4;TICAM2;TMED7-TICAM2	5	114937919	YES	NO	YES
30257690	BMI	cg21952646	CTC-203F4.2;H2AFY	5	134734561	YES	NO	YES
30257690	BMI	cg21163347	SLC6A3	5	1394633	YES	NO	YES
30257690	BMI	cg21130861	TNFAIP8	5	118603938	YES	NO	YES
30257690	BMI	cg20471798	SLC6A3	5	1405330	YES	NO	YES
30257690	BMI	cg18909295	CPLX2	5	175223293	YES	NO	YES
30257690	BMI	cg18900914		5	12230982	YES	YES	YES
30257690	BMI	cg18043514	RP11-175K6.1	5	158531132	YES	NO	YES
30257690	BMI	cg17662369	TBC1D9B	5	179333958	YES	YES	YES
30257690	BMI	cg17650747		5	1873721	YES	NO	YES
30257690	BMI	cg17533458	FAM172A;MIR2277	5	92956826	YES	NO	YES
30257690	BMI	cg16230626		5	124298608	YES	YES	YES
30257690	BMI	cg16172240	NMUR2	5	151785046	YES	NO	YES
30257690	BMI	cg16113433		5	172629464	YES	NO	YES
30257690	BMI	cg15650209		5	1866463	YES	NO	YES
30257690	BMI	cg15408889	TNFAIP8	5	118623661	YES	NO	YES
30257690	BMI	cg15203566	COMMD10	5	115697446	YES	NO	YES
30257690	BMI	cg15197657	PDLIM7	5	176916434	YES	YES	YES
30257690	BMI	cg13275603	ENC1	5	73927487	YES	NO	YES
30257690	BMI	cg12897067		5	135418308	YES	NO	YES
30257690	BMI	cg12595026		5	1565222	YES	NO	YES
30257690	BMI	cg11830096	PCDHGA1;PCDHGA10;PCDHGA11;PCDHGA12;PCDHGA2;PCDHGA3;PCDHGA4;PCDHGA5;PCDHGA6;PCDHGA7;PCDHGA8;PCDHGA9;PCDHGB1;PCDHGB2;PCDHGB3;PCDHGB4;PCDHGB5;PCDHGB6;PCDHGB7;PCDHGC3;PCDHGC4	5	140865433	YES	NO	YES
30257690	BMI	cg10916401		5	3286167	YES	NO	YES
30257690	BMI	cg10602537	ERGIC1	5	172260815	YES	NO	YES
30257690	BMI	cg10200291	AC005915.1;C5orf63	5	126409007	YES	NO	YES
30257690	BMI	cg08971334	BRD9P2	5	770095	YES	NO	YES
30257690	BMI	cg08747963	ZNF300P1	5	150326862	YES	NO	YES
30257690	BMI	cg07760269	ZDHHC11B	5	760077	YES	NO	YES
30257690	BMI	cg05978154	SLC12A7	5	1100209	YES	NO	YES
30257690	BMI	cg05931423	COMMD10	5	115697214	YES	NO	YES
30257690	BMI	cg05708512	PDZD2	5	31731391	YES	YES	YES
30257690	BMI	cg05189291	THG1L	5	157158457	YES	NO	NO
30257690	BMI	cg04604050	SYNPO	5	150007561	YES	NO	NO
30257690	BMI	cg04141796		5	42950062	YES	NO	YES
30257690	BMI	cg03814957	CSF1R	5	149493099	YES	NO	YES
30257690	BMI	cg03646189		5	2756101	YES	NO	YES
30257690	BMI	cg03625415	NKX2-5	5	172662741	YES	NO	YES
30257690	BMI	cg02760293	PPP2R2B	5	146258785	YES	YES	YES
30257690	BMI	cg02478379	MIR3912;NPM1	5	170814123	YES	NO	YES
30257690	BMI	cg02136620	RUFY1	5	178986620	YES	NO	YES
30257690	BMI	cg01802043	CTB-164N12.1	5	172903876	YES	NO	YES
30257690	BMI	cg01238435		5	141595696	YES	NO	YES
30257690	BMI	cg01144344	CTD-2139B15.2;FTH1P10	5	17354521	YES	NO	YES
30257690	BMI	cg01072076		5	1930801	YES	NO	YES
30257690	BMI	cg01063413		5	32177881	NO	NO	NO
30257690	BMI	cg01054478	RP11-451H23.2	5	180100963	YES	NO	YES
30257690	BMI	cg00976097	AHRR	5	421733	YES	NO	YES
30257690	BMI	cg00098175	SLC12A7	5	1056142	YES	NO	YES
30257690	BMI	cg00087067	ADAMTS16	5	5265509	YES	YES	NO
30257690	BMI	cg27420889	F11-AS1;RNU6-1055P;RP11-215A19.2	4	187422035	YES	NO	YES
30257690	BMI	cg27414571	RCHY1;THAP6	4	76439698	YES	NO	YES
30257690	BMI	cg27327312	F11-AS1;RNU6-1055P;RP11-215A19.2	4	187422091	YES	NO	YES
30257690	BMI	cg27200895	AFAP1;AFAP1-AS1	4	7763703	YES	YES	YES
30257690	BMI	cg26839512	SPATA18	4	52918489	YES	NO	YES
30257690	BMI	cg26808510		4	3673098	YES	NO	YES
30257690	BMI	cg25664381	STX18-AS1	4	4577473	YES	NO	YES
30257690	BMI	cg25215230	FBXL5	4	15679598	YES	NO	YES
30257690	BMI	cg24564096	SORCS2	4	7449698	YES	NO	YES
30257690	BMI	cg22866267		4	103171785	YES	NO	YES
30257690	BMI	cg21230162		4	1402820	YES	NO	YES
30257690	BMI	cg20848488	PPP2R2C	4	6417932	NO	NO	NO
30257690	BMI	cg20288588		4	3874143	YES	NO	YES
30257690	BMI	cg20103150		4	170236265	YES	NO	YES
30257690	BMI	cg19564367	AC097381.1;AFAP1	4	7941852	YES	NO	YES
30257690	BMI	cg17307558	DKK2	4	107956287	YES	NO	YES
30257690	BMI	cg17071045	FIP1L1	4	54969609	YES	NO	YES
30257690	BMI	cg16924102		4	20044588	YES	YES	YES
30257690	BMI	cg16415104	DOK7	4	3496300	YES	NO	YES
30257690	BMI	cg16307866		4	7129517	YES	NO	NO
30257690	BMI	cg15885274		4	6891202	YES	NO	YES
30257690	BMI	cg15656813	PRDM8;RP11-377G16.2	4	81104695	YES	YES	YES
30257690	BMI	cg14906103	TMEM33	4	41936852	YES	NO	NO
30257690	BMI	cg12505230	C4orf51;ZNF827	4	146682755	YES	NO	YES
30257690	BMI	cg12371169	RAP1GDS1;RP11-323J4.1	4	99182555	YES	NO	NO
30257690	BMI	cg09357276	ZFP42	4	188917856	YES	NO	YES
30257690	BMI	cg08644045	DOK7	4	3495341	YES	YES	YES
30257690	BMI	cg08377000	FAM13A;TIGD2	4	90033921	YES	YES	YES
30257690	BMI	cg07695835	KCNIP4	4	20985984	YES	NO	YES
30257690	BMI	cg07048909		4	41730390	YES	NO	YES
30257690	BMI	cg06875488	SORCS2	4	7657070	NO	NO	NO
30257690	BMI	cg06812822		4	186942885	YES	NO	YES
30257690	BMI	cg06354975	LIMCH1	4	41361996	YES	NO	YES
30257690	BMI	cg06148468	PCGF3	4	738115	YES	NO	YES
30257690	BMI	cg05991534	MUC7	4	71337658	YES	NO	YES
30257690	BMI	cg05104897	RP11-455G16.1	4	120127485	YES	NO	YES
30257690	BMI	cg03736795		4	174444307	YES	YES	YES
30257690	BMI	cg03719040	TMEM128	4	4250665	YES	NO	YES
30257690	BMI	cg03553407	ARHGAP10	4	148863880	YES	NO	YES
30257690	BMI	cg02353258	AC108142.1	4	183061850	YES	NO	YES
30257690	BMI	cg00791764	RASL11B	4	53727839	YES	NO	YES
30257690	BMI	cg00262132		4	113430381	YES	NO	YES
30257690	BMI	cg26542214	PLCXD2	3	111393540	YES	NO	NO
30257690	BMI	cg25777212	MAGEF1	3	184429389	YES	NO	NO
30257690	BMI	cg25731074	CHCHD6	3	126665084	YES	NO	YES
30257690	BMI	cg25221975	FBLN2	3	13663444	YES	NO	YES
30257690	BMI	cg23630878		3	48255260	YES	NO	YES
30257690	BMI	cg23350106	IL17RE	3	9957221	YES	NO	YES
30257690	BMI	cg23182840	SETMAR;SUMF1	3	4344661	YES	NO	YES
30257690	BMI	cg22930808	DTX3L;PARP9	3	122281881	YES	YES	YES
30257690	BMI	cg21825757	ACAD9	3	128602077	YES	NO	YES
30257690	BMI	cg21142033	AC018816.3	3	4913973	YES	YES	YES
30257690	BMI	cg19795338	ATP13A4	3	193273475	YES	NO	YES
30257690	BMI	cg19211880	AMOTL2	3	134088357	YES	NO	YES
30257690	BMI	cg18598329	FANCD2;FANCD2OS	3	10140678	YES	NO	YES
30257690	BMI	cg17978425	RP11-438J1.1;TATDN2	3	10289658	YES	NO	YES
30257690	BMI	cg17646820		3	66848679	YES	YES	YES
30257690	BMI	cg17546721	TGFBR2	3	30646532	YES	NO	YES
30257690	BMI	cg17448192	ST6GAL1	3	186718821	YES	NO	YES
30257690	BMI	cg16415457		3	23713441	YES	YES	YES
30257690	BMI	cg16167624	CLDN18	3	137728831	YES	NO	YES
30257690	BMI	cg15726045	PLOD2;RP11-274H2.2	3	145790097	YES	NO	YES
30257690	BMI	cg15709065	AMOTL2	3	134090737	YES	NO	YES
30257690	BMI	cg15316508	PSMD6	3	64008330	YES	NO	YES
30257690	BMI	cg14777903	HRASLS	3	192958565	YES	NO	YES
30257690	BMI	cg12395284		3	10153222	YES	YES	YES
30257690	BMI	cg11735308	IFT57	3	107941242	YES	NO	NO
30257690	BMI	cg11162249	NUDT16;RP11-933H2.4	3	131100713	YES	NO	YES
30257690	BMI	cg11160908	SEMA5B	3	122712271	YES	NO	YES
30257690	BMI	cg10144104	CACNA2D2	3	50518896	YES	NO	YES
30257690	BMI	cg09451427	CACNA2D2	3	50488230	YES	NO	YES
30257690	BMI	cg08461247		3	13134432	NO	NO	NO
30257690	BMI	cg08368123	CCT6P4	3	190432527	YES	NO	YES
30257690	BMI	cg07642291	RPL39L	3	186892395	YES	NO	YES
30257690	BMI	cg07632615	MED12L	3	150819587	YES	NO	YES
30257690	BMI	cg07414525	CHL1	3	390449	YES	NO	YES
30257690	BMI	cg06067393		3	86780723	YES	NO	YES
30257690	BMI	cg06059056	IQSEC1	3	13008969	YES	NO	YES
30257690	BMI	cg05991220	ITIH1	3	52813859	YES	YES	YES
30257690	BMI	cg04332513	RP11-299J3.8;WDR5B	3	122135059	YES	NO	NO
30257690	BMI	cg02997497	FAM19A1	3	68053949	YES	NO	YES
30257690	BMI	cg02504211	XXYLT1;XXYLT1-AS1	3	194815434	YES	NO	YES
30257690	BMI	cg01954140	UTS2B	3	191043438	YES	NO	YES
30257690	BMI	cg01520402		3	142790398	YES	NO	YES
30257690	BMI	cg01320491	PTPN23	3	47453399	YES	NO	YES
30257690	BMI	cg00801868	GMPS	3	155588370	YES	NO	YES
30257690	BMI	cg00166216	FAM43A	3	194407860	YES	NO	YES
30257690	BMI	cg27502457	CD8A	2	87018585	YES	NO	YES
30257690	BMI	cg26870961	ITM2C	2	231740356	YES	NO	YES
30257690	BMI	cg26456554	HDAC4	2	240168283	YES	NO	YES
30257690	BMI	cg26207766		2	242763794	YES	NO	YES
30257690	BMI	cg25080229	NPAS2	2	101575012	YES	NO	YES
30257690	BMI	cg25023043	DNAH6	2	84743684	YES	YES	YES
30257690	BMI	cg24993990	CSRNP3	2	166428802	YES	YES	YES
30257690	BMI	cg24410469	AGAP1	2	236784196	YES	YES	YES
30257690	BMI	cg24166814		2	56067277	YES	YES	YES
30257690	BMI	cg23719516		2	102870456	YES	YES	YES
30257690	BMI	cg23676956		2	105853157	YES	NO	YES
30257690	BMI	cg23467747	AGAP1	2	237022740	YES	NO	NO
30257690	BMI	cg23405152		2	121279886	YES	NO	YES
30257690	BMI	cg22496973	GCFC2	2	75937535	YES	NO	YES
30257690	BMI	cg22077686	ING5	2	242664024	YES	NO	NO
30257690	BMI	cg21747090	SNX17	2	27597821	YES	NO	NO
30257690	BMI	cg21061994		2	866867	YES	NO	YES
30257690	BMI	cg20722129	C2orf72	2	231901967	YES	NO	YES
30257690	BMI	cg20698421	SLC1A4	2	65217623	YES	NO	YES
30257690	BMI	cg20053381	AC053503.11;GMPPA;RP11-316O14.1	2	220363572	YES	YES	YES
30257690	BMI	cg19893929		2	16105823	YES	YES	YES
30257690	BMI	cg19476053	CCDC140	2	223167463	YES	NO	YES
30257690	BMI	cg19147129	TET3	2	74230310	YES	NO	YES
30257690	BMI	cg18923472	LHCGR;RP11-310N16.1;STON1-GTF2A1L	2	48983189	YES	NO	YES
30257690	BMI	cg18869127	PSD4	2	113956255	YES	NO	YES
30257690	BMI	cg18476766		2	240529742	YES	YES	YES
30257690	BMI	cg18011760	LINC01376	2	19320928	YES	YES	YES
30257690	BMI	cg17989428	LAPTM4A;RP11-644K8.1	2	20251825	YES	NO	YES
30257690	BMI	cg17679246	AC093818.1;PDK1	2	173420265	YES	NO	NO
30257690	BMI	cg17608490	FEV;LINC00608	2	219848580	YES	NO	YES
30257690	BMI	cg17586094		2	235244520	YES	NO	YES
30257690	BMI	cg16200531	CCNT2-AS1	2	135532566	YES	NO	YES
30257690	BMI	cg15607387		2	231714575	YES	NO	YES
30257690	BMI	cg15423357		2	25149977	YES	NO	YES
30257690	BMI	cg15361291	AC005237.4;SNED1	2	242003523	YES	NO	YES
30257690	BMI	cg15250797	SCTR	2	120281526	YES	NO	YES
30257690	BMI	cg15160709	CYP26B1	2	72357937	YES	NO	YES
30257690	BMI	cg15144153	RTKN	2	74663598	YES	NO	YES
30257690	BMI	cg14161159	AC093724.2;C2orf27A	2	132481826	YES	NO	YES
30257690	BMI	cg14157435	AC007362.3;NRP2	2	206628692	YES	NO	YES
30257690	BMI	cg14005211	GAD1	2	171676925	YES	NO	YES
30257690	BMI	cg13700939		2	128166166	YES	YES	YES
30257690	BMI	cg12791010	WDR75	2	190305806	YES	NO	YES
30257690	BMI	cg11992621		2	172960519	YES	NO	YES
30257690	BMI	cg11911679	CERKL	2	182520919	YES	NO	NO
30257690	BMI	cg11453343	EVA1A	2	75787229	YES	NO	YES
30257690	BMI	cg11023668	ADCY3	2	25095040	YES	NO	YES
30257690	BMI	cg10824187	CXCR4	2	136874298	YES	NO	YES
30257690	BMI	cg10596609	UGT1A8	2	234525618	YES	NO	YES
30257690	BMI	cg10549986	RSAD2	2	7018153	YES	YES	YES
30257690	BMI	cg09672440		2	60808994	YES	NO	YES
30257690	BMI	cg09547625		2	235453893	YES	NO	YES
30257690	BMI	cg08472795	HS6ST1	2	129067253	YES	YES	YES
30257690	BMI	cg08286791	CTNNA2	2	80412398	YES	YES	YES
30257690	BMI	cg06992324	CLASP1	2	122322947	YES	YES	YES
30257690	BMI	cg06698844	ACTR1B;C2orf92;RNU4-8P	2	98281400	YES	NO	NO
30257690	BMI	cg06492144	SRD5A2	2	31806352	YES	NO	YES
30257690	BMI	cg05894754	UNC80	2	210675440	YES	NO	YES
30257690	BMI	cg05647197	KLF11	2	10182525	YES	NO	YES
30257690	BMI	cg05496738	ASXL2	2	26101556	YES	YES	YES
30257690	BMI	cg05404459		2	8802585	NO	NO	NO
30257690	BMI	cg05354971	AC027612.1;AC027612.4	2	91936984	YES	NO	YES
30257690	BMI	cg04522045		2	172958324	YES	NO	YES
30257690	BMI	cg04131969	LINC01317;MYADML	2	33951647	YES	NO	YES
30257690	BMI	cg04042861	HTR2B;PSMD1	2	231989824	YES	YES	YES
30257690	BMI	cg03077533	INHBB	2	121107326	YES	YES	YES
30257690	BMI	cg02949469	AAMP;PNKD	2	219135266	YES	NO	YES
30257690	BMI	cg02713801	HDAC4	2	240112249	YES	NO	YES
30257690	BMI	cg01301197		2	109646612	YES	NO	YES
30257690	BMI	cg00873186	AC021188.4	2	96987921	YES	NO	YES
30257690	BMI	cg00392155		2	225305951	YES	NO	YES
30257690	BMI	cg00338928	LINC01126;ZFP36L2	2	43454817	YES	NO	YES
30257690	BMI	cg00318519	VIT	2	37035707	YES	NO	YES
30257690	BMI	cg00255882	WDR33	2	128569347	YES	NO	YES
30257690	BMI	cg27570354	WNT9A	1	228115432	YES	NO	NO
30257690	BMI	cg27314669	INSRR;NTRK1	1	156822430	YES	NO	YES
30257690	BMI	cg27298324		1	182587340	YES	NO	YES
30257690	BMI	cg26690034	CRYZ;TYW3	1	75198963	YES	NO	YES
30257690	BMI	cg26667550	LMNA	1	156098772	NO	NO	NO
30257690	BMI	cg26614970	RP5-1086K13.1	1	117036020	YES	NO	YES
30257690	BMI	cg26418147	RAB29	1	205743515	YES	NO	YES
30257690	BMI	cg26347746	LGR6	1	202172848	YES	NO	YES
30257690	BMI	cg25839724		1	203552475	YES	NO	YES
30257690	BMI	cg25623721	ETNK2	1	204120947	YES	NO	YES
30257690	BMI	cg25204088		1	31280493	YES	NO	YES
30257690	BMI	cg25001190	NFIA	1	61668835	YES	YES	YES
30257690	BMI	cg24953922	RP13-279N23.2;TAS1R2	1	19181419	YES	NO	YES
30257690	BMI	cg24629356		1	35122551	YES	NO	YES
30257690	BMI	cg24352618	AGO4	1	36273317	YES	YES	NO
30257690	BMI	cg23691223	DAB1	1	57785036	YES	NO	YES
30257690	BMI	cg23109867	KCNQ4	1	41304105	YES	NO	YES
30257690	BMI	cg23093692	SLC35F3	1	234367145	YES	NO	YES
30257690	BMI	cg22517485	PRPF3	1	150294006	YES	NO	YES
30257690	BMI	cg22130834	TTC22	1	55267046	YES	NO	YES
30257690	BMI	cg21862126	LINC01342	1	1076296	YES	NO	YES
30257690	BMI	cg20812318	SGIP1	1	67072952	YES	NO	YES
30257690	BMI	cg20792208	PEAR1	1	156875302	YES	YES	YES
30257690	BMI	cg20248822	MINOS1;MINOS1-NBL1;RP5-1056L3.1	1	19922867	YES	NO	YES
30257690	BMI	cg20240347		1	204465584	YES	YES	YES
30257690	BMI	cg20030310		1	158119489	YES	NO	YES
30257690	BMI	cg19815596		1	201583478	YES	NO	YES
30257690	BMI	cg19743103	HES3	1	6304220	YES	NO	YES
30257690	BMI	cg19519737	LYPD8	1	248904369	YES	YES	YES
30257690	BMI	cg19308769	RP5-1125N11.1	1	31289850	YES	NO	YES
30257690	BMI	cg18815120	EGLN1	1	231512676	YES	YES	YES
30257690	BMI	cg18375860	RYR2	1	237205409	YES	NO	YES
30257690	BMI	cg18346412	PGCP1	1	111929363	YES	NO	YES
30257690	BMI	cg17514528	MTHFR	1	11862907	YES	YES	YES
30257690	BMI	cg17508302	FCGR2B;HSPA7	1	161575716	YES	NO	YES
30257690	BMI	cg17500119	ZBTB48	1	6639935	YES	NO	NO
30257690	BMI	cg17086398	SERINC2	1	31896392	YES	NO	YES
30257690	BMI	cg17085123		1	54943133	YES	NO	YES
30257690	BMI	cg17024258	VANGL2	1	160370982	YES	YES	YES
30257690	BMI	cg16663980	MNDA	1	158809049	YES	NO	YES
30257690	BMI	cg15694127	GNAI3	1	110091200	YES	NO	YES
30257690	BMI	cg15564619	SKI	1	2163437	YES	YES	YES
30257690	BMI	cg15521792	NUDT17	1	145590148	YES	NO	YES
30257690	BMI	cg14792160	LCE1B;LCE1E	1	152758632	YES	NO	YES
30257690	BMI	cg14559147		1	5920463	YES	NO	YES
30257690	BMI	cg14285937	SLC45A1	1	8398735	YES	NO	YES
30257690	BMI	cg13556604	BTG2;LINC01136	1	203274688	YES	NO	YES
30257690	BMI	cg12909559	RP5-884G6.2;SLC35A3	1	100435310	YES	NO	YES
30257690	BMI	cg12648759	ATF6	1	161812851	YES	NO	YES
30257690	BMI	cg12644668	PLCH2	1	2434215	YES	NO	YES
30257690	BMI	cg12279518		1	85190400	YES	NO	NO
30257690	BMI	cg12178578	HPDL	1	45792714	YES	NO	YES
30257690	BMI	cg12080791	PMF1;PMF1-BGLAP	1	156186285	YES	NO	YES
30257690	BMI	cg11708495	RERE	1	8421887	YES	NO	YES
30257690	BMI	cg11694119	POLR3C;RNF115	1	145611008	YES	NO	YES
30257690	BMI	cg11345323	PRKCZ;RP11-547D24.3	1	1981825	YES	NO	YES
30257690	BMI	cg11248166	FPGT-TNNI3K;TNNI3K	1	74988194	YES	NO	YES
30257690	BMI	cg11185792	KCNAB2	1	6097703	YES	NO	YES
30257690	BMI	cg11078090	RP1-150O5.3	1	23878540	YES	YES	YES
30257690	BMI	cg10832495	GFI1	1	92952103	YES	NO	YES
30257690	BMI	cg10593400	DDAH1	1	86044176	YES	YES	YES
30257690	BMI	cg09823288	CHRM3	1	239552128	YES	NO	YES
30257690	BMI	cg09754272	C1orf61	1	156399638	YES	NO	YES
30257690	BMI	cg09476154		1	43472373	YES	NO	YES
30257690	BMI	cg09257020		1	5037097	YES	NO	YES
30257690	BMI	cg09226051	NLRP3	1	247611502	YES	NO	YES
30257690	BMI	cg09187007	MEGF6	1	3514990	YES	NO	YES
30257690	BMI	cg09171692	RORC	1	151798824	NO	NO	NO
30257690	BMI	cg08172037	BRDT	1	92414985	YES	NO	NO
30257690	BMI	cg07817055		1	232832863	YES	YES	YES
30257690	BMI	cg07357157	PEX14	1	10690588	YES	NO	YES
30257690	BMI	cg07346648	TAS1R3	1	1266657	YES	NO	YES
30257690	BMI	cg06942637	SNAPIN	1	153633895	YES	NO	YES
30257690	BMI	cg06789517	SYT6	1	114631962	YES	NO	YES
30257690	BMI	cg06775523	MEGF6	1	3514921	YES	NO	YES
30257690	BMI	cg06644515	GAS5	1	173834831	YES	NO	YES
30257690	BMI	cg06221680	CELF3;RIIAD1	1	151689396	YES	NO	YES
30257690	BMI	cg06086933	AGL	1	100326491	YES	NO	YES
30257690	BMI	cg05919561	TTLL7	1	84465150	YES	NO	YES
30257690	BMI	cg05304729	MNDA	1	158800024	YES	NO	YES
30257690	BMI	cg05129050	CAMTA1	1	7178026	YES	NO	YES
30257690	BMI	cg05124614	PEX10	1	2337271	YES	NO	YES
30257690	BMI	cg04997273	PTGFRN;RP4-753F5.1	1	117452884	YES	NO	YES
30257690	BMI	cg04833017	RNPEP	1	201951399	YES	NO	YES
30257690	BMI	cg04413644	RP3-510D11.1;RP3-510D11.2	1	9242184	YES	NO	YES
30257690	BMI	cg04406436		1	38942313	YES	NO	YES
30257690	BMI	cg04306992		1	4712355	YES	NO	NO
30257690	BMI	cg03985801	LGR6	1	202182603	YES	NO	YES
30257690	BMI	cg03982831		1	182669315	YES	NO	YES
30257690	BMI	cg03981535	RNPEP	1	201951234	YES	NO	YES
30257690	BMI	cg03954991	OSCP1	1	36916605	YES	NO	YES
30257690	BMI	cg03920003	ADAR	1	154582007	YES	NO	YES
30257690	BMI	cg03043665	TP73	1	3615762	YES	NO	YES
30257690	BMI	cg02031423		1	54954907	YES	NO	YES
30257690	BMI	cg01787285	SKI	1	2162682	YES	YES	YES
30257690	BMI	cg00864916	KIAA1614	1	180886483	YES	NO	NO
30257690	BMI	cg00785522	ADAMTSL4;RP11-54A4.2	1	150521766	YES	NO	NO
30257690	BMI	cg00567190	LINC00467	1	211556508	YES	NO	YES
30257690	BMI	cg00347563	GIPC2	1	78511600	YES	NO	YES
30257690	BMI	cg00102166	SLC2A1;SLC2A1-AS1	1	43425337	YES	NO	YES
30257690	BMI	cg00063077	EXTL2;RP4-549L20.3;SLC30A7	1	101360652	YES	NO	YES
34670603	BMI	cg03067296	LOC100996291	17	76274577	YES	NO	YES
34670603	BMI	cg00214628		17	46583511	YES	YES	YES
36649705	BMI	cg26547058	SLC45A4	8	142243143	NO	NO	NO
36649705	BMI	cg03697881	SUGCT	7	40803287	NO	NO	NO
36649705	BMI	cg20876852	MEST;MIR335	7	130134488	NO	NO	NO
36649705	BMI	cg14030904	ZC3H12D	6	149806732	NO	NO	NO
36649705	BMI	cg06003184	KIAA0408;SOGA3	6	127781873	NO	NO	NO
36649705	BMI	cg18330338	SEMA5A	5	9047211	NO	NO	NO
36649705	BMI	cg07094298	TNIP2	4	2748026	NO	NO	NO
36649705	BMI	cg05050042	SFRP2	4	154711563	NO	NO	NO
36649705	BMI	cg20496314	SYNGR1	22	39759864	NO	NO	NO
36649705	BMI	cg02341197	C21orf62;C21orf62-AS1	21	34185927	NO	NO	NO
36649705	BMI	cg18327586	GMEB2	20	62253758	NO	NO	NO
36649705	BMI	cg24397007	FOSL2;RP11-373D23.2	2	28619094	NO	NO	NO
36649705	BMI	cg12073466		2	173069253	NO	NO	NO
36649705	BMI	cg04790874	CD79A	19	42381950	NO	NO	NO
36649705	BMI	cg23641852	AC007796.1;TSHZ3	19	31841161	NO	NO	NO
36649705	BMI	cg13758913	AQP4-AS1;PCAT18	18	24283684	NO	NO	NO
36649705	BMI	cg04464719		17	3824422	NO	NO	NO
36649705	BMI	cg02930721	ANKRD11	16	89375113	NO	NO	NO
36649705	BMI	cg06897661	ADCY7	16	50322074	NO	NO	NO
36649705	BMI	cg07961098	RP11-804M7.2	14	64228680	NO	NO	NO
36649705	BMI	cg21867733	NCOR2	12	124985584	NO	NO	NO
36649705	BMI	cg06872964	IFI44L	1	79085250	NO	NO	NO
36649705	BMI	cg23025459	PRDM16	1	3134420	NO	NO	NO
36649705	BMI	cg04236263	MFAP2;RP1-37C10.3	1	17305798	NO	NO	NO
36649705	BMI	cg26104196	IGSF9	1	159914191	NO	NO	NO
36649705	BMI	cg03847796	MAB21L3	1	116653399	NO	NO	NO
36649705	BMI	cg23072383	SLC35E4	22	31031044	YES	NO	NO
36649705	BMI	cg22650271	SYNGR1	22	39760165	YES	NO	NO
36649705	BMI	cg15154002	CTA-407F11.8;GRK3	22	25961523	YES	NO	NO
36649705	BMI	cg01127300		22	38614796	YES	NO	NO
36649705	BMI	cg02370100	ABCG1	21	43655256	YES	NO	NO
36649705	BMI	cg23679724	CTSZ	20	57581478	YES	NO	NO
36649705	BMI	cg11614585	ANGPT4	20	897050	YES	NO	NO
36649705	BMI	cg09092525	CDH26	20	58570133	YES	NO	NO
36649705	BMI	cg04750536	RIN2	20	19915857	YES	NO	NO
36649705	BMI	cg03218374	ANGPT4	20	896981	YES	NO	NO
36649705	BMI	cg27540367	TGFB1	19	41848134	YES	NO	NO
36649705	BMI	cg25667998	ZSCAN5B	19	56705433	YES	NO	NO
36649705	BMI	cg25607249	SLC1A5	19	47288039	YES	NO	NO
36649705	BMI	cg25250013	KANK2	19	11302225	YES	NO	NO
36649705	BMI	cg16655795		19	42897238	YES	NO	NO
36649705	BMI	cg11252555	RPL13A;SNORD33;SNORD34;SNORD35A	19	49993865	YES	NO	NO
36649705	BMI	cg05323251	ICAM3	19	10449942	YES	NO	NO
36649705	BMI	cg03359362	CTB-147N14.6;SLC1A5	19	47289611	YES	NO	NO
36649705	BMI	cg01406381	SLC1A5	19	47288263	YES	NO	NO
36649705	BMI	cg07912766	SMAD2	18	45458698	YES	NO	NO
36649705	BMI	cg26695387	MAP2K3	17	21189768	YES	NO	NO
36649705	BMI	cg26651978		17	76965407	YES	NO	NO
36649705	BMI	cg25135457	COASY	17	40715244	YES	NO	NO
36649705	BMI	cg24709951	AC087651.2;KCTD2	17	73033009	YES	NO	NO
36649705	BMI	cg19202384	PYCR1	17	79894511	YES	NO	NO
36649705	BMI	cg19016694	TBCD	17	80821826	YES	NO	NO
36649705	BMI	cg17939040	ACACA	17	35503956	YES	NO	NO
36649705	BMI	cg16755922	FOXK2;RP13-638C3.2;RP13-638C3.6	17	80536214	YES	NO	NO
36649705	BMI	cg15020801	PNPO;RP11-6N17.9	17	46022809	YES	NO	NO
36649705	BMI	cg12054453	VMP1	17	57915717	YES	NO	NO
36649705	BMI	cg09978353	SLC9A3R1	17	72759282	YES	NO	NO
36649705	BMI	cg06568880	SMG6	17	2166583	YES	NO	NO
36649705	BMI	cg06375292	RP11-613C6.2;SLC35B1	17	47786311	YES	NO	NO
36649705	BMI	cg05277504	ASPSCR1	17	79961614	YES	NO	NO
36649705	BMI	cg03152187	SEPT9	17	75417165	YES	NO	NO
36649705	BMI	cg01419914	BAHCC1;MIR4740	17	79374691	YES	NO	NO
36649705	BMI	cg01130991		17	46510392	YES	NO	NO
36649705	BMI	cg00442282	RARA	17	38471064	YES	NO	NO
36649705	BMI	cg00004089	MXRA7	17	74678836	YES	NO	NO
36649705	BMI	cg27288091	COX4I1	16	85837390	YES	NO	NO
36649705	BMI	cg27093918		16	69564625	YES	NO	NO
36649705	BMI	cg08843623	CTD-2542L18.1	16	85627648	YES	NO	NO
36649705	BMI	cg07558761	SLC7A5	16	87866696	YES	NO	NO
36649705	BMI	cg06965409	IFT140	16	1611973	YES	NO	NO
36649705	BMI	cg06469895	TERF2	16	69418206	YES	NO	NO
36649705	BMI	cg06039074	ANKRD11	16	89502388	YES	NO	NO
36649705	BMI	cg06038367	CORO1A	16	30198370	YES	NO	NO
36649705	BMI	cg03500056	ABAT	16	8814507	YES	NO	NO
36649705	BMI	cg02879453	ADCY7	16	50321818	YES	NO	NO
36649705	BMI	cg01739831	SPIRE2	16	89922539	YES	NO	NO
36649705	BMI	cg01304182	ZNF48	16	30409908	YES	NO	NO
36649705	BMI	cg01231543	CDH3	16	68741748	YES	NO	NO
36649705	BMI	cg01115923	CTD-2600O9.2;KIFC3	16	57793728	YES	NO	NO
36649705	BMI	cg00701514		16	1183462	YES	NO	NO
36649705	BMI	cg00259097	VAC14	16	70770604	YES	NO	NO
36649705	BMI	cg00239353	IL32	16	3115133	YES	NO	NO
36649705	BMI	cg26705724	C15orf62;DNAJC17	15	41061984	YES	NO	NO
36649705	BMI	cg12644285	CHD2	15	93570953	YES	NO	NO
36649705	BMI	cg11592786	RP11-320A16.1	15	89533581	YES	NO	NO
36649705	BMI	cg10439456	TRIM69	15	45028270	YES	NO	NO
36649705	BMI	cg02946885	EFCAB11;RP11-33N16.3	14	90378680	YES	NO	NO
36649705	BMI	cg23919111	RP11-1070N10.3	14	95983256	YES	NO	NO
36649705	BMI	cg21113318	RIN3	14	92983645	YES	NO	NO
36649705	BMI	cg15867698	ACTN1	14	69438267	YES	NO	NO
36649705	BMI	cg12072028	RIN3	14	92981227	YES	NO	NO
36649705	BMI	cg10814005	CTD-2547L24.3;GPR68	14	91711041	YES	NO	NO
36649705	BMI	cg09834049	CDH24	14	23525720	YES	NO	NO
36649705	BMI	cg09251317		14	77393865	YES	NO	NO
36649705	BMI	cg08189198	NIN;RP11-286O18.1	14	51290136	YES	NO	NO
36649705	BMI	cg04508739		14	57263369	YES	NO	NO
36649705	BMI	cg02246876	CEBPE	14	23586582	YES	NO	NO
36649705	BMI	cg01242348	CEBPE	14	23586886	YES	NO	NO
36649705	BMI	cg00787180	CCDC88C	14	91751731	YES	NO	NO
36649705	BMI	cg27147615		13	40976678	YES	NO	NO
36649705	BMI	cg14205864	PCID2	13	113841719	YES	NO	NO
36649705	BMI	cg02013841		13	49159767	YES	NO	NO
36649705	BMI	cg10601624		12	6404377	YES	NO	NO
36649705	BMI	cg26995224	KDM2B	12	121974146	YES	NO	NO
36649705	BMI	cg26873338	CPSF6	12	69637167	YES	NO	NO
36649705	BMI	cg24727480	KCTD10	12	109901083	YES	NO	NO
36649705	BMI	cg22925751	RP11-511B23.2	12	93509137	YES	NO	NO
36649705	BMI	cg18774692		12	89033280	YES	NO	NO
36649705	BMI	cg16335893	PITPNM2	12	123634159	YES	NO	NO
36649705	BMI	cg15695155	KDM2B	12	121973871	YES	NO	NO
36649705	BMI	cg12149299	CDK17	12	96762309	YES	NO	NO
36649705	BMI	cg04741118	CDK17	12	96720813	YES	NO	NO
36649705	BMI	cg03680790	STX2	12	131281661	YES	NO	NO
36649705	BMI	cg00508575	ATP2B1	12	90050967	YES	NO	NO
36649705	BMI	cg00046744	LRP6	12	12418545	YES	NO	NO
36649705	BMI	cg06178669		11	63334608	YES	NO	NO
36649705	BMI	cg26800893	CARNS1;PPP1CA	11	67184596	YES	NO	NO
36649705	BMI	cg26034658	PACS1;RP11-1167A19.2;SF3B2	11	65836743	YES	NO	NO
36649705	BMI	cg15763258	FLI1;SENCR	11	128561675	YES	NO	NO
36649705	BMI	cg13770461	PHF21A	11	46016312	YES	NO	NO
36649705	BMI	cg13133304	TNNI2	11	1862020	YES	NO	NO
36649705	BMI	cg11660018	PRSS23	11	86510915	YES	NO	NO
36649705	BMI	cg10548968	CAPN5	11	76802004	YES	NO	NO
36649705	BMI	cg10042645		11	2308589	YES	NO	NO
36649705	BMI	cg09012125	KCNJ5	11	128779608	YES	NO	NO
36649705	BMI	cg08824847		11	35052388	YES	NO	NO
36649705	BMI	cg03922337	RRAS2	11	14380918	YES	NO	NO
36649705	BMI	cg03295554	ETS1;RP11-1007G5.2	11	128395450	YES	NO	NO
36649705	BMI	cg01438090	MPPED2	11	30502936	YES	NO	NO
36649705	BMI	cg27217148	PCGF6	10	105111158	YES	NO	NO
36649705	BMI	cg26572392	KIAA1217	10	24496943	YES	NO	NO
36649705	BMI	cg25580581		10	3853668	YES	NO	NO
36649705	BMI	cg24243879	KAT6B	10	76614628	YES	NO	NO
36649705	BMI	cg23683800		10	115086103	YES	NO	NO
36649705	BMI	cg23599026	RP11-411B6.6;SEC31B	10	102268546	YES	NO	NO
36649705	BMI	cg22648996	RTKN2	10	63946213	YES	NO	NO
36649705	BMI	cg20313873	ENTPD7	10	101436820	YES	NO	NO
36649705	BMI	cg17782974	TRIM8	10	104406990	YES	NO	NO
36649705	BMI	cg16704703		10	3509710	YES	NO	NO
36649705	BMI	cg14098681	GATA3;GATA3-AS1;RP11-379F12.3	10	8096818	YES	NO	NO
36649705	BMI	cg10080966	DUSP5	10	112260867	YES	NO	NO
36649705	BMI	cg09038267	WBP1L	10	104524861	YES	NO	NO
36649705	BMI	cg08388111	DDIT4	10	74032820	YES	NO	NO
36649705	BMI	cg04858631	DDIT4;DDIT4-AS1	10	74035570	YES	NO	NO
36649705	BMI	cg03850986	ABLIM1	10	116408382	YES	NO	NO
36649705	BMI	cg03337218	PRTFDC1	10	25189866	YES	NO	NO
36649705	BMI	cg00701951	HTRA1	10	124228478	YES	NO	NO
36649705	BMI	cg00238353	PTPRE	10	129785537	YES	NO	NO
36649705	BMI	cg14649449	MAMDC2;MAMDC2-AS1	9	72660082	YES	NO	NO
36649705	BMI	cg14044707	USP20	9	132628998	YES	NO	NO
36649705	BMI	cg18172751		8	258777	YES	NO	NO
36649705	BMI	cg18063989	TOP1MT	8	144442847	YES	NO	NO
36649705	BMI	cg16197636	DKK4	8	42234724	YES	NO	NO
36649705	BMI	cg16144331	SLC45A4	8	142251375	YES	NO	NO
36649705	BMI	cg14920061		8	129326392	YES	NO	NO
36649705	BMI	cg10639435	ZNF250	8	146104221	YES	NO	NO
36649705	BMI	cg09297903	DKK4	8	42234798	YES	NO	NO
36649705	BMI	cg09147065	THEM6	8	143815906	YES	NO	NO
36649705	BMI	cg03068497	AC005154.6;GARS	7	30635838	YES	NO	NO
36649705	BMI	cg25771013	CTD-2227E11.1;MIR148A	7	25989735	YES	NO	NO
36649705	BMI	cg23733845	SH2B2	7	101936527	YES	NO	NO
36649705	BMI	cg19053223	ATXN7L1	7	105359070	YES	NO	NO
36649705	BMI	cg16735495		7	105690812	YES	NO	NO
36649705	BMI	cg15812586		7	139953117	YES	NO	NO
36649705	BMI	cg14582057	FOXK1	7	4765312	YES	NO	NO
36649705	BMI	cg14145074	AC006483.1;ACTB	7	5567891	YES	NO	NO
36649705	BMI	cg13134297	CRHR2;INMT	7	30737556	YES	NO	NO
36649705	BMI	cg12600749	AC011899.9;PTPRN2	7	157648749	YES	NO	NO
36649705	BMI	cg11494773	UPP1	7	48128242	YES	NO	NO
36649705	BMI	cg11314668		7	155794752	YES	NO	NO
36649705	BMI	cg11303839	CCL26	7	75405967	YES	NO	NO
36649705	BMI	cg10987503	GET4;RP11-449P15.2;SUN1	7	922825	YES	NO	NO
36649705	BMI	cg09055236	TTYH3	7	2673197	YES	NO	NO
36649705	BMI	cg02569509	TRBC2;TRBV25-1;TRBV27	7	142423070	YES	NO	NO
36649705	BMI	cg01741041	AC006483.1;ACTB	7	5567862	YES	NO	NO
36649705	BMI	cg00233633	CPVL	7	29153560	YES	NO	NO
36649705	BMI	cg24198941	SYNGAP1	6	33398677	YES	NO	NO
36649705	BMI	cg22875823	SYNGAP1	6	33400543	YES	NO	NO
36649705	BMI	cg20052079	JARID2	6	15504923	YES	NO	NO
36649705	BMI	cg15448210	SYNGAP1	6	33401514	YES	NO	NO
36649705	BMI	cg14564351	AHI1	6	135644405	YES	NO	NO
36649705	BMI	cg14341014	AKAP7	6	131461133	YES	NO	NO
36649705	BMI	cg13522406	PPP1R10	6	30581820	YES	NO	NO
36649705	BMI	cg12269535	SRF	6	43142014	YES	NO	NO
36649705	BMI	cg10852154		6	42421757	YES	NO	NO
36649705	BMI	cg08666707		6	41456441	YES	NO	NO
36649705	BMI	cg07417146	SYNGAP1	6	33400528	YES	NO	NO
36649705	BMI	cg07031070	ZBED9	6	28543670	YES	NO	NO
36649705	BMI	cg05369623	SASH1	6	148689065	YES	NO	NO
36649705	BMI	cg02913194	PHACTR2	6	143928514	YES	NO	NO
36649705	BMI	cg02181920	PSMB9;TAP1	6	32820029	YES	NO	NO
36649705	BMI	cg26103104	PURA	5	139490895	YES	NO	NO
36649705	BMI	cg24178676	ERGIC1	5	172264981	YES	NO	NO
36649705	BMI	cg18520851	CDO1	5	115149189	YES	NO	NO
36649705	BMI	cg15989436	TNIP1	5	150465875	YES	NO	NO
36649705	BMI	cg05673882	POLK	5	74862702	YES	NO	NO
36649705	BMI	cg05573654	LPCAT1	5	1518179	YES	NO	NO
36649705	BMI	cg01256539	PRR16	5	119802022	YES	NO	NO
36649705	BMI	cg00718518	SH3PXD2B	5	171766029	YES	NO	NO
36649705	BMI	cg00602326	DROSHA	5	31427700	YES	NO	NO
36649705	BMI	cg26542660	CEP135	4	56813860	YES	NO	NO
36649705	BMI	cg26118045		4	174427715	YES	NO	NO
36649705	BMI	cg22902505	PRDM8	4	81119473	YES	NO	NO
36649705	BMI	cg20360704	ANK2	4	113739170	YES	NO	NO
36649705	BMI	cg15696506	IGFBP7	4	57947735	YES	NO	NO
36649705	BMI	cg07265588		4	6574480	YES	NO	NO
36649705	BMI	cg04757345	ABHD18	4	128918835	YES	NO	NO
36649705	BMI	cg00812761	SCFD2	4	53799391	YES	NO	NO
36649705	BMI	cg27275941	ANKRD28	3	15751015	YES	NO	NO
36649705	BMI	cg24512093	ROBO1	3	78698151	YES	NO	NO
36649705	BMI	cg23732483	ARIH2	3	48965611	YES	NO	NO
36649705	BMI	cg21723486	TP63	3	189349323	YES	NO	NO
36649705	BMI	cg19501902	CD96	3	111268051	YES	NO	NO
36649705	BMI	cg18337222	CMSS1;FILIP1L	3	99595254	YES	NO	NO
36649705	BMI	cg18194850	SUCLG2	3	67699305	YES	NO	NO
36649705	BMI	cg15135047	LINC00877	3	72149514	YES	NO	NO
36649705	BMI	cg13958389	VGLL4	3	11643630	YES	NO	NO
36649705	BMI	cg13696490	AADACL2-AS1;AADACP1	3	151488006	YES	NO	NO
36649705	BMI	cg12825509	TRA2B	3	185648568	YES	NO	NO
36649705	BMI	cg11370064	RP11-314M24.1	3	78318277	YES	NO	NO
36649705	BMI	cg10753966	ERC2	3	55556197	YES	NO	NO
36649705	BMI	cg10722267	LRCH3	3	197608554	YES	NO	NO
36649705	BMI	cg07772781		3	101798142	YES	NO	NO
36649705	BMI	cg03358636	FYTTD1;RUBCN	3	197474006	YES	NO	NO
36649705	BMI	cg01885635	ZNF621	3	40566085	YES	NO	NO
36649705	BMI	cg01765641	TBC1D5	3	17781888	YES	NO	NO
36649705	BMI	cg01537713	PCOLCE2	3	142606818	YES	NO	NO
36649705	BMI	cg01368219	CACNA2D3;LRTM1	3	54999791	YES	NO	NO
36649705	BMI	cg01040624	SLC12A8	3	124828123	YES	NO	NO
36649705	BMI	cg25741837	SMYD5	2	73452813	YES	NO	NO
36649705	BMI	cg21946195	ATOH8;MIR6071	2	86012225	YES	NO	NO
36649705	BMI	cg20520115	HK2	2	75063838	YES	NO	NO
36649705	BMI	cg17214023		2	10176748	YES	NO	NO
36649705	BMI	cg17156491	LINC02590	2	43259508	YES	NO	NO
36649705	BMI	cg17137186		2	101928209	YES	NO	NO
36649705	BMI	cg15012027		2	99351550	YES	NO	NO
36649705	BMI	cg14902389	MGAT4A	2	99342685	YES	NO	NO
36649705	BMI	cg14141458	ATP6V1E2;RHOQ	2	46770817	YES	NO	NO
36649705	BMI	cg14017402		2	86225602	YES	NO	NO
36649705	BMI	cg13139542	LINC00298;LINC00299	2	8242815	YES	NO	NO
36649705	BMI	cg05413285		2	151537993	YES	NO	NO
36649705	BMI	cg05295703		2	102895712	YES	NO	NO
36649705	BMI	cg04286697	AC017104.6;B3GNT7	2	232259623	YES	NO	NO
36649705	BMI	cg02893429	CYP1B1-AS1	2	38404263	YES	NO	NO
36649705	BMI	cg00050692	DNMT3A	2	25524877	YES	NO	NO
36649705	BMI	cg26257082	MIR181A1HG	1	198906494	YES	NO	NO
36649705	BMI	cg23598089	ATP2B4	1	203652079	YES	NO	NO
36649705	BMI	cg22626683	RP1-15D23.2	1	172903051	YES	NO	NO
36649705	BMI	cg20849150	RP11-145M4.1;RP11-145M4.2;RP11-145M4.3	1	59522993	YES	NO	NO
36649705	BMI	cg18939666	PEF1;RP11-73M7.6;RP11-73M7.9	1	32109151	YES	NO	NO
36649705	BMI	cg18876826	INPP5B	1	38396334	YES	NO	NO
36649705	BMI	cg17866373		1	228651353	YES	NO	NO
36649705	BMI	cg17822325	SERINC2	1	31896462	YES	NO	NO
36649705	BMI	cg17438457		1	53094893	YES	NO	NO
36649705	BMI	cg15819225	RP5-1092A11.5;TP73	1	3583333	YES	NO	NO
36649705	BMI	cg15648041	CYR61	1	86048923	YES	NO	NO
36649705	BMI	cg12620005	TTC39A	1	51779655	YES	NO	NO
36649705	BMI	cg11574975	ADORA3	1	112058304	YES	NO	NO
36649705	BMI	cg10811945	NTRK1;SH2D2A	1	156784913	YES	NO	NO
36649705	BMI	cg08109625	PRKCZ	1	2036643	YES	NO	NO
36649705	BMI	cg07207669	EFNA1	1	155102388	YES	NO	NO
36649705	BMI	cg06619077	PDZK1IP1	1	47656003	YES	NO	NO
36649705	BMI	cg04162032	LYPD8	1	248902767	YES	NO	NO
36649705	BMI	cg03741348	FAM167B	1	32712237	YES	NO	NO
36649705	BMI	cg03593358	MFN2	1	12039985	YES	NO	NO
36649705	BMI	cg01901101		1	9486939	YES	NO	NO
36649705	BMI	cg00567854	BTG2;LINC01136	1	203273693	YES	NO	NO
38802969	BMI	cg14671384	RP11-96H19.1;SLC38A4	12	47219920	YES	NO	YES
38802969	BMI	cg10848724	VPS37B	12	123380878	YES	NO	YES
38802969	BMI	cg25540824	TRIM15	6	30139686	YES	NO	YES
28002404, 30257690	BMI	cg27115863		22	37921640	YES	YES	NO
28002404, 30257690	BMI	cg27243685	ABCG1	21	43642366	YES	YES	YES
28002404, 30257690	BMI	cg08309687	LINC00649	21	35320596	YES	YES	YES
28002404, 30257690	BMI	cg14870271	LGALS3BP	17	76976010	YES	YES	NO
28002404, 30257690	BMI	cg11024682	SREBF1	17	17730094	YES	YES	YES
28002404, 30257690	BMI	cg02650017	PHOSPHO1	17	47301614	YES	YES	YES
28002404, 30257690	BMI	cg11376147	SLC43A1	11	57261198	YES	YES	YES
28002404, 30257690	BMI	cg07471614	RP11-1082L8.3	8	125855152	YES	YES	YES
28002404, 30257690	BMI	cg21429551	AC005154.6;GARS	7	30635762	YES	YES	YES
28002404, 30257690	BMI	cg09697999	PRKAR1B	7	733198	NO	NO	NO
28002404, 30257690	BMI	cg26403843	RNF145	5	158634085	YES	YES	YES
28002404, 30257690	BMI	cg09554443	AKR1D1P1;CD247	1	167487762	YES	YES	YES
28002404, 30257690, 36649705	BMI	cg09349128	CITF22-49E9.3	22	50327986	YES	YES	YES
28002404, 30257690, 36649705	BMI	cg08548559	PIK3IP1	22	31686097	YES	YES	YES
28002404, 30257690, 36649705	BMI	cg06500161	ABCG1	21	43656587	YES	YES	YES
28002404, 30257690, 36649705	BMI	cg07769588	ATG4D	19	10655622	YES	YES	YES
28002404, 30257690, 36649705	BMI	cg07573872	SBNO2	19	1126342	YES	NO	YES
28002404, 30257690, 36649705	BMI	cg10819350	ATG4D	19	10655686	YES	YES	YES
28002404, 30257690, 36649705	BMI	cg18181703	SOCS3	17	76354621	YES	NO	YES
28002404, 30257690, 36649705	BMI	cg15138339	COASY	17	40715222	YES	NO	YES
28002404, 30257690, 36649705	BMI	cg11202345	LGALS3BP	17	76976057	YES	YES	YES
28002404, 30257690, 36649705	BMI	cg08726900	ANKRD11	16	89550474	YES	YES	YES
28002404, 30257690, 36649705	BMI	cg06192883	MYO5C	15	52554171	YES	YES	YES
28002404, 30257690, 36649705	BMI	cg02119938	ACSBG1	15	78505051	YES	YES	YES
28002404, 30257690, 36649705	BMI	cg19881557		14	20967426	YES	YES	YES
28002404, 30257690, 36649705	BMI	cg06898549		12	41083590	YES	YES	YES
28002404, 30257690, 36649705	BMI	cg22488164	PLBD1	12	14716910	YES	YES	YES
28002404, 30257690, 36649705	BMI	cg00574958	CPT1A	11	68607622	YES	YES	YES
28002404, 30257690, 36649705	BMI	cg17058475	CPT1A	11	68607737	YES	YES	YES
28002404, 30257690, 36649705	BMI	cg10927968		11	1807333	YES	YES	NO
28002404, 30257690, 36649705	BMI	cg26033520		10	74004071	YES	YES	YES
28002404, 30257690, 36649705	BMI	cg17501210	RPS6KA2	6	166970252	YES	NO	YES
28002404, 30257690, 36649705	BMI	cg13123009	LY6G6D;LY6G6E;XXbac-BPG32J3.19;XXbac-BPG32J3.20	6	31681882	YES	YES	NO
28002404, 30257690, 36649705	BMI	cg11927233	NPM1	5	170816542	YES	YES	YES
28002404, 30257690, 36649705	BMI	cg06690548	SLC7A11	4	139162808	YES	NO	YES
28002404, 30257690, 36649705	BMI	cg23032421	IL5RA	3	3152038	YES	YES	NO
28002404, 30257690, 36649705	BMI	cg09831562	SOX2-OT;SOX2OT_exon1	3	181327125	YES	YES	YES
28002404, 30257690, 36649705	BMI	cg03327570		2	145304883	YES	NO	YES
28002404, 30257690, 36649705	BMI	cg14476101	PHGDH	1	120255992	YES	NO	YES
28002404, 30257690, 36649705	BMI	cg12593793	LMNA	1	156074135	YES	YES	YES
28002404, 30257690, 36649705	BMI	cg17901584	DHCR24;RP11-67L3.4	1	55353706	YES	YES	YES
28002404, 36649705	BMI	cg06603309	KCNQ1	11	2724144	NO	NO	NO
28002404, 36649705	BMI	cg12484113	AHDC1	1	27898757	NO	NO	NO
28002404, 36649705	BMI	cg01881899	ABCG1	21	43652704	YES	YES	YES
28002404, 36649705	BMI	cg01176028	ABCG1	21	43653234	YES	YES	NO
28002404, 36649705	BMI	cg04524040	CREB3L3	19	4153364	YES	NO	YES
28002404, 36649705	BMI	cg27087650	BCL3	19	45255796	YES	YES	NO
28002404, 36649705	BMI	cg18608055	SBNO2	19	1130866	YES	NO	NO
28002404, 36649705	BMI	cg16466652	MLLT1	19	6271960	YES	YES	YES
28002404, 36649705	BMI	cg09664445	CLUH	17	2612406	YES	YES	YES
28002404, 36649705	BMI	cg04610187	RP11-806H10.4	17	76360794	YES	NO	YES
28002404, 36649705	BMI	cg01798813		17	3906674	YES	NO	YES
28002404, 36649705	BMI	cg00441709	PAFAH1B1	17	2528280	YES	YES	YES
28002404, 36649705	BMI	cg24174557	VMP1	17	57903544	YES	YES	YES
28002404, 36649705	BMI	cg19217955	ACADVL;DLG4	17	7123994	YES	NO	NO
28002404, 36649705	BMI	cg16611584	AKAP10	17	19809078	YES	YES	YES
28002404, 36649705	BMI	cg13274938	RARA	17	38493822	YES	YES	YES
28002404, 36649705	BMI	cg10508317	RP11-806H10.4;SOCS3	17	76355146	YES	NO	NO
28002404, 36649705	BMI	cg08305942		16	79692354	YES	YES	YES
28002404, 36649705	BMI	cg07021906	SLC7A5	16	87866833	YES	YES	YES
28002404, 36649705	BMI	cg00863378	BBS2	16	56549757	YES	YES	NO
28002404, 36649705	BMI	cg07037944	DAPK2	15	64290807	YES	YES	NO
28002404, 36649705	BMI	cg10734665	ATP10A	15	26107410	YES	NO	YES
28002404, 36649705	BMI	cg03523676	CPNE6	14	24540235	YES	YES	YES
28002404, 36649705	BMI	cg10919522	ELMSAN1	14	74227441	YES	YES	YES
28002404, 36649705	BMI	cg26687842	LINC00598	13	41055491	YES	YES	YES
28002404, 36649705	BMI	cg19750657	UFM1	13	38935967	YES	YES	YES
28002404, 36649705	BMI	cg06559575	IGFBP6	12	53490352	YES	YES	YES
28002404, 36649705	BMI	cg11588197	ETS1;MIR6090	11	128391494	YES	NO	YES
28002404, 36649705	BMI	cg07504977		10	102131012	YES	YES	YES
28002404, 36649705	BMI	cg00244001	FAM53B;RP11-12J10.3	10	126336805	YES	YES	YES
28002404, 36649705	BMI	cg19695507	BEND7	10	13526193	YES	YES	YES
28002404, 36649705	BMI	cg02716826	AQP3	9	33447032	YES	NO	YES
28002404, 36649705	BMI	cg13781414	NACC2	9	138951648	YES	NO	YES
28002404, 36649705	BMI	cg04577162	RFC2	7	73667397	YES	YES	YES
28002404, 36649705	BMI	cg23068772	CRHR2;INMT	7	30737061	YES	NO	YES
28002404, 36649705	BMI	cg06560379	NFKBIE	6	44231305	YES	YES	NO
28002404, 36649705	BMI	cg03957124		6	37016869	YES	NO	NO
28002404, 36649705	BMI	cg18120259		6	43894639	YES	NO	YES
28002404, 36649705	BMI	cg10970124	CSNK2B;CSNK2B-LY6G5B-562;GPANK1	6	31634602	YES	NO	NO
28002404, 36649705	BMI	cg17320136	ANKRD33B	5	10567905	YES	YES	YES
28002404, 36649705	BMI	cg02417857	SOX2-OT	3	181326706	YES	YES	YES
28002404, 36649705	BMI	cg00108715	NT5DC2	3	52565015	YES	YES	YES
28002404, 36649705	BMI	cg25197194	EFCC1	3	128758787	YES	YES	YES
28002404, 36649705	BMI	cg22012981	ACOX2	3	58522689	YES	YES	YES
28002404, 36649705	BMI	cg18098839	GOLIM4	3	167742700	YES	YES	YES
28002404, 36649705	BMI	cg12992827	ZPLD1	3	101901234	YES	NO	YES
28002404, 36649705	BMI	cg09613192		2	181388538	YES	YES	YES
28002404, 36649705	BMI	cg00634542	SLC11A1	2	219254588	YES	YES	YES
28002404, 36649705	BMI	cg16163382	CDC42EP3	2	37938640	YES	YES	YES
28002404, 36649705	BMI	cg15357118	UGGT1	2	128927972	YES	YES	YES
28002404, 36649705	BMI	cg07202479	ACKR1;CADM3-AS1	1	159174162	YES	YES	YES
28002404, 36649705	BMI	cg03885055	SPATA21;SZRD1	1	16723232	YES	NO	YES
28002404, 36649705	BMI	cg00851028		1	234905772	YES	YES	YES
28002404, 36649705	BMI	cg25217710	RP11-284F21.9	1	156609523	YES	YES	YES
28002404, 36649705	BMI	cg10717869	SLC41A1	1	205780912	YES	YES	NO
30257690, 36649705	BMI	cg01751802	KANK2	19	11309639	YES	YES	YES
30257690, 36649705	BMI	cg26950531	DPF1	19	38704515	YES	YES	YES
30257690, 36649705	BMI	cg12170787	SBNO2	19	1130965	NO	NO	NO
30257690, 36649705	BMI	cg15871086		18	56526595	YES	YES	YES
30257690, 36649705	BMI	cg05418719		17	54676595	YES	NO	YES
30257690, 36649705	BMI	cg01818539	LIG3	17	33324773	YES	YES	YES
30257690, 36649705	BMI	cg03746015	CLEC16A	16	11141000	YES	NO	YES
30257690, 36649705	BMI	cg27588321	CYLD;MIR3181;RP11-327F22.1;RP11-327F22.2	16	50775288	YES	NO	YES
30257690, 36649705	BMI	cg07814318	KLF13	15	31624584	YES	YES	YES
30257690, 36649705	BMI	cg10381071	TLE3	15	70391035	YES	NO	NO
30257690, 36649705	BMI	cg04569152	ARHGEF40	14	21555603	YES	YES	YES
30257690, 36649705	BMI	cg18680181	KIAA0391;RP11-173D9.5	14	35629311	YES	YES	YES
30257690, 36649705	BMI	cg19211853	RBM26	13	79968216	YES	NO	YES
30257690, 36649705	BMI	cg20722088	DUSP6	12	89742886	YES	YES	YES
30257690, 36649705	BMI	cg17061862		11	9590431	YES	YES	YES
30257690, 36649705	BMI	cg16407699		10	74020428	YES	YES	YES
30257690, 36649705	BMI	cg11900509	ANXA11	10	81946545	YES	YES	YES
30257690, 36649705	BMI	cg01413354	RALGDS	9	136017755	YES	NO	YES
30257690, 36649705	BMI	cg14435720	EGFL7;MIR126	9	139565087	YES	NO	YES
30257690, 36649705	BMI	cg03619256	ATXN7L1	7	105515219	YES	YES	YES
30257690, 36649705	BMI	cg01975495	SERPINE1	7	100779017	YES	YES	YES
30257690, 36649705	BMI	cg00376553	TSC22D4	7	100073281	YES	YES	YES
30257690, 36649705	BMI	cg21912938	JAZF1;JAZF1-AS1	7	28220594	YES	NO	YES
30257690, 36649705	BMI	cg20253855	CUX1	7	101762511	YES	YES	YES
30257690, 36649705	BMI	cg07201319		6	139909641	YES	YES	NO
30257690, 36649705	BMI	cg03546163	FKBP5	6	35654363	YES	YES	YES
30257690, 36649705	BMI	cg25158622	BRD2	6	32942429	YES	YES	YES
30257690, 36649705	BMI	cg23850913	JARID2	6	15505452	YES	NO	YES
30257690, 36649705	BMI	cg21587837	NFKBIL1	6	31525894	YES	YES	NO
30257690, 36649705	BMI	cg06650255	CTB-35F21.1	5	139078529	YES	YES	YES
30257690, 36649705	BMI	cg05575921	AHRR	5	373378	YES	YES	YES
30257690, 36649705	BMI	cg17287155	AHRR	5	393347	YES	YES	YES
30257690, 36649705	BMI	cg02544002	PLXND1	3	129323778	YES	YES	YES
30257690, 36649705	BMI	cg01526748	FGF12	3	191930926	YES	YES	YES
30257690, 36649705	BMI	cg01317029	EIF2B5;FAM131A	3	184063497	YES	YES	YES
30257690, 36649705	BMI	cg25921813	XXYLT1	3	194797138	YES	NO	YES
30257690, 36649705	BMI	cg15571561	ARPP21	3	35706161	YES	YES	YES
30257690, 36649705	BMI	cg23079012	LINC00298;LINC00299	2	8343710	YES	YES	YES
30257690, 36649705	BMI	cg20793665		2	232549224	YES	YES	YES
30257690, 36649705	BMI	cg20318217		2	147172982	YES	NO	YES
30257690, 36649705	BMI	cg09469355	SKI	1	2161886	YES	NO	YES
30257690, 36649705	BMI	cg05603985	SKI	1	2161049	YES	YES	YES
30257690, 36649705	BMI	cg03607951	IFI44L	1	79085586	YES	YES	YES
30257690, 36649705	BMI	cg24550026	AP4B1-AS1;BCL2L15	1	114430031	YES	NO	YES
30257690, 36649705	BMI	cg15512289		1	97026071	YES	YES	YES
36649705, 28002404	BMI	cg27637521	RP11-806H10.4;SOCS3	17	76355202	YES	NO	YES
29198723, 36345830	DBP	cg23999170	TSPAN2	1	115628111	YES	YES	YES
29198723, 36345830	DBP	cg22213445	RAB7A	3	128453826	NO	NO	NO
29198723, 36345830	DBP	cg19693031	TXNIP	1	145441552	YES	YES	YES
29198723, 36345830	DBP	cg18933331		1	110186418	YES	NO	NO
29198723, 36345830	DBP	cg16246545	PHGDH	1	120255941	YES	NO	YES
29198723, 36345830	DBP	cg14476101	PHGDH	1	120255992	YES	NO	NO
29198723, 36345830	DBP	cg11376147	SLC43A1	11	57261198	YES	NO	NO
29198723, 36345830	DBP	cg06690548	SLC7A11	4	139162808	YES	NO	NO
29198723, 36345830	DBP	cg06688763	CDK6	7	92238207	YES	NO	YES
29198723, 36345830	DBP	cg02976539	SLC9A3R1	17	72757302	YES	NO	NO
29198723, 36345830	DBP	cg00574958	CPT1A	11	68607622	YES	NO	YES
36345830	DBP	cg21618521	B3GALT4	6	33245770	YES	NO	NO
36345830	DBP	cg19266329		1	145456128	YES	NO	YES
36345830	DBP	cg18824549	FAM117A	17	47807591	YES	YES	NO
36345830	DBP	cg17058475	CPT1A	11	68607737	YES	YES	YES
36345830	DBP	cg14741228	FLJ13224;SINHCAF	12	31476479	YES	NO	YES
36345830	DBP	cg12593793	LMNA	1	156074135	YES	YES	YES
36345830	DBP	cg09680149	LTBR;SCNN1A	12	6487052	YES	NO	YES
36345830	DBP	cg06826457	CDKN1B	12	12867669	YES	NO	YES
36345830	DBP	cg00805360	ADAM8	10	135091210	YES	YES	YES
36172862	DBP	cg20823859	OVGP1	1	111971624	NO	NO	NO
29198723	DBP	cg26916780	ZNF609	15	64889554	YES	NO	NO
29198723	DBP	cg26332488	SKI	1	2230640	YES	NO	YES
29198723	DBP	cg22304262	SLC1A5	19	47287778	YES	YES	YES
29198723	DBP	cg22143352	JDP2	14	75897841	YES	YES	YES
29198723	DBP	cg21990144	CLK1	2	201726666	YES	NO	YES
29198723	DBP	cg21777154	C1orf21	1	184396304	YES	YES	NO
29198723	DBP	cg21534578	DENND1B	1	197745159	YES	NO	YES
29198723	DBP	cg21066063	STK10	5	171570130	NO	NO	NO
29198723	DBP	cg20379593	NEAT1	11	65198023	YES	NO	YES
29198723	DBP	cg20374917	FLI1	11	128603874	YES	NO	NO
29198723	DBP	cg18120259		6	43894639	YES	YES	NO
29198723	DBP	cg17061862		11	9590431	YES	YES	YES
29198723	DBP	cg15995714	PWWP2B	10	134222445	YES	NO	NO
29198723	DBP	cg15935121	SKI	1	2230601	YES	NO	NO
29198723	DBP	cg15333769	TPST2	22	26983348	YES	NO	YES
29198723	DBP	cg15261712	CDK6	7	92238248	YES	NO	NO
29198723	DBP	cg14663208	HIVEP3	1	42367407	YES	NO	NO
29198723	DBP	cg12417775	PPP2R5A	1	212463238	YES	NO	NO
29198723	DBP	cg11133963	ABI3	17	47297512	YES	NO	NO
29198723	DBP	cg10601624		12	6404377	YES	YES	YES
29198723	DBP	cg08035323	RP11-521D12.2	2	9843525	YES	YES	YES
29198723	DBP	cg07990556	FNIP2	4	159792176	YES	NO	NO
29198723	DBP	cg07797660	PRDM16	1	3239139	YES	NO	YES
29198723	DBP	cg07175797	ADCY7	16	50317656	YES	NO	YES
29198723	DBP	cg07160014		11	47959926	YES	NO	NO
29198723	DBP	cg07141002	H1F0	22	38201690	YES	NO	NO
29198723	DBP	cg06909288	DPRXP4;RNF135	17	29302666	YES	NO	YES
29198723	DBP	cg06754224	SESN2	1	28585612	YES	NO	YES
29198723	DBP	cg06679990	GLI1	12	57863266	YES	YES	NO
29198723	DBP	cg04997045	CTBP1	4	1240068	NO	NO	NO
29198723	DBP	cg04275362	RCSD1;RP3-455J7.4	1	167598560	YES	NO	YES
29198723	DBP	cg03393444	MADD;RP11-17G12.3	11	47293049	YES	NO	YES
29198723	DBP	cg02711608	SLC1A5	19	47287964	NO	NO	NO
29198723	DBP	cg02116864	PWWP2B	10	134222453	NO	NO	NO
29198723	DBP	cg01243072		2	43398171	YES	YES	YES
29198723	DBP	cg00533891	ZMIZ1	10	80919242	YES	NO	NO
26390057	DBP	cg24363955	NPR3	5	32788467	YES	NO	NO
26390057	DBP	cg22790839		5	157883933	YES	NO	YES
26390057	DBP	cg22053945	HOXB-AS3;HOXB3	17	46651360	YES	NO	YES
26390057	DBP	cg19407385		17	43099144	YES	NO	NO
26390057	DBP	cg19115882	KCNK3	2	26919145	YES	NO	NO
26390057	DBP	cg18129178	ABLIM3	5	148520854	YES	NO	NO
26390057	DBP	cg13996430		2	19741587	YES	NO	NO
26390057	DBP	cg12244052	IGFBP3	7	45961469	NO	NO	NO
26390057	DBP	cg10833066	PHETA1;RP3-473L9.4	12	111807467	YES	NO	YES
26390057	DBP	cg10751070		10	96143568	YES	NO	YES
26390057	DBP	cg07119830	TRIM8	10	104412306	YES	NO	YES
26390057	DBP	cg06330618	FES	15	91428456	YES	NO	NO
26390057	DBP	cg05925497	ARHGAP42	11	100734094	YES	NO	YES
26390057	DBP	cg05575054	ADRB1	10	115804968	YES	NO	YES
26390057	DBP	cg05452645	PRDM8	4	81117647	YES	NO	NO
26390057	DBP	cg05228408	CLCN6;MTHFR	1	11865352	YES	NO	YES
26390057	DBP	cg04052466	AMH	19	2251061	YES	NO	YES
26390057	DBP	cg03927812	RP11-121M22.1	11	130271903	YES	NO	YES
26390057	DBP	cg02903756	CASZ1	1	10750680	YES	NO	YES
26390057	DBP	cg02784464	PLEKHG1	6	151121916	YES	NO	YES
26390057	DBP	cg02696790	RPP25;SCAMP5	15	75250997	YES	NO	YES
26390057	DBP	cg02108620	ULK4	3	42002230	YES	NO	YES
26390057	DBP	cg00757033	POC1B;POC1B-AS1;POC1B-GALNT4	12	89920650	YES	NO	YES
26390057	DBP	cg00730441	TBX2;TBX2-AS1	17	59483863	YES	NO	YES
26390057	DBP	cg00009053	SYT7	11	61283865	YES	NO	YES
26390057	DBP	cg20784207	ARHGAP24	4	86597598	YES	NO	YES
26390057	DBP	cg23290100	PRDM6	5	122435626	NO	NO	NO
26390057	DBP	cg00084398	TTBK1	6	43249983	YES	NO	NO
29198723, 36345830	SBP	cg25203007	GALE	1	24126017	YES	NO	NO
29198723	SBP	cg24890964	BLCAP	20	36153642	YES	NO	YES
26390057	SBP	cg24363955	NPR3	5	32788467	YES	NO	YES
36345830	SBP	cg24177517	ANKRD34B	5	79857871	NO	NO	NO
29198723, 36345830	SBP	cg23999170	TSPAN2	1	115628111	YES	YES	YES
34515027	SBP	cg23398826	SNX30	9	115513036	YES	YES	YES
26390057	SBP	cg23290100	PRDM6	5	122435626	NO	NO	NO
29198723, 36345830	SBP	cg22959409	NRROS;PIGX	3	196383704	YES	NO	YES
26390057	SBP	cg22790839		5	157883933	YES	NO	YES
29198723, 36345830	SBP	cg22608507	VPS37B	12	123379308	YES	NO	YES
29198723	SBP	cg22510074	CALN1	7	71803123	YES	NO	YES
29198723	SBP	cg22304262	SLC1A5	19	47287778	YES	NO	YES
29198723	SBP	cg22143352	JDP2	14	75897841	YES	YES	YES
29198723	SBP	cg22103219	MIR4285;SH2B2	7	101934892	YES	YES	YES
26390057	SBP	cg22053945	HOXB-AS3;HOXB3	17	46651360	YES	NO	YES
29198723, 36345830	SBP	cg22052056	DNMT3B	20	31351813	YES	NO	YES
29198723	SBP	cg22007809	AC007256.5;STRADB;TRAK2	2	202278709	YES	NO	YES
29198723	SBP	cg21766592	SLC1A5	19	47288066	YES	NO	YES
29198723	SBP	cg21618521	B3GALT4	6	33245770	YES	NO	YES
29198723	SBP	cg21429551	AC005154.6;GARS	7	30635762	YES	NO	YES
36172862	SBP	cg20823859	OVGP1	1	111971624	NO	NO	NO
26390057	SBP	cg20784207	ARHGAP24	4	86597598	YES	NO	YES
29198723	SBP	cg20379593	NEAT1	11	65198023	YES	NO	YES
29198723	SBP	cg20146909	LRRC8D;RP11-302M6.4	1	90289611	YES	NO	YES
29198723, 36345830	SBP	cg19693031	TXNIP	1	145441552	YES	YES	YES
26390057	SBP	cg19407385		17	43099144	YES	YES	YES
29198723	SBP	cg19390658	GARS	7	30636176	YES	NO	NO
29198723, 36345830	SBP	cg19266329		1	145456128	YES	YES	YES
26390057	SBP	cg19115882	KCNK3	2	26919145	YES	NO	YES
29198723	SBP	cg18933331		1	110186418	YES	NO	YES
29198723	SBP	cg18824549	FAM117A	17	47807591	YES	NO	YES
26390057	SBP	cg18129178	ABLIM3	5	148520854	YES	NO	YES
29198723	SBP	cg18120259		6	43894639	YES	NO	NO
29198723	SBP	cg18119407	CFLAR	2	201980504	YES	NO	YES
29198723	SBP	cg17533477	ASNS	7	97501010	YES	NO	YES
29198723	SBP	cg17453456	LMNA	1	156094519	YES	YES	YES
29198723, 36345830	SBP	cg17443080	EGFL7	9	139557460	YES	NO	YES
29198723	SBP	cg17061862		11	9590431	YES	YES	YES
29198723	SBP	cg17058475	CPT1A	11	68607737	YES	YES	YES
29198723	SBP	cg16246545	PHGDH	1	120255941	YES	NO	YES
29198723	SBP	cg15995714	PWWP2B	10	134222445	YES	NO	YES
29198723, 36345830	SBP	cg15920975	NEAT1	11	65194933	YES	NO	YES
29198723	SBP	cg15616915	CTDSP1;MIR26B	2	219266163	YES	NO	YES
36345830	SBP	cg15114651	SLC1A5	19	47289410	YES	NO	YES
29198723	SBP	cg14818621		17	75598365	YES	NO	YES
29198723	SBP	cg14741228	FLJ13224;SINHCAF	12	31476479	YES	NO	NO
29198723	SBP	cg14663208	HIVEP3	1	42367407	YES	NO	YES
29198723	SBP	cg14476101	PHGDH	1	120255992	YES	NO	YES
29198723	SBP	cg14179401		17	46550107	YES	NO	YES
29198723	SBP	cg14099685	CELF1	11	47546068	YES	NO	YES
26390057	SBP	cg13996430		2	19741587	YES	NO	YES
34515027	SBP	cg13311494	PEMT	17	17460905	YES	NO	YES
29198723	SBP	cg12593793	LMNA	1	156074135	YES	YES	YES
26390057	SBP	cg12244052	IGFBP3	7	45961469	NO	NO	NO
29198723	SBP	cg11938080	GNLY	2	85924685	YES	NO	YES
29198723	SBP	cg11376147	SLC43A1	11	57261198	YES	NO	YES
26390057	SBP	cg10833066	PHETA1;RP3-473L9.4	12	111807467	YES	NO	YES
26390057	SBP	cg10751070		10	96143568	YES	NO	YES
29198723	SBP	cg10601624		12	6404377	YES	YES	YES
29198723	SBP	cg10589813		20	48809978	YES	NO	YES
29198723, 36345830	SBP	cg09680149	LTBR;SCNN1A	12	6487052	YES	NO	YES
29198723	SBP	cg08857797	VPS25	17	40927699	YES	YES	YES
29198723	SBP	cg07797660	PRDM16	1	3239139	YES	NO	NO
29198723	SBP	cg07626482	SLC1A5	19	47289503	YES	NO	YES
29198723	SBP	cg07160014		11	47959926	YES	NO	YES
29198723	SBP	cg07141002	H1F0	22	38201690	YES	NO	NO
26390057	SBP	cg07119830	TRIM8	10	104412306	YES	NO	YES
29198723	SBP	cg06826457	CDKN1B	12	12867669	YES	NO	YES
29198723	SBP	cg06754224	SESN2	1	28585612	YES	NO	YES
29198723	SBP	cg06690548	SLC7A11	4	139162808	YES	NO	YES
29198723	SBP	cg06679990	GLI1	12	57863266	YES	NO	NO
29198723	SBP	cg06340364	ZNF853	7	6655973	YES	NO	YES
26390057	SBP	cg06330618	FES	15	91428456	YES	NO	NO
29198723	SBP	cg06178669		11	63334608	YES	YES	YES
26390057	SBP	cg05925497	ARHGAP42	11	100734094	YES	NO	YES
31537805	SBP	cg05820312	TRAPPC9	8	141468672	YES	NO	YES
36345830	SBP	cg05632420	LINC-PINT;MKLN1	7	130793732	YES	NO	YES
26390057	SBP	cg05575054	ADRB1	10	115804968	YES	NO	YES
29198723	SBP	cg05473987	DAP	5	10734605	YES	NO	YES
26390057	SBP	cg05452645	PRDM8	4	81117647	YES	NO	YES
29198723	SBP	cg05288253	ANKRD11	16	89552259	YES	NO	YES
29198723	SBP	cg05242244	CSAD;RP11-1136G11.8	12	53553086	YES	NO	YES
26390057	SBP	cg05228408	CLCN6;MTHFR	1	11865352	YES	NO	YES
29198723	SBP	cg04997045	CTBP1	4	1240068	NO	NO	NO
29198723	SBP	cg04665046	TRAF1	9	123691674	YES	NO	YES
29198723	SBP	cg04275362	RCSD1;RP3-455J7.4	1	167598560	YES	NO	YES
26390057	SBP	cg04052466	AMH	19	2251061	YES	NO	YES
26390057	SBP	cg03927812	RP11-121M22.1	11	130271903	YES	NO	YES
29198723	SBP	cg03725309	SARS	1	109757585	YES	NO	YES
29198723	SBP	cg03125341	ZDHHC14	6	157882207	NO	NO	NO
29198723	SBP	cg03068497	AC005154.6;GARS	7	30635838	YES	NO	YES
36345830	SBP	cg02980023	STAB1	3	52558373	YES	YES	YES
29198723	SBP	cg02976539	SLC9A3R1	17	72757302	YES	NO	YES
29198723	SBP	cg02946885	EFCAB11;RP11-33N16.3	14	90378680	YES	NO	YES
26390057	SBP	cg02903756	CASZ1	1	10750680	YES	NO	YES
26390057	SBP	cg02784464	PLEKHG1	6	151121916	YES	NO	YES
29198723	SBP	cg02711608	SLC1A5	19	47287964	NO	NO	NO
26390057	SBP	cg02696790	RPP25;SCAMP5	15	75250997	YES	NO	YES
29198723	SBP	cg02116864	PWWP2B	10	134222453	NO	NO	NO
26390057	SBP	cg02108620	ULK4	3	42002230	YES	NO	NO
36345830	SBP	cg02003183	CDC42BPB	14	103415882	YES	NO	YES
37039021	SBP	cg01820192		21	44869762	YES	YES	NO
29198723	SBP	cg01385679	ELMO2	20	45033155	YES	NO	YES
29198723	SBP	cg01208566	PELI2	14	56587633	YES	NO	YES
29198723	SBP	cg00959259	DTX3L;PARP9	3	122281975	YES	NO	YES
29198723	SBP	cg00944304	BAHD1	15	40738072	YES	NO	YES
29198723, 36345830	SBP	cg00805360	ADAM8	10	135091210	YES	NO	YES
26390057	SBP	cg00757033	POC1B;POC1B-AS1;POC1B-GALNT4	12	89920650	YES	NO	YES
26390057	SBP	cg00730441	TBX2;TBX2-AS1	17	59483863	YES	NO	YES
29198723	SBP	cg00711496	ADM5;PRMT1	19	50191497	YES	NO	YES
29198723, 36345830	SBP	cg00574958	CPT1A	11	68607622	YES	YES	YES
29198723	SBP	cg00533891	ZMIZ1	10	80919242	YES	YES	YES
26390057	SBP	cg00084398	TTBK1	6	43249983	YES	NO	YES
29198723	SBP	cg00039326	TRAPPC3	1	36615845	YES	NO	YES
26390057	SBP	cg00009053	SYT7	11	61283865	YES	NO	YES
Note: The CpG sites associated with BMI, SBP, and DBP are presented, along with the corresponding nearby gene, Chr, Pos, and their inclusion in the analyses of linear regression 1, linear regression 2, and LASSO regression. "YES" indicates that the CpG was included in the respective analysis model, while "NO" indicates it was not included. LASSO, least absolute shrinkage and selection operator.
