# Supplementary material for: An Integrative Polygenic and Epigenetic Risk Score for Overweight-related Hypertension in Chinese Population
Source: Genomics Proteomics Bioinformatics. 2025 Jun 16;23(5):qzaf048. doi: 10.1093/gpbjnl/qzaf048 (PMC12854722; doi:10.1093/gpbjnl/qzaf048)
Supplement: qzaf048_Supplementary_Data [file qzaf048_supplementary_data.zip › Table S3.xlsx]

## Sheet: Table S3
Table S3 Summary of research on the prevalence of HTN and obesity in Chinese adults
	N	Adults prevalence	Male adults prevalence	Female adults prevalence	Male/Female	Year of investigation	Region	Data source	Reference PMID
Obesity	7303	0.042	0.03	0.052	0.6	1993	Urban and rural	China Health and Nutrition Survey	33037330
	7716	0.065	0.057	0.073	0.8	1997	Urban and rural
	8266	0.08	0.07	0.089	0.8	2000	Urban and rural
	8656	0.092	0.084	0.099	0.8	2004	Urban and rural
	8490	0.094	0.091	0.097	0.9	2006	Urban and rural
	9051	0.107	0.108	0.106	1	2009	Urban and rural
	11919	0.132	0.136	0.13	1	2011	Urban and rural
	8841	0.157	0.179	0.144	1.2	2015	Urban and rural
	19477	0.164	0.182	0.147	1.2	2018	Urban and rural	The China Chronic Disease and Nutrition Surveillance surveys	34022156
	1577094	0.141	0.182	0.094	1.9	2019	Urban	Meinian Institute of Health	37589256
	3513	0.155	0.184	0.137	1.3	2015–2019	Urban and rural	NSPT cohort	/
	4092	0.09	0.146	0.038	3.8	2015–2021	Urban, high educational professional	CAS cohort	/
HTN	8567	0.156	0.169	0.145	1.2	1991	Urban and rural	National Survey of Hypertension Prevalence in China	26612877
	8125	0.162	0.174	0.151	1.2	1993	Urban and rural
	8565	0.192	0.215	0.17	1.3	1997	Urban and rural
	9396	0.195	0.215	0.175	1.2	2000	Urban and rural
	9138	0.201	0.226	0.177	1.3	2004	Urban and rural
	9163	0.186	0.211	0.163	1.3	2006	Urban and rural
	9474	0.229	0.261	0.199	1.3	2009	Urban and rural
	12459	0.209	0.234	0.187	1.3	2011	Urban and rural
	451755	0.279	0.245	0.219	1.1	2012–2015	Urban and rural	The China Hypertension Survey	29449338
	19477	0.275	0.308	0.242	1.3	2018	Urban and rural	The China Chronic Disease and Nutrition Surveillance surveys	33271077
	3513	0.341	0.4	0.307	1.3	2015–2019	Urban and rural	NSPT cohort	/
	4092	0.19	0.29	0.099	2.9	2015–2021	Urban, high educational professional	CAS cohort	/
Note: This table presents the prevalence of obesity and HTN in adult populations across various years and regions in China. The data includes the total prevalence as well as the male and female prevalence, with the male/female ratio indicated for each dataset. The years of investigation range from 1991 to 2021, with different cohorts surveyed, including urban, rural, and high-education profession…
