# Supplementary material for: An Integrative Polygenic and Epigenetic Risk Score for Overweight-related Hypertension in Chinese Population
Source: Genomics Proteomics Bioinformatics. 2025 Jun 16;23(5):qzaf048. doi: 10.1093/gpbjnl/qzaf048 (PMC12854722; doi:10.1093/gpbjnl/qzaf048)
Supplement: qzaf048_Supplementary_Data [file qzaf048_supplementary_data.zip › Table S4.xlsx]

## Sheet: Table S4
Table S4 Comparison of metabolic syndrome indicators between males and females in CAS and NSPT cohort
Metabolic syndrome indicators	CAS cohort					NSPT cohort					P for male in CAS vs. NSPT	P for female in CAS vs. NSPT
	Total	Male	Female	P		Total	Male	Female	P
TC, mean ± SD	5.19 ± 0.99	5.23 ± 1.01	5.13 ± 0.96	0.0963		5.05 ± 1.06	5.05 ± 1.08	5.05 ± 1.05	0.95569		6.90399e-14	0.00057273
TG, mean ± SD	1.41 ± 1.00	1.67 ± 1.15	1.02 ± 0.51	2.15e-26		1.42 ± 1.11	1.61 ± 1.33	1.31 ± 0.94	4.84523e-12		0.0369437	5.37426e-59
HDL, mean ± SD	1.38 ± 0.31	1.27 ± 0.25	1.54 ± 0.32	1.16e-49		1.41 ± 0.44	1.32 ± 0.40	1.46 ± 0.46	7.5199e-21		1.52859e-10	5.49955e-18
LDL, mean ± SD	3.01 ± 0.77	3.14 ± 0.77	2.82 ± 0.74	5.82e-12		2.89 ± 0.93	2.92 ± 0.94	2.87 ± 0.93	0.13085		3.60472e-28	0.0103406
FBG, mean ± SD	5.04 ± 0.87	5.15 ± 1.03	4.88 ± 0.54	4.82e-07		5.43 ± 0.95	5.51 ± 0.99	5.38 ± 0.93	0.000199996		1.74791e-53	5.77227e-165
Note: The table presents metabolic syndrome indicators, including TC, TG, HDL, LDL, and FBG, as mean ± SD for the CAS and NSPT cohorts, stratified by gender. P values within the CAS and NSPT cohorts reflect differences between males and females, while P values between cohorts compare metabolic indicators for males and females in the CAS cohort versus their counterparts in the NSPT cohort. TC, tot…
