# Supplementary material for: An Integrative Polygenic and Epigenetic Risk Score for Overweight-related Hypertension in Chinese Population
Source: Genomics Proteomics Bioinformatics. 2025 Jun 16;23(5):qzaf048. doi: 10.1093/gpbjnl/qzaf048 (PMC12854722; doi:10.1093/gpbjnl/qzaf048)
Supplement: qzaf048_Supplementary_Data [file qzaf048_supplementary_data.zip › Table S5.xlsx]

## Sheet: Table S5
Table S5 Comparison of lifestyle factors between males and females in validation set
Lifestyle factors	CAS1k cohort
	Total	Male	Female	P
BMI between 18.5–23.9 kg/m², n (%)	506 (47.25%)	220 (34.43%)	286 (66.20%)	3.12e-24
Waist circumference < 85 cm for males and < 80 cm for females, n (%)	548 (51.17%)	227 (35.52%)	321 (74.31%)	2.84e-35
No current smoking, n (%)	947 (88.42%)	518 (81.06%)	429 (99.31%)	1.36e-19
No excessive drinking, n (%)	1019 (95.14%)	592 (92.64%)	427 (98.84%)	7.3e-06
Regular physical activity, n (%)	272 (25.40%)	179 (28.01%)	93 (21.53%)	0.0203
Healthy eating habits, n (%)	162 (15.13%)	89 (13.93%)	73 (16.90%)	0.214
Note: Values are presented as n (%) for lifestyle factors. P are provided for comparisons between males and females. Significant differences are indicated by P < 0.05.
