# Supplementary material for: An Integrative Polygenic and Epigenetic Risk Score for Overweight-related Hypertension in Chinese Population
Source: Genomics Proteomics Bioinformatics. 2025 Jun 16;23(5):qzaf048. doi: 10.1093/gpbjnl/qzaf048 (PMC12854722; doi:10.1093/gpbjnl/qzaf048)
Supplement: qzaf048_Supplementary_Data [file qzaf048_supplementary_data.zip › Table S6.xlsx]

## Sheet: Table S6
Table S6 Description of the GWAS summary data for the PRS construction
Trait	Ancestry	Origin	Reference	N	M1	M2	M3	h2(se)
BMI	European	UKB	UKB; Pcode 21001	457824	12007571	11013786	3169089	0.2637 (0.0096)
BMI	East Asian	BBJ	BBJ; Akiyama 2017 Nat Genet	158284	5961600	5644669	3169089	0.1681 (0.0093)
DBP	European	UKB	UKB; Pcode 4079	422771	12008250	11014471	3169262	0.2044 (0.0083)
DBP	East Asian	BBJ	BBJ; Kanai 2018 Nat Genet	136615	5961600	5644699	3169262	0.0595 (0.0068)
SBP	European	UKB	UKB; Pcode 4080	422771	12008250	11014471	3169262	0.2058 (0.0076)
SBP	East Asian	BBJ	BBJ; Kanai 2018 Nat Genet	136597	5961600	5644699	3169262	0.0755 (0.0085)
Note: We utilized GWAS summary statistics derived from both the UKB of European ancestry and BBJ of East Asian ancestry for the traits of BMI, DBP, and SBP. The count of individuals in each GWAS file is indicated in the column labeled "N". Additionally, the original count of SNPs, the QC-ed count of SNPs, and the count of SNPs common to QC-ed UKB GWAS summary, QC-ed BBJ GWAS summary, and the QC-e…
