# Supplementary material for: An Integrative Polygenic and Epigenetic Risk Score for Overweight-related Hypertension in Chinese Population
Source: Genomics Proteomics Bioinformatics. 2025 Jun 16;23(5):qzaf048. doi: 10.1093/gpbjnl/qzaf048 (PMC12854722; doi:10.1093/gpbjnl/qzaf048)
Supplement: qzaf048_Supplementary_Data [file qzaf048_supplementary_data.zip › Table S7.xlsx]

## Sheet: Table S7
Table S7 Fine tuning of the hyperparameters conducted for C+T in PRS tuning set
Trait	GWAS	base.size	thr.r2	thr.lp	R2 (%)	95% CI lower	95% CI upper
BMI	BBJ	5000	0.01	0.1	0.0159178	0.00516665	0.0260099
BMI	BBJ	5000	0.01	0.141307	0.0157949	0.00446687	0.0255829
BMI	BBJ	5000	0.01	0.199676	0.0162274	0.00587751	0.0261402
BMI	BBJ	5000	0.01	0.282156	0.016024	0.00532149	0.0254521
BMI	BBJ	5000	0.01	0.398706	0.0161084	0.00553335	0.0257781
BMI	BBJ	5000	0.01	0.563399	0.0164884	0.00563489	0.0266058
BMI	BBJ	5000	0.01	0.796121	0.0156704	0.00510909	0.0257842
BMI	BBJ	5000	0.01	1.12497	0.0158529	0.00548955	0.0255358
BMI	BBJ	5000	0.01	1.58966	0.020194	0.00782284	0.0312139
BMI	BBJ	5000	0.01	2.2463	0.017564	0.00617684	0.027782
BMI	BBJ	5000	0.01	3.17418	0.0176896	0.00605721	0.0278597
BMI	BBJ	5000	0.01	4.48533	0.00876909	0.000699156	0.0163405
BMI	BBJ	5000	0.01	6.33808	0.00344947	-0.001566	0.00783037
BMI	BBJ	5000	0.01	8.95614	0.00263857	-0.00193151	0.00665059
BMI	BBJ	5000	0.01	12.6556	0.000448029	-0.00223441	0.00208693
BMI	BBJ	5000	0.01	17.8833	0.00021062	-0.0015686	0.00129034
BMI	BBJ	5000	0.01	25.2703	0.000828437	-0.00176227	0.00306192
BMI	BBJ	5000	0.01	35.7087	3.70658e-06	-0.00168437	0.000945711
BMI	BBJ	5000	0.01	50.4588	0.000934982	-0.00234497	0.00347266
BMI	BBJ	5000	0.01	71.3017	0.000934982	-0.00256194	0.0034629
BMI	BBJ	10000	0.01	0.1	0.0180081	0.0061667	0.0285782
BMI	BBJ	10000	0.01	0.141307	0.0178307	0.00611833	0.0284018
BMI	BBJ	10000	0.01	0.199676	0.0182169	0.00697323	0.0287419
BMI	BBJ	10000	0.01	0.282156	0.017877	0.00660142	0.0283533
BMI	BBJ	10000	0.01	0.398706	0.0187826	0.00686051	0.0292638
BMI	BBJ	10000	0.01	0.563399	0.0195159	0.00715307	0.0308819
BMI	BBJ	10000	0.01	0.796121	0.0234372	0.0109203	0.0356074
BMI	BBJ	10000	0.01	1.12497	0.0201022	0.0083669	0.0310061
BMI	BBJ	10000	0.01	1.58966	0.0203491	0.00830088	0.0320467
BMI	BBJ	10000	0.01	2.2463	0.0179172	0.00629867	0.0283893
BMI	BBJ	10000	0.01	3.17418	0.0183573	0.00686758	0.0284437
BMI	BBJ	10000	0.01	4.48533	0.0089354	0.000454597	0.0161796
BMI	BBJ	10000	0.01	6.33808	0.00366474	-0.00166897	0.0080423
BMI	BBJ	10000	0.01	8.95614	0.00263857	-0.00230222	0.00653026
BMI	BBJ	10000	0.01	12.6556	0.000448029	-0.00201538	0.00210585
BMI	BBJ	10000	0.01	17.8833	0.00021062	-0.00212803	0.00135716
BMI	BBJ	10000	0.01	25.2703	0.000828437	-0.00220135	0.00309749
BMI	BBJ	10000	0.01	35.7087	3.70658e-06	-0.00179501	0.000816174
BMI	BBJ	10000	0.01	50.4588	0.000934982	-0.00262124	0.00357864
BMI	BBJ	10000	0.01	71.3017	0.000934982	-0.00257717	0.00336204
BMI	BBJ	20000	0.01	0.1	0.018069	0.0057224	0.0284029
BMI	BBJ	20000	0.01	0.141307	0.0181614	0.00591332	0.0288665
BMI	BBJ	20000	0.01	0.199676	0.0182259	0.00614726	0.0291971
BMI	BBJ	20000	0.01	0.282156	0.0182951	0.00629086	0.0290107
BMI	BBJ	20000	0.01	0.398706	0.0180702	0.00636374	0.0290052
BMI	BBJ	20000	0.01	0.563399	0.0176712	0.00598584	0.0283572
BMI	BBJ	20000	0.01	0.796121	0.0184408	0.00710184	0.0293848
BMI	BBJ	20000	0.01	1.12497	0.0178396	0.00562407	0.0282506
BMI	BBJ	20000	0.01	1.58966	0.0180848	0.00599592	0.0289756
BMI	BBJ	20000	0.01	2.2463	0.0171019	0.00528073	0.0275757
BMI	BBJ	20000	0.01	3.17418	0.0163926	0.00514588	0.0265182
BMI	BBJ	20000	0.01	4.48533	0.00839883	0.000640517	0.015912
BMI	BBJ	20000	0.01	6.33808	0.00377702	-0.00162605	0.00820399
BMI	BBJ	20000	0.01	8.95614	0.00263857	-0.00191561	0.00674928
BMI	BBJ	20000	0.01	12.6556	0.000448029	-0.00197024	0.00204376
BMI	BBJ	20000	0.01	17.8833	0.00021062	-0.00164222	0.00154238
BMI	BBJ	20000	0.01	25.2703	0.000828437	-0.0021287	0.00285398
BMI	BBJ	20000	0.01	35.7087	3.70658e-06	-0.00170043	0.000753688
BMI	BBJ	20000	0.01	50.4588	0.000934982	-0.00266473	0.00346086
BMI	BBJ	20000	0.01	71.3017	0.000934982	-0.00280702	0.0033964
BMI	BBJ	50000	0.01	0.1	0.0108161	0.000887245	0.0194739
BMI	BBJ	50000	0.01	0.141307	0.0108428	0.000731937	0.019447
BMI	BBJ	50000	0.01	0.199676	0.0108456	0.00153664	0.0189454
BMI	BBJ	50000	0.01	0.282156	0.0110449	0.00188628	0.0197224
BMI	BBJ	50000	0.01	0.398706	0.0115888	0.00190079	0.020915
BMI	BBJ	50000	0.01	0.563399	0.0110163	0.00125805	0.0195688
BMI	BBJ	50000	0.01	0.796121	0.0117374	0.00256355	0.0207819
BMI	BBJ	50000	0.01	1.12497	0.0123229	0.00246409	0.021067
BMI	BBJ	50000	0.01	1.58966	0.0138915	0.0030717	0.0234547
BMI	BBJ	50000	0.01	2.2463	0.0153666	0.00420343	0.0250479
BMI	BBJ	50000	0.01	3.17418	0.0136737	0.00364666	0.022354
BMI	BBJ	50000	0.01	4.48533	0.00845038	0.000306344	0.0156707
BMI	BBJ	50000	0.01	6.33808	0.00380737	-0.00130413	0.00848099
BMI	BBJ	50000	0.01	8.95614	0.00275836	-0.00213552	0.00690543
BMI	BBJ	50000	0.01	12.6556	0.000448029	-0.00205242	0.00214989
BMI	BBJ	50000	0.01	17.8833	0.00021062	-0.00166152	0.001334
BMI	BBJ	50000	0.01	25.2703	0.000828437	-0.00222262	0.00292192
BMI	BBJ	50000	0.01	35.7087	3.70658e-06	-0.00164986	0.000855276
BMI	BBJ	50000	0.01	50.4588	0.000934982	-0.00253633	0.00331845
BMI	BBJ	50000	0.01	71.3017	0.000934982	-0.00272153	0.00341571
BMI	BBJ	1000	0.05	0.1	0.0220904	0.00987593	0.0334624
BMI	BBJ	1000	0.05	0.141307	0.0222427	0.010195	0.0334089
BMI	BBJ	1000	0.05	0.199676	0.0221858	0.00998146	0.0339268
BMI	BBJ	1000	0.05	0.282156	0.0216883	0.0100791	0.0330732
BMI	BBJ	1000	0.05	0.398706	0.0234896	0.0108586	0.0345881
BMI	BBJ	1000	0.05	0.563399	0.0242102	0.0120969	0.0361831
BMI	BBJ	1000	0.05	0.796121	0.0216262	0.00995737	0.0325871
BMI	BBJ	1000	0.05	1.12497	0.0172427	0.00614233	0.0276594
BMI	BBJ	1000	0.05	1.58966	0.0193176	0.00684847	0.0305919
BMI	BBJ	1000	0.05	2.2463	0.0170524	0.0055744	0.0277684
BMI	BBJ	1000	0.05	3.17418	0.0161217	0.00495078	0.0265769
BMI	BBJ	1000	0.05	4.48533	0.00958521	0.000699368	0.0176178
BMI	BBJ	1000	0.05	6.33808	0.00335596	-0.00181295	0.00787964
BMI	BBJ	1000	0.05	8.95614	0.00249927	-0.00258017	0.00639187
BMI	BBJ	1000	0.05	12.6556	0.000316824	-0.00183678	0.00170665
BMI	BBJ	1000	0.05	17.8833	0.00021062	-0.00197744	0.00135554
BMI	BBJ	1000	0.05	25.2703	0.000828437	-0.0022272	0.00295352
BMI	BBJ	1000	0.05	35.7087	3.70658e-06	-0.00162597	0.0006567
BMI	BBJ	1000	0.05	50.4588	0.000934982	-0.00253957	0.00338301
BMI	BBJ	1000	0.05	71.3017	0.000934982	-0.00295003	0.00347656
BMI	BBJ	2000	0.05	0.1	0.022748	0.0110334	0.0340463
BMI	BBJ	2000	0.05	0.141307	0.0229316	0.0109413	0.0339409
BMI	BBJ	2000	0.05	0.199676	0.02292	0.0101028	0.034367
BMI	BBJ	2000	0.05	0.282156	0.0225083	0.00995543	0.033349
BMI	BBJ	2000	0.05	0.398706	0.0241272	0.0119139	0.0357285
BMI	BBJ	2000	0.05	0.563399	0.0247872	0.0125289	0.0364259
BMI	BBJ	2000	0.05	0.796121	0.0220383	0.0101994	0.0333182
BMI	BBJ	2000	0.05	1.12497	0.0177777	0.00686774	0.0281375
BMI	BBJ	2000	0.05	1.58966	0.0194729	0.00717985	0.03108
BMI	BBJ	2000	0.05	2.2463	0.0172853	0.00570628	0.0284045
BMI	BBJ	2000	0.05	3.17418	0.0159272	0.00519853	0.0256539
BMI	BBJ	2000	0.05	4.48533	0.0094115	0.000593799	0.0172296
BMI	BBJ	2000	0.05	6.33808	0.00307347	-0.00165658	0.00715063
BMI	BBJ	2000	0.05	8.95614	0.00249927	-0.00216644	0.00637544
BMI	BBJ	2000	0.05	12.6556	0.000316824	-0.00190238	0.00172582
BMI	BBJ	2000	0.05	17.8833	0.00021062	-0.0016372	0.00135362
BMI	BBJ	2000	0.05	25.2703	0.000828437	-0.00185652	0.00297694
BMI	BBJ	2000	0.05	35.7087	3.70658e-06	-0.00164295	0.000751344
BMI	BBJ	2000	0.05	50.4588	0.000934982	-0.00292004	0.00340143
BMI	BBJ	2000	0.05	71.3017	0.000934982	-0.00274947	0.00342161
BMI	BBJ	4000	0.05	0.1	0.0226767	0.0104003	0.0334466
BMI	BBJ	4000	0.05	0.141307	0.0228394	0.0110889	0.0341748
BMI	BBJ	4000	0.05	0.199676	0.0228084	0.0108244	0.0340092
BMI	BBJ	4000	0.05	0.282156	0.0224316	0.0103078	0.0334315
BMI	BBJ	4000	0.05	0.398706	0.0239698	0.0114804	0.0358497
BMI	BBJ	4000	0.05	0.563399	0.0246571	0.0113032	0.0362912
BMI	BBJ	4000	0.05	0.796121	0.0219049	0.010105	0.0327774
BMI	BBJ	4000	0.05	1.12497	0.0176723	0.00659535	0.0280944
BMI	BBJ	4000	0.05	1.58966	0.0193581	0.00815614	0.0306237
BMI	BBJ	4000	0.05	2.2463	0.0171245	0.00574679	0.0276989
BMI	BBJ	4000	0.05	3.17418	0.0158886	0.00502945	0.0259781
BMI	BBJ	4000	0.05	4.48533	0.0094115	0.00104121	0.0172354
BMI	BBJ	4000	0.05	6.33808	0.00307347	-0.00177927	0.00713369
BMI	BBJ	4000	0.05	8.95614	0.00249927	-0.00218161	0.00626537
BMI	BBJ	4000	0.05	12.6556	0.000316824	-0.00175843	0.00172512
BMI	BBJ	4000	0.05	17.8833	0.00021062	-0.00191998	0.00147496
BMI	BBJ	4000	0.05	25.2703	0.000828437	-0.00212312	0.00287813
BMI	BBJ	4000	0.05	35.7087	3.70658e-06	-0.00171279	0.00075531
BMI	BBJ	4000	0.05	50.4588	0.000934982	-0.00271861	0.00357044
BMI	BBJ	4000	0.05	71.3017	0.000934982	-0.00252515	0.003659
BMI	BBJ	10000	0.05	0.1	0.0229896	0.0107411	0.0338151
BMI	BBJ	10000	0.05	0.141307	0.0231015	0.0111908	0.0348209
BMI	BBJ	10000	0.05	0.199676	0.023064	0.0113808	0.0347251
BMI	BBJ	10000	0.05	0.282156	0.0227268	0.0104211	0.0340229
BMI	BBJ	10000	0.05	0.398706	0.0244532	0.0115986	0.0359927
BMI	BBJ	10000	0.05	0.563399	0.0249943	0.0129264	0.0364714
BMI	BBJ	10000	0.05	0.796121	0.0219487	0.00915761	0.0330426
BMI	BBJ	10000	0.05	1.12497	0.0177118	0.00622876	0.0277499
BMI	BBJ	10000	0.05	1.58966	0.0194058	0.00691905	0.0308228
BMI	BBJ	10000	0.05	2.2463	0.0172462	0.00571186	0.0277683
BMI	BBJ	10000	0.05	3.17418	0.0158886	0.00513144	0.0259003
BMI	BBJ	10000	0.05	4.48533	0.0094115	0.000473095	0.0168373
BMI	BBJ	10000	0.05	6.33808	0.00307347	-0.00164682	0.00726064
BMI	BBJ	10000	0.05	8.95614	0.00249927	-0.00212449	0.00634571
BMI	BBJ	10000	0.05	12.6556	0.000316824	-0.00184779	0.00162665
BMI	BBJ	10000	0.05	17.8833	0.00021062	-0.00191454	0.00137559
BMI	BBJ	10000	0.05	25.2703	0.000828437	-0.00208882	0.00302632
BMI	BBJ	10000	0.05	35.7087	3.70658e-06	-0.00161719	0.000780036
BMI	BBJ	10000	0.05	50.4588	0.000934982	-0.00267346	0.00344538
BMI	BBJ	10000	0.05	71.3017	0.000934982	-0.00288966	0.00339584
BMI	BBJ	500	0.1	0.1	0.0210942	0.00928837	0.0319349
BMI	BBJ	500	0.1	0.141307	0.0212873	0.00871301	0.0331136
BMI	BBJ	500	0.1	0.199676	0.0219443	0.00900561	0.0330287
BMI	BBJ	500	0.1	0.282156	0.0212143	0.0088322	0.0329191
BMI	BBJ	500	0.1	0.398706	0.0224912	0.0101981	0.0338971
BMI	BBJ	500	0.1	0.563399	0.02298	0.0101211	0.0342737
BMI	BBJ	500	0.1	0.796121	0.0205155	0.00867518	0.0317266
BMI	BBJ	500	0.1	1.12497	0.0176792	0.00599014	0.0282975
BMI	BBJ	500	0.1	1.58966	0.0187791	0.00652459	0.0300829
BMI	BBJ	500	0.1	2.2463	0.016982	0.00504439	0.0278276
BMI	BBJ	500	0.1	3.17418	0.0159634	0.00476945	0.0263963
BMI	BBJ	500	0.1	4.48533	0.00924469	0.000452733	0.0168476
BMI	BBJ	500	0.1	6.33808	0.00384932	-0.00173097	0.00855022
BMI	BBJ	500	0.1	8.95614	0.00211958	-0.00213923	0.00576728
BMI	BBJ	500	0.1	12.6556	0.000179991	-0.00191846	0.00134487
BMI	BBJ	500	0.1	17.8833	0.00021062	-0.00171452	0.00154537
BMI	BBJ	500	0.1	25.2703	0.000828437	-0.0021965	0.00294736
BMI	BBJ	500	0.1	35.7087	3.70658e-06	-0.00161282	0.0007647
BMI	BBJ	500	0.1	50.4588	0.000934982	-0.00256751	0.00355538
BMI	BBJ	500	0.1	71.3017	0.000934982	-0.00284573	0.00340756
BMI	BBJ	1000	0.1	0.1	0.0206063	0.00904371	0.0310957
BMI	BBJ	1000	0.1	0.141307	0.0208275	0.00832789	0.0319228
BMI	BBJ	1000	0.1	0.199676	0.0214283	0.0097108	0.0326211
BMI	BBJ	1000	0.1	0.282156	0.0208311	0.00871643	0.0315669
BMI	BBJ	1000	0.1	0.398706	0.0220808	0.00967803	0.033431
BMI	BBJ	1000	0.1	0.563399	0.0226667	0.00994476	0.0341876
BMI	BBJ	1000	0.1	0.796121	0.0203939	0.00871269	0.0312791
BMI	BBJ	1000	0.1	1.12497	0.0176635	0.00667326	0.0284954
BMI	BBJ	1000	0.1	1.58966	0.0186981	0.00666415	0.0303273
BMI	BBJ	1000	0.1	2.2463	0.0169712	0.00511872	0.0277271
BMI	BBJ	1000	0.1	3.17418	0.0159145	0.0046488	0.0259663
BMI	BBJ	1000	0.1	4.48533	0.00920374	0.000815759	0.0172727
BMI	BBJ	1000	0.1	6.33808	0.0035758	-0.00224163	0.00784241
BMI	BBJ	1000	0.1	8.95614	0.00211958	-0.00249048	0.00556225
BMI	BBJ	1000	0.1	12.6556	0.000179991	-0.00169917	0.00146671
BMI	BBJ	1000	0.1	17.8833	0.00021062	-0.00200613	0.00129252
BMI	BBJ	1000	0.1	25.2703	0.000828437	-0.00210394	0.00300958
BMI	BBJ	1000	0.1	35.7087	3.70658e-06	-0.00178179	0.000890194
BMI	BBJ	1000	0.1	50.4588	0.000934982	-0.00248288	0.00356027
BMI	BBJ	1000	0.1	71.3017	0.000934982	-0.00238507	0.00342344
BMI	BBJ	2000	0.1	0.1	0.0205938	0.00955628	0.0317165
BMI	BBJ	2000	0.1	0.141307	0.0208172	0.00901734	0.0317668
BMI	BBJ	2000	0.1	0.199676	0.0213909	0.00953445	0.032295
BMI	BBJ	2000	0.1	0.282156	0.0208433	0.00843909	0.0321561
BMI	BBJ	2000	0.1	0.398706	0.0221252	0.01011	0.0338238
BMI	BBJ	2000	0.1	0.563399	0.0227096	0.0103805	0.0341238
BMI	BBJ	2000	0.1	0.796121	0.0203491	0.0083836	0.0311039
BMI	BBJ	2000	0.1	1.12497	0.0175951	0.0063496	0.0280258
BMI	BBJ	2000	0.1	1.58966	0.0187445	0.00668498	0.029945
BMI	BBJ	2000	0.1	2.2463	0.0169226	0.00601776	0.0272947
BMI	BBJ	2000	0.1	3.17418	0.0157925	0.00435958	0.0260215
BMI	BBJ	2000	0.1	4.48533	0.00892888	0.000392619	0.0167162
BMI	BBJ	2000	0.1	6.33808	0.00328753	-0.00209303	0.00759302
BMI	BBJ	2000	0.1	8.95614	0.00211958	-0.00231352	0.00572259
BMI	BBJ	2000	0.1	12.6556	0.000179991	-0.00166863	0.00138569
BMI	BBJ	2000	0.1	17.8833	0.00021062	-0.00169674	0.00132754
BMI	BBJ	2000	0.1	25.2703	0.000828437	-0.00163124	0.00292901
BMI	BBJ	2000	0.1	35.7087	3.70658e-06	-0.00173523	0.000805873
BMI	BBJ	2000	0.1	50.4588	0.000934982	-0.00270261	0.00333414
BMI	BBJ	2000	0.1	71.3017	0.000934982	-0.00268446	0.00330297
BMI	BBJ	5000	0.1	0.1	0.0206259	0.00915322	0.0321601
BMI	BBJ	5000	0.1	0.141307	0.0208507	0.0093152	0.03181
BMI	BBJ	5000	0.1	0.199676	0.0214196	0.00938014	0.0322388
BMI	BBJ	5000	0.1	0.282156	0.0208603	0.00863106	0.0317254
BMI	BBJ	5000	0.1	0.398706	0.0221319	0.00978127	0.0331249
BMI	BBJ	5000	0.1	0.563399	0.0226864	0.00981576	0.0339653
BMI	BBJ	5000	0.1	0.796121	0.0203474	0.00864679	0.0308749
BMI	BBJ	5000	0.1	1.12497	0.017604	0.0057004	0.0279447
BMI	BBJ	5000	0.1	1.58966	0.0186799	0.00699986	0.0297356
BMI	BBJ	5000	0.1	2.2463	0.016878	0.00569573	0.0275135
BMI	BBJ	5000	0.1	3.17418	0.0157925	0.00454094	0.0261155
BMI	BBJ	5000	0.1	4.48533	0.00892888	0.00046373	0.0167487
BMI	BBJ	5000	0.1	6.33808	0.00328753	-0.00163393	0.00748021
BMI	BBJ	5000	0.1	8.95614	0.00211958	-0.00233801	0.00574565
BMI	BBJ	5000	0.1	12.6556	0.000179991	-0.00178556	0.00142833
BMI	BBJ	5000	0.1	17.8833	0.00021062	-0.0018282	0.00138339
BMI	BBJ	5000	0.1	25.2703	0.000828437	-0.00187363	0.00295295
BMI	BBJ	5000	0.1	35.7087	3.70658e-06	-0.00177052	0.000700807
BMI	BBJ	5000	0.1	50.4588	0.000934982	-0.00283878	0.00341449
BMI	BBJ	5000	0.1	71.3017	0.000934982	-0.00282627	0.00354843
BMI	BBJ	250	0.2	0.1	0.0259744	0.012967	0.0387234
BMI	BBJ	250	0.2	0.141307	0.0262228	0.0135246	0.039331
BMI	BBJ	250	0.2	0.199676	0.0267162	0.0137164	0.0392317
BMI	BBJ	250	0.2	0.282156	0.0261441	0.0119944	0.0384645
BMI	BBJ	250	0.2	0.398706	0.0272234	0.0139128	0.0402774
BMI	BBJ	250	0.2	0.563399	0.0265188	0.0128769	0.0387614
BMI	BBJ	250	0.2	0.796121	0.0262776	0.0130376	0.0384727
BMI	BBJ	250	0.2	1.12497	0.0235781	0.0106233	0.0355773
BMI	BBJ	250	0.2	1.58966	0.0220371	0.00815192	0.0342146
BMI	BBJ	250	0.2	2.2463	0.0205474	0.00787188	0.0324
BMI	BBJ	250	0.2	3.17418	0.0199945	0.0078564	0.0315329
BMI	BBJ	250	0.2	4.48533	0.0115188	0.00218408	0.0201129
BMI	BBJ	250	0.2	6.33808	0.00398465	-0.00156912	0.00884934
BMI	BBJ	250	0.2	8.95614	0.00218847	-0.00281578	0.00581359
BMI	BBJ	250	0.2	12.6556	9.04744e-05	-0.00183352	0.00110153
BMI	BBJ	250	0.2	17.8833	0.000207437	-0.00177792	0.0013441
BMI	BBJ	250	0.2	25.2703	0.000828437	-0.00200084	0.00307808
BMI	BBJ	250	0.2	35.7087	3.70658e-06	-0.00166686	0.000801242
BMI	BBJ	250	0.2	50.4588	0.000934982	-0.00247988	0.00347197
BMI	BBJ	250	0.2	71.3017	0.000934982	-0.00258159	0.00354535
BMI	BBJ	500	0.2	0.1	0.0252178	0.012355	0.0374506
BMI	BBJ	500	0.2	0.141307	0.0254607	0.0121011	0.0369891
BMI	BBJ	500	0.2	0.199676	0.0260723	0.012462	0.0384477
BMI	BBJ	500	0.2	0.282156	0.0257609	0.0130524	0.0384907
BMI	BBJ	500	0.2	0.398706	0.0265183	0.012677	0.0389551
BMI	BBJ	500	0.2	0.563399	0.0257345	0.0126825	0.0380278
BMI	BBJ	500	0.2	0.796121	0.0255824	0.0126278	0.037411
BMI	BBJ	500	0.2	1.12497	0.0228587	0.010299	0.0346754
BMI	BBJ	500	0.2	1.58966	0.0214886	0.00859192	0.0332101
BMI	BBJ	500	0.2	2.2463	0.0189368	0.00660495	0.0306626
BMI	BBJ	500	0.2	3.17418	0.0188221	0.00557026	0.030312
BMI	BBJ	500	0.2	4.48533	0.00979712	0.000478819	0.0176811
BMI	BBJ	500	0.2	6.33808	0.00378122	-0.00156397	0.00836169
BMI	BBJ	500	0.2	8.95614	0.00181377	-0.00241491	0.00506711
BMI	BBJ	500	0.2	12.6556	9.04744e-05	-0.00168318	0.00119343
BMI	BBJ	500	0.2	17.8833	0.000207437	-0.00176292	0.00143645
BMI	BBJ	500	0.2	25.2703	0.000828437	-0.00228794	0.00291001
BMI	BBJ	500	0.2	35.7087	3.70658e-06	-0.0015017	0.000796669
BMI	BBJ	500	0.2	50.4588	0.000934982	-0.00232135	0.00337474
BMI	BBJ	500	0.2	71.3017	0.000934982	-0.00255375	0.00335422
BMI	BBJ	1000	0.2	0.1	0.0247613	0.012074	0.0374263
BMI	BBJ	1000	0.2	0.141307	0.0249789	0.0123552	0.0367822
BMI	BBJ	1000	0.2	0.199676	0.0255723	0.0130152	0.0369734
BMI	BBJ	1000	0.2	0.282156	0.0253699	0.0123165	0.0374892
BMI	BBJ	1000	0.2	0.398706	0.0261188	0.0125125	0.0384452
BMI	BBJ	1000	0.2	0.563399	0.0251547	0.0124618	0.0371405
BMI	BBJ	1000	0.2	0.796121	0.0250568	0.012351	0.0373464
BMI	BBJ	1000	0.2	1.12497	0.0224969	0.00921855	0.0342325
BMI	BBJ	1000	0.2	1.58966	0.0210973	0.00813729	0.0329503
BMI	BBJ	1000	0.2	2.2463	0.0191146	0.00646085	0.0312626
BMI	BBJ	1000	0.2	3.17418	0.0192924	0.00730835	0.0302896
BMI	BBJ	1000	0.2	4.48533	0.0100787	0.00175984	0.0181357
BMI	BBJ	1000	0.2	6.33808	0.0039395	-0.00165681	0.00858845
BMI	BBJ	1000	0.2	8.95614	0.00181377	-0.00238564	0.00522353
BMI	BBJ	1000	0.2	12.6556	9.04744e-05	-0.00154672	0.000964625
BMI	BBJ	1000	0.2	17.8833	0.000207437	-0.00169391	0.00140532
BMI	BBJ	1000	0.2	25.2703	0.000828437	-0.00204608	0.00296876
BMI	BBJ	1000	0.2	35.7087	3.70658e-06	-0.00164568	0.000854716
BMI	BBJ	1000	0.2	50.4588	0.000934982	-0.00254986	0.00340412
BMI	BBJ	1000	0.2	71.3017	0.000934982	-0.00278273	0.00342791
BMI	BBJ	2500	0.2	0.1	0.0247946	0.0108832	0.036824
BMI	BBJ	2500	0.2	0.141307	0.0250084	0.0124076	0.0376825
BMI	BBJ	2500	0.2	0.199676	0.0256241	0.0123195	0.0377224
BMI	BBJ	2500	0.2	0.282156	0.0253818	0.0124044	0.0370705
BMI	BBJ	2500	0.2	0.398706	0.0260502	0.0129832	0.0385566
BMI	BBJ	2500	0.2	0.563399	0.0250136	0.0123185	0.0376595
BMI	BBJ	2500	0.2	0.796121	0.0249283	0.0118631	0.0369156
BMI	BBJ	2500	0.2	1.12497	0.0223745	0.00915052	0.0339289
BMI	BBJ	2500	0.2	1.58966	0.0209334	0.00872587	0.0320472
BMI	BBJ	2500	0.2	2.2463	0.0188954	0.0054666	0.0310438
BMI	BBJ	2500	0.2	3.17418	0.0190446	0.00682997	0.0302817
BMI	BBJ	2500	0.2	4.48533	0.00983111	0.000983604	0.0180787
BMI	BBJ	2500	0.2	6.33808	0.00368494	-0.00212028	0.00827466
BMI	BBJ	2500	0.2	8.95614	0.00181377	-0.00221901	0.00504469
BMI	BBJ	2500	0.2	12.6556	9.04744e-05	-0.00178308	0.000905884
BMI	BBJ	2500	0.2	17.8833	0.000207437	-0.00181305	0.00138779
BMI	BBJ	2500	0.2	25.2703	0.000828437	-0.00210794	0.00292801
BMI	BBJ	2500	0.2	35.7087	3.70658e-06	-0.00178485	0.000771086
BMI	BBJ	2500	0.2	50.4588	0.000934982	-0.00268015	0.00339728
BMI	BBJ	2500	0.2	71.3017	0.000934982	-0.00258162	0.00350619
BMI	BBJ	100	0.5	0.1	0.0282968	0.014243	0.0423076
BMI	BBJ	100	0.5	0.141307	0.0285763	0.0135667	0.0422343
BMI	BBJ	100	0.5	0.199676	0.0286664	0.0140705	0.0424462
BMI	BBJ	100	0.5	0.282156	0.0283074	0.0129721	0.0417227
BMI	BBJ	100	0.5	0.398706	0.0290718	0.013616	0.0428949
BMI	BBJ	100	0.5	0.563399	0.0292163	0.0147634	0.0430525
BMI	BBJ	100	0.5	0.796121	0.0275668	0.0124903	0.0414058
BMI	BBJ	100	0.5	1.12497	0.0246146	0.0108596	0.0377065
BMI	BBJ	100	0.5	1.58966	0.0198312	0.00725529	0.0316999
BMI	BBJ	100	0.5	2.2463	0.0176097	0.00520769	0.0291212
BMI	BBJ	100	0.5	3.17418	0.0148884	0.00389081	0.0251061
BMI	BBJ	100	0.5	4.48533	0.00748991	-0.000636314	0.0145052
BMI	BBJ	100	0.5	6.33808	0.00242564	-0.00225118	0.00616237
BMI	BBJ	100	0.5	8.95614	0.00199483	-0.00242887	0.00559853
BMI	BBJ	100	0.5	12.6556	0.000258685	-0.00174587	0.00149981
BMI	BBJ	100	0.5	17.8833	0.000203783	-0.00181943	0.00134612
BMI	BBJ	100	0.5	25.2703	0.000289805	-0.00201204	0.00180279
BMI	BBJ	100	0.5	35.7087	4.03591e-05	-0.00180316	0.000991993
BMI	BBJ	100	0.5	50.4588	0.000934982	-0.0027197	0.00359629
BMI	BBJ	100	0.5	71.3017	0.000934982	-0.00262946	0.00346747
BMI	BBJ	200	0.5	0.1	0.0306689	0.0164356	0.0449806
BMI	BBJ	200	0.5	0.141307	0.0310126	0.0169221	0.0455045
BMI	BBJ	200	0.5	0.199676	0.0312292	0.0160615	0.0459718
BMI	BBJ	200	0.5	0.282156	0.0312859	0.0158676	0.0449888
BMI	BBJ	200	0.5	0.398706	0.0323134	0.0166563	0.0476109
BMI	BBJ	200	0.5	0.563399	0.0318804	0.0169922	0.046521
BMI	BBJ	200	0.5	0.796121	0.0297865	0.0145881	0.0437658
BMI	BBJ	200	0.5	1.12497	0.027379	0.0132439	0.0409977
BMI	BBJ	200	0.5	1.58966	0.0221293	0.00908539	0.0348786
BMI	BBJ	200	0.5	2.2463	0.0190991	0.00610379	0.0304608
BMI	BBJ	200	0.5	3.17418	0.0159962	0.00458388	0.0261501
BMI	BBJ	200	0.5	4.48533	0.00848465	0.000274704	0.0156849
BMI	BBJ	200	0.5	6.33808	0.00247721	-0.00179311	0.00618319
BMI	BBJ	200	0.5	8.95614	0.00198866	-0.00226064	0.00535236
BMI	BBJ	200	0.5	12.6556	0.000190973	-0.00190087	0.00143581
BMI	BBJ	200	0.5	17.8833	0.000180841	-0.00197402	0.00142875
BMI	BBJ	200	0.5	25.2703	0.000289805	-0.00204766	0.00179147
BMI	BBJ	200	0.5	35.7087	4.03591e-05	-0.00174036	0.000928389
BMI	BBJ	200	0.5	50.4588	0.000934982	-0.00247158	0.00354391
BMI	BBJ	200	0.5	71.3017	0.000934982	-0.002496	0.00336636
BMI	BBJ	400	0.5	0.1	0.0302745	0.0158412	0.0447632
BMI	BBJ	400	0.5	0.141307	0.0306813	0.0158075	0.0447991
BMI	BBJ	400	0.5	0.199676	0.0308537	0.0162039	0.0452131
BMI	BBJ	400	0.5	0.282156	0.0308674	0.0151253	0.0451336
BMI	BBJ	400	0.5	0.398706	0.031868	0.0167078	0.0463072
BMI	BBJ	400	0.5	0.563399	0.0315293	0.0166636	0.0455265
BMI	BBJ	400	0.5	0.796121	0.0296177	0.0139804	0.0436146
BMI	BBJ	400	0.5	1.12497	0.027059	0.0131652	0.0400597
BMI	BBJ	400	0.5	1.58966	0.0218134	0.00828851	0.0336732
BMI	BBJ	400	0.5	2.2463	0.0181078	0.00614424	0.0293402
BMI	BBJ	400	0.5	3.17418	0.0154379	0.00400466	0.024718
BMI	BBJ	400	0.5	4.48533	0.007943	-0.000316133	0.0150019
BMI	BBJ	400	0.5	6.33808	0.00280584	-0.00196566	0.00677048
BMI	BBJ	400	0.5	8.95614	0.0019342	-0.00264467	0.00537306
BMI	BBJ	400	0.5	12.6556	0.000190973	-0.00170378	0.00140885
BMI	BBJ	400	0.5	17.8833	0.000180841	-0.00204117	0.00140129
BMI	BBJ	400	0.5	25.2703	0.000289805	-0.00212149	0.00181754
BMI	BBJ	400	0.5	35.7087	4.03591e-05	-0.00178215	0.000860654
BMI	BBJ	400	0.5	50.4588	0.000934982	-0.00251042	0.00331505
BMI	BBJ	400	0.5	71.3017	0.000934982	-0.00284712	0.00353337
BMI	BBJ	1000	0.5	0.1	0.0303732	0.0148477	0.0435056
BMI	BBJ	1000	0.5	0.141307	0.0307518	0.0161047	0.0442911
BMI	BBJ	1000	0.5	0.199676	0.0308994	0.0158937	0.0448568
BMI	BBJ	1000	0.5	0.282156	0.0309715	0.0163806	0.0448546
BMI	BBJ	1000	0.5	0.398706	0.0320386	0.0162957	0.0462995
BMI	BBJ	1000	0.5	0.563399	0.031724	0.017204	0.0461926
BMI	BBJ	1000	0.5	0.796121	0.0298294	0.0151004	0.043869
BMI	BBJ	1000	0.5	1.12497	0.0272186	0.0129836	0.0406621
BMI	BBJ	1000	0.5	1.58966	0.0218014	0.00949542	0.0335806
BMI	BBJ	1000	0.5	2.2463	0.0181131	0.00584795	0.0291371
BMI	BBJ	1000	0.5	3.17418	0.0148298	0.00365394	0.0243745
BMI	BBJ	1000	0.5	4.48533	0.00748242	-8.34507e-05	0.0145049
BMI	BBJ	1000	0.5	6.33808	0.00286321	-0.0021191	0.00682934
BMI	BBJ	1000	0.5	8.95614	0.00202364	-0.00231205	0.00565661
BMI	BBJ	1000	0.5	12.6556	0.000190973	-0.00190367	0.00136336
BMI	BBJ	1000	0.5	17.8833	0.000180841	-0.00187319	0.00140344
BMI	BBJ	1000	0.5	25.2703	0.000289805	-0.00222573	0.00178973
BMI	BBJ	1000	0.5	35.7087	4.03591e-05	-0.00159522	0.00100249
BMI	BBJ	1000	0.5	50.4588	0.000934982	-0.00258641	0.00357529
BMI	BBJ	1000	0.5	71.3017	0.000934982	-0.00274778	0.00347399
BMI	BBJ	62	0.8	0.1	0.0266702	0.0118276	0.0401983
BMI	BBJ	62	0.8	0.141307	0.0268763	0.0118603	0.0407396
BMI	BBJ	62	0.8	0.199676	0.0266343	0.0112389	0.0399696
BMI	BBJ	62	0.8	0.282156	0.0265972	0.0119204	0.0404237
BMI	BBJ	62	0.8	0.398706	0.0268502	0.0123835	0.0406854
BMI	BBJ	62	0.8	0.563399	0.0271654	0.0125673	0.0402849
BMI	BBJ	62	0.8	0.796121	0.0257361	0.0107923	0.0391546
BMI	BBJ	62	0.8	1.12497	0.0228817	0.00884281	0.0359684
BMI	BBJ	62	0.8	1.58966	0.0188738	0.00528365	0.0305255
BMI	BBJ	62	0.8	2.2463	0.0185954	0.00522511	0.0307109
BMI	BBJ	62	0.8	3.17418	0.0146351	0.00307963	0.0249961
BMI	BBJ	62	0.8	4.48533	0.00847613	8.936e-05	0.0157832
BMI	BBJ	62	0.8	6.33808	0.00379815	-0.00229638	0.00870677
BMI	BBJ	62	0.8	8.95614	0.00332508	-0.00244232	0.00797788
BMI	BBJ	62	0.8	12.6556	0.00103866	-0.00229233	0.00361286
BMI	BBJ	62	0.8	17.8833	0.00126011	-0.00225456	0.00394079
BMI	BBJ	62	0.8	25.2703	0.0012053	-0.00267987	0.00404163
BMI	BBJ	62	0.8	35.7087	0.000348065	-0.00232512	0.00192091
BMI	BBJ	62	0.8	50.4588	0.000815419	-0.00271919	0.00327113
BMI	BBJ	62	0.8	71.3017	0.000934982	-0.00271271	0.00370765
BMI	BBJ	125	0.8	0.1	0.0273679	0.0117471	0.0417621
BMI	BBJ	125	0.8	0.141307	0.0276284	0.0128653	0.0411353
BMI	BBJ	125	0.8	0.199676	0.0274126	0.0123924	0.041514
BMI	BBJ	125	0.8	0.282156	0.0274251	0.0131707	0.0407688
BMI	BBJ	125	0.8	0.398706	0.0278215	0.0130705	0.0423987
BMI	BBJ	125	0.8	0.563399	0.0280602	0.0137284	0.0421328
BMI	BBJ	125	0.8	0.796121	0.0264717	0.0114243	0.0407213
BMI	BBJ	125	0.8	1.12497	0.0241206	0.0100621	0.0377183
BMI	BBJ	125	0.8	1.58966	0.019895	0.00597063	0.0320805
BMI	BBJ	125	0.8	2.2463	0.0189674	0.0057388	0.0309933
BMI	BBJ	125	0.8	3.17418	0.0156308	0.00404948	0.0260733
BMI	BBJ	125	0.8	4.48533	0.00946402	0.000951737	0.0172416
BMI	BBJ	125	0.8	6.33808	0.00463728	-0.00180152	0.0100382
BMI	BBJ	125	0.8	8.95614	0.00356451	-0.00260775	0.00858265
BMI	BBJ	125	0.8	12.6556	0.00104661	-0.00218254	0.0036162
BMI	BBJ	125	0.8	17.8833	0.00134347	-0.00237627	0.00418214
BMI	BBJ	125	0.8	25.2703	0.0012053	-0.00286586	0.00407809
BMI	BBJ	125	0.8	35.7087	0.000348065	-0.00245064	0.00195434
BMI	BBJ	125	0.8	50.4588	0.000815419	-0.00245562	0.00351891
BMI	BBJ	125	0.8	71.3017	0.000934982	-0.00243972	0.00358609
BMI	BBJ	250	0.8	0.1	0.0276575	0.0131021	0.0414356
BMI	BBJ	250	0.8	0.141307	0.0279398	0.0132845	0.0420414
BMI	BBJ	250	0.8	0.199676	0.0276947	0.0128409	0.0412271
BMI	BBJ	250	0.8	0.282156	0.0277466	0.0135996	0.0411017
BMI	BBJ	250	0.8	0.398706	0.0281607	0.0139202	0.0414701
BMI	BBJ	250	0.8	0.563399	0.0284489	0.0137594	0.0426153
BMI	BBJ	250	0.8	0.796121	0.0270602	0.0126639	0.0406855
BMI	BBJ	250	0.8	1.12497	0.0248724	0.0103469	0.0388077
BMI	BBJ	250	0.8	1.58966	0.0205046	0.00660561	0.0323253
BMI	BBJ	250	0.8	2.2463	0.019057	0.0052133	0.0310797
BMI	BBJ	250	0.8	3.17418	0.0151713	0.00348502	0.0254616
BMI	BBJ	250	0.8	4.48533	0.00956839	0.00040921	0.016854
BMI	BBJ	250	0.8	6.33808	0.00509179	-0.00160617	0.0105316
BMI	BBJ	250	0.8	8.95614	0.00361024	-0.00197707	0.00854206
BMI	BBJ	250	0.8	12.6556	0.00104086	-0.0024526	0.00352477
BMI	BBJ	250	0.8	17.8833	0.00134347	-0.00258659	0.00435118
BMI	BBJ	250	0.8	25.2703	0.0012053	-0.00262862	0.00433692
BMI	BBJ	250	0.8	35.7087	0.000348065	-0.00250153	0.00199123
BMI	BBJ	250	0.8	50.4588	0.000815419	-0.00284851	0.00343494
BMI	BBJ	250	0.8	71.3017	0.000934982	-0.00248398	0.0036048
BMI	BBJ	625	0.8	0.1	0.0274633	0.0126592	0.0407214
BMI	BBJ	625	0.8	0.141307	0.0277629	0.0131907	0.0413705
BMI	BBJ	625	0.8	0.199676	0.0274764	0.0127992	0.0413392
BMI	BBJ	625	0.8	0.282156	0.0275449	0.0128614	0.0409514
BMI	BBJ	625	0.8	0.398706	0.0279693	0.013129	0.0418969
BMI	BBJ	625	0.8	0.563399	0.0282597	0.013602	0.0423628
BMI	BBJ	625	0.8	0.796121	0.026805	0.0118027	0.0406389
BMI	BBJ	625	0.8	1.12497	0.0247105	0.0102791	0.038507
BMI	BBJ	625	0.8	1.58966	0.0205319	0.00693021	0.0321737
BMI	BBJ	625	0.8	2.2463	0.0189554	0.004938	0.0311633
BMI	BBJ	625	0.8	3.17418	0.0149282	0.00309192	0.0247313
BMI	BBJ	625	0.8	4.48533	0.00946391	0.00070233	0.0170436
BMI	BBJ	625	0.8	6.33808	0.00508769	-0.0011671	0.0103033
BMI	BBJ	625	0.8	8.95614	0.00361024	-0.00218461	0.00845003
BMI	BBJ	625	0.8	12.6556	0.00104086	-0.00222389	0.00345859
BMI	BBJ	625	0.8	17.8833	0.00134347	-0.00229052	0.00417895
BMI	BBJ	625	0.8	25.2703	0.0012053	-0.00246731	0.0040346
BMI	BBJ	625	0.8	35.7087	0.000348065	-0.00257969	0.00197853
BMI	BBJ	625	0.8	50.4588	0.000815419	-0.0024544	0.00313307
BMI	BBJ	625	0.8	71.3017	0.000934982	-0.00254131	0.00344047
BMI	BBJ	52	0.95	0.1	0.0247103	0.0107998	0.0378036
BMI	BBJ	52	0.95	0.141307	0.0248463	0.0105887	0.0378673
BMI	BBJ	52	0.95	0.199676	0.0245717	0.00993564	0.037797
BMI	BBJ	52	0.95	0.282156	0.0245502	0.00988496	0.0371998
BMI	BBJ	52	0.95	0.398706	0.0246814	0.00912635	0.0385764
BMI	BBJ	52	0.95	0.563399	0.0244488	0.00954244	0.0381748
BMI	BBJ	52	0.95	0.796121	0.0228062	0.00815805	0.0347882
BMI	BBJ	52	0.95	1.12497	0.0204339	0.00643806	0.0324346
BMI	BBJ	52	0.95	1.58966	0.017304	0.00476209	0.0286511
BMI	BBJ	52	0.95	2.2463	0.016081	0.0034029	0.0267308
BMI	BBJ	52	0.95	3.17418	0.0144623	0.00256652	0.0247184
BMI	BBJ	52	0.95	4.48533	0.00960957	0.0010669	0.0172613
BMI	BBJ	52	0.95	6.33808	0.00536964	-0.00142572	0.0111549
BMI	BBJ	52	0.95	8.95614	0.00476525	-0.0021513	0.0105005
BMI	BBJ	52	0.95	12.6556	0.00214489	-0.0024437	0.00584912
BMI	BBJ	52	0.95	17.8833	0.00214772	-0.00204432	0.00575942
BMI	BBJ	52	0.95	25.2703	0.00248647	-0.00281291	0.00667386
BMI	BBJ	52	0.95	35.7087	0.000571043	-0.00251722	0.0027054
BMI	BBJ	52	0.95	50.4588	0.000807505	-0.00288693	0.00314834
BMI	BBJ	52	0.95	71.3017	0.000934982	-0.00246164	0.0037015
BMI	BBJ	105	0.95	0.1	0.024986	0.0107735	0.0385018
BMI	BBJ	105	0.95	0.141307	0.0251545	0.0110046	0.0380533
BMI	BBJ	105	0.95	0.199676	0.0248909	0.0104618	0.0378171
BMI	BBJ	105	0.95	0.282156	0.0249607	0.0106664	0.0386325
BMI	BBJ	105	0.95	0.398706	0.0251253	0.0101541	0.0389448
BMI	BBJ	105	0.95	0.563399	0.0247002	0.0109834	0.0375094
BMI	BBJ	105	0.95	0.796121	0.0231998	0.00942806	0.0365379
BMI	BBJ	105	0.95	1.12497	0.0208703	0.00737087	0.0329081
BMI	BBJ	105	0.95	1.58966	0.0174558	0.0054683	0.0289202
BMI	BBJ	105	0.95	2.2463	0.015939	0.00416562	0.0260626
BMI	BBJ	105	0.95	3.17418	0.0141606	0.0030385	0.0240014
BMI	BBJ	105	0.95	4.48533	0.00984227	0.00121229	0.0174521
BMI	BBJ	105	0.95	6.33808	0.00584785	-0.00133808	0.012008
BMI	BBJ	105	0.95	8.95614	0.00476606	-0.00181094	0.0102389
BMI	BBJ	105	0.95	12.6556	0.00214489	-0.00213467	0.00583035
BMI	BBJ	105	0.95	17.8833	0.00214772	-0.00226548	0.00580615
BMI	BBJ	105	0.95	25.2703	0.00248647	-0.00252148	0.00674747
BMI	BBJ	105	0.95	35.7087	0.000571043	-0.0024095	0.00255924
BMI	BBJ	105	0.95	50.4588	0.000807505	-0.00269597	0.00317054
BMI	BBJ	105	0.95	71.3017	0.000934982	-0.0026037	0.0034208
BMI	BBJ	210	0.95	0.1	0.0250026	0.0104347	0.038043
BMI	BBJ	210	0.95	0.141307	0.0251824	0.0111212	0.0386798
BMI	BBJ	210	0.95	0.199676	0.0249198	0.0102399	0.0384834
BMI	BBJ	210	0.95	0.282156	0.0250067	0.0107068	0.0381201
BMI	BBJ	210	0.95	0.398706	0.0251925	0.0107748	0.0381798
BMI	BBJ	210	0.95	0.563399	0.0248334	0.0106824	0.0374731
BMI	BBJ	210	0.95	0.796121	0.023299	0.00961299	0.036715
BMI	BBJ	210	0.95	1.12497	0.0210273	0.00709387	0.03334
BMI	BBJ	210	0.95	1.58966	0.0177063	0.00496719	0.0296874
BMI	BBJ	210	0.95	2.2463	0.0158626	0.00412542	0.0267381
BMI	BBJ	210	0.95	3.17418	0.0140594	0.00356767	0.023425
BMI	BBJ	210	0.95	4.48533	0.0099253	0.000881208	0.0180338
BMI	BBJ	210	0.95	6.33808	0.00598635	-0.0010483	0.0119767
BMI	BBJ	210	0.95	8.95614	0.00475804	-0.00161999	0.0101813
BMI	BBJ	210	0.95	12.6556	0.0021162	-0.00245323	0.00559722
BMI	BBJ	210	0.95	17.8833	0.00214772	-0.00229529	0.00574302
BMI	BBJ	210	0.95	25.2703	0.00248647	-0.00273245	0.00680974
BMI	BBJ	210	0.95	35.7087	0.000571043	-0.0026591	0.00277134
BMI	BBJ	210	0.95	50.4588	0.000807505	-0.00308681	0.00310426
BMI	BBJ	210	0.95	71.3017	0.000934982	-0.00252669	0.00357681
BMI	BBJ	526	0.95	0.1	0.0248642	0.0104595	0.0382393
BMI	BBJ	526	0.95	0.141307	0.025046	0.0106763	0.0382416
BMI	BBJ	526	0.95	0.199676	0.0247708	0.0104548	0.0388565
BMI	BBJ	526	0.95	0.282156	0.0248598	0.0107629	0.0375282
BMI	BBJ	526	0.95	0.398706	0.0250593	0.010209	0.0389134
BMI	BBJ	526	0.95	0.563399	0.0246995	0.010615	0.0373719
BMI	BBJ	526	0.95	0.796121	0.0231737	0.00878464	0.0362477
BMI	BBJ	526	0.95	1.12497	0.0209467	0.00788458	0.0332734
BMI	BBJ	526	0.95	1.58966	0.0176362	0.00467757	0.0289042
BMI	BBJ	526	0.95	2.2463	0.0157988	0.0046802	0.0258963
BMI	BBJ	526	0.95	3.17418	0.0139757	0.00275411	0.0237866
BMI	BBJ	526	0.95	4.48533	0.00979403	0.00113497	0.0174181
BMI	BBJ	526	0.95	6.33808	0.00595978	-0.00124647	0.0118033
BMI	BBJ	526	0.95	8.95614	0.00475902	-0.00172416	0.0105039
BMI	BBJ	526	0.95	12.6556	0.0021162	-0.00239766	0.00554335
BMI	BBJ	526	0.95	17.8833	0.00214772	-0.00250906	0.00579516
BMI	BBJ	526	0.95	25.2703	0.00248647	-0.00288627	0.00687256
BMI	BBJ	526	0.95	35.7087	0.000571043	-0.00233491	0.00258925
BMI	BBJ	526	0.95	50.4588	0.000807505	-0.00305968	0.00321478
BMI	BBJ	526	0.95	71.3017	0.000934982	-0.00247501	0.00357944
BMI	BBJ	5000	0.01	0.1	0.000711227	-0.00269832	0.00304313
BMI	UKB	5000	0.01	0.112883	0.000701651	-0.00272741	0.00291647
BMI	UKB	5000	0.01	0.127426	0.000682234	-0.00275719	0.0027426
BMI	UKB	5000	0.01	0.143843	0.000682753	-0.00261984	0.00274142
BMI	UKB	5000	0.01	0.162374	0.00066766	-0.00256803	0.00305162
BMI	UKB	5000	0.01	0.183293	0.000645238	-0.00286262	0.00276022
BMI	UKB	5000	0.01	0.206907	0.000581299	-0.0029584	0.00259252
BMI	UKB	5000	0.01	0.233564	0.000472106	-0.00243047	0.00239469
BMI	UKB	5000	0.01	0.263654	0.000379748	-0.00237595	0.00218018
BMI	UKB	5000	0.01	0.297621	0.000253222	-0.00228476	0.00178606
BMI	UKB	5000	0.01	0.335964	0.000216227	-0.00229213	0.00168991
BMI	UKB	5000	0.01	0.379247	0.000483815	-0.00237431	0.00259943
BMI	UKB	5000	0.01	0.428106	0.000556893	-0.00267521	0.00266322
BMI	UKB	5000	0.01	0.48326	0.000573973	-0.00265026	0.0028349
BMI	UKB	5000	0.01	0.545519	0.000610971	-0.00273436	0.00276593
BMI	UKB	5000	0.01	0.6158	0.000664752	-0.00273755	0.00273836
BMI	UKB	5000	0.01	0.695134	0.00115319	-0.00280824	0.00415296
BMI	UKB	5000	0.01	0.78469	0.00194224	-0.00292192	0.00560591
BMI	UKB	5000	0.01	0.885783	0.00286224	-0.00269777	0.00744658
BMI	UKB	5000	0.01	0.9999	0.00415975	-0.00208891	0.00925242
BMI	UKB	10000	0.01	0.1	0.000946616	-0.00271861	0.00358067
BMI	UKB	10000	0.01	0.112883	0.000935847	-0.00283843	0.00343954
BMI	UKB	10000	0.01	0.127426	0.00090298	-0.00276288	0.00351624
BMI	UKB	10000	0.01	0.143843	0.000906351	-0.00260891	0.00347681
BMI	UKB	10000	0.01	0.162374	0.000917328	-0.00278446	0.00353125
BMI	UKB	10000	0.01	0.183293	0.000899438	-0.00294252	0.00343148
BMI	UKB	10000	0.01	0.206907	0.000820507	-0.00290183	0.00332392
BMI	UKB	10000	0.01	0.233564	0.000691996	-0.00274279	0.00294882
BMI	UKB	10000	0.01	0.263654	0.000575908	-0.0027371	0.0026154
BMI	UKB	10000	0.01	0.297621	0.00043317	-0.00235649	0.00222188
BMI	UKB	10000	0.01	0.335964	0.00039932	-0.00233024	0.00223896
BMI	UKB	10000	0.01	0.379247	0.000778151	-0.00265588	0.00313275
BMI	UKB	10000	0.01	0.428106	0.000952729	-0.00287793	0.00371891
BMI	UKB	10000	0.01	0.48326	0.000950706	-0.00291663	0.00362678
BMI	UKB	10000	0.01	0.545519	0.000919417	-0.00254449	0.00333609
BMI	UKB	10000	0.01	0.6158	0.00103124	-0.0030874	0.00357695
BMI	UKB	10000	0.01	0.695134	0.00167471	-0.00305229	0.00519076
BMI	UKB	10000	0.01	0.78469	0.00271124	-0.00225397	0.00694881
BMI	UKB	10000	0.01	0.885783	0.00365466	-0.00235643	0.00864268
BMI	UKB	10000	0.01	0.9999	0.00504128	-0.00181267	0.0106726
BMI	UKB	20000	0.01	0.1	0.00130185	-0.00294099	0.00454068
BMI	UKB	20000	0.01	0.112883	0.00128555	-0.00290953	0.00426881
BMI	UKB	20000	0.01	0.127426	0.00124731	-0.00308217	0.00424567
BMI	UKB	20000	0.01	0.143843	0.00123952	-0.00289439	0.00406285
BMI	UKB	20000	0.01	0.162374	0.00122938	-0.00296643	0.00425469
BMI	UKB	20000	0.01	0.183293	0.00119607	-0.00296367	0.00407386
BMI	UKB	20000	0.01	0.206907	0.00111402	-0.00268787	0.00390882
BMI	UKB	20000	0.01	0.233564	0.00100449	-0.0030381	0.00365329
BMI	UKB	20000	0.01	0.263654	0.00084303	-0.00305306	0.00336188
BMI	UKB	20000	0.01	0.297621	0.000676705	-0.0024432	0.00284161
BMI	UKB	20000	0.01	0.335964	0.000639361	-0.00269601	0.00288461
BMI	UKB	20000	0.01	0.379247	0.00114432	-0.00272286	0.00393378
BMI	UKB	20000	0.01	0.428106	0.001395	-0.00251191	0.0045291
BMI	UKB	20000	0.01	0.48326	0.00144055	-0.00290957	0.0047133
BMI	UKB	20000	0.01	0.545519	0.00150443	-0.00259473	0.00463827
BMI	UKB	20000	0.01	0.6158	0.00157632	-0.00273623	0.00480148
BMI	UKB	20000	0.01	0.695134	0.00230965	-0.0029903	0.0063792
BMI	UKB	20000	0.01	0.78469	0.00352598	-0.00272146	0.00868341
BMI	UKB	20000	0.01	0.885783	0.00445837	-0.00270571	0.0100802
BMI	UKB	20000	0.01	0.9999	0.00560047	-0.00188358	0.0121205
BMI	UKB	50000	0.01	0.1	0.000248031	-0.00252402	0.00172809
BMI	UKB	50000	0.01	0.112883	0.000240833	-0.00242385	0.0017801
BMI	UKB	50000	0.01	0.127426	0.000224666	-0.0024988	0.00167038
BMI	UKB	50000	0.01	0.143843	0.000221561	-0.00261996	0.00159064
BMI	UKB	50000	0.01	0.162374	0.000210998	-0.00229384	0.00164888
BMI	UKB	50000	0.01	0.183293	0.000193027	-0.00234239	0.00172364
BMI	UKB	50000	0.01	0.206907	0.000157374	-0.00243695	0.00137544
BMI	UKB	50000	0.01	0.233564	0.000103465	-0.00229227	0.00121023
BMI	UKB	50000	0.01	0.263654	5.05477e-05	-0.00225849	0.00116009
BMI	UKB	50000	0.01	0.297621	1.1908e-05	-0.00201811	0.000900926
BMI	UKB	50000	0.01	0.335964	5.44659e-06	-0.00198855	0.000920086
BMI	UKB	50000	0.01	0.379247	7.15217e-05	-0.00198029	0.00131609
BMI	UKB	50000	0.01	0.428106	0.000110075	-0.00231857	0.00140091
BMI	UKB	50000	0.01	0.48326	0.000104285	-0.00222547	0.00145883
BMI	UKB	50000	0.01	0.545519	7.74209e-05	-0.00226411	0.00120049
BMI	UKB	50000	0.01	0.6158	8.00283e-05	-0.00199034	0.00114111
BMI	UKB	50000	0.01	0.695134	0.000264844	-0.00258	0.0018713
BMI	UKB	50000	0.01	0.78469	0.000681853	-0.00263153	0.00296438
BMI	UKB	50000	0.01	0.885783	0.00105974	-0.00286786	0.00371246
BMI	UKB	50000	0.01	0.9999	0.001664	-0.00239114	0.00510402
BMI	UKB	1000	0.05	0.1	0.00197065	-0.00254032	0.00590094
BMI	UKB	1000	0.05	0.112883	0.00192165	-0.00262437	0.00566029
BMI	UKB	1000	0.05	0.127426	0.00190258	-0.00297913	0.00587944
BMI	UKB	1000	0.05	0.143843	0.00187818	-0.00327286	0.00544602
BMI	UKB	1000	0.05	0.162374	0.00184388	-0.00312545	0.00537805
BMI	UKB	1000	0.05	0.183293	0.00179795	-0.00221919	0.00529929
BMI	UKB	1000	0.05	0.206907	0.00170339	-0.00284048	0.00520145
BMI	UKB	1000	0.05	0.233564	0.00155879	-0.00306255	0.00486835
BMI	UKB	1000	0.05	0.263654	0.00142946	-0.0031004	0.00464071
BMI	UKB	1000	0.05	0.297621	0.00134106	-0.00274261	0.0042762
BMI	UKB	1000	0.05	0.335964	0.00123569	-0.00280352	0.00414686
BMI	UKB	1000	0.05	0.379247	0.00191658	-0.00325166	0.00574205
BMI	UKB	1000	0.05	0.428106	0.00211249	-0.00284819	0.00590087
BMI	UKB	1000	0.05	0.48326	0.00222435	-0.00281993	0.00608663
BMI	UKB	1000	0.05	0.545519	0.00215501	-0.00306865	0.00601498
BMI	UKB	1000	0.05	0.6158	0.00257547	-0.00296138	0.00664339
BMI	UKB	1000	0.05	0.695134	0.00341059	-0.00270598	0.008615
BMI	UKB	1000	0.05	0.78469	0.00550315	-0.0018317	0.011773
BMI	UKB	1000	0.05	0.885783	0.00718677	-0.00111632	0.0140743
BMI	UKB	1000	0.05	0.9999	0.00815008	-0.000281618	0.0153343
BMI	UKB	2000	0.05	0.1	0.00183756	-0.00291279	0.00553599
BMI	UKB	2000	0.05	0.112883	0.00178722	-0.00271434	0.00535541
BMI	UKB	2000	0.05	0.127426	0.00176128	-0.00315384	0.00531064
BMI	UKB	2000	0.05	0.143843	0.0017511	-0.002917	0.00548095
BMI	UKB	2000	0.05	0.162374	0.00170633	-0.00296772	0.00499337
BMI	UKB	2000	0.05	0.183293	0.00166883	-0.00301891	0.00525611
BMI	UKB	2000	0.05	0.206907	0.00159127	-0.00287452	0.00492376
BMI	UKB	2000	0.05	0.233564	0.00146118	-0.00301286	0.00473266
BMI	UKB	2000	0.05	0.263654	0.00132878	-0.00248318	0.0045934
BMI	UKB	2000	0.05	0.297621	0.00126546	-0.00322532	0.00419038
BMI	UKB	2000	0.05	0.335964	0.00116142	-0.002654	0.00397936
BMI	UKB	2000	0.05	0.379247	0.00180655	-0.00262416	0.00547278
BMI	UKB	2000	0.05	0.428106	0.00209079	-0.00299347	0.00585569
BMI	UKB	2000	0.05	0.48326	0.00218876	-0.00273971	0.006067
BMI	UKB	2000	0.05	0.545519	0.00212795	-0.00301186	0.00588662
BMI	UKB	2000	0.05	0.6158	0.0025622	-0.00296705	0.0067232
BMI	UKB	2000	0.05	0.695134	0.0034022	-0.002519	0.00835423
BMI	UKB	2000	0.05	0.78469	0.00529215	-0.00228924	0.0113643
BMI	UKB	2000	0.05	0.885783	0.00700497	-0.00105698	0.0139519
BMI	UKB	2000	0.05	0.9999	0.0078557	-0.000655465	0.0148237
BMI	UKB	4000	0.05	0.1	0.00200305	-0.00331959	0.00580829
BMI	UKB	4000	0.05	0.112883	0.00196889	-0.00281419	0.00583646
BMI	UKB	4000	0.05	0.127426	0.00195021	-0.00294974	0.00579022
BMI	UKB	4000	0.05	0.143843	0.00195277	-0.00329688	0.0056762
BMI	UKB	4000	0.05	0.162374	0.00190692	-0.00295658	0.00545032
BMI	UKB	4000	0.05	0.183293	0.00186282	-0.0026958	0.00550697
BMI	UKB	4000	0.05	0.206907	0.00180039	-0.00326198	0.00536766
BMI	UKB	4000	0.05	0.233564	0.00166105	-0.00265527	0.00529547
BMI	UKB	4000	0.05	0.263654	0.00149941	-0.00294813	0.00484792
BMI	UKB	4000	0.05	0.297621	0.00139753	-0.00289636	0.00464453
BMI	UKB	4000	0.05	0.335964	0.00131738	-0.00289176	0.00433483
BMI	UKB	4000	0.05	0.379247	0.00199068	-0.00319993	0.00563157
BMI	UKB	4000	0.05	0.428106	0.00220953	-0.00305693	0.00613913
BMI	UKB	4000	0.05	0.48326	0.00233278	-0.00286465	0.00627336
BMI	UKB	4000	0.05	0.545519	0.00230423	-0.00265092	0.0061594
BMI	UKB	4000	0.05	0.6158	0.00270526	-0.00277814	0.00710105
BMI	UKB	4000	0.05	0.695134	0.00366736	-0.00202396	0.00864131
BMI	UKB	4000	0.05	0.78469	0.00544083	-0.00177077	0.0114334
BMI	UKB	4000	0.05	0.885783	0.00722948	-0.000544731	0.0142773
BMI	UKB	4000	0.05	0.9999	0.0080788	-0.000558381	0.0156753
BMI	UKB	10000	0.05	0.1	0.00225165	-0.00288256	0.00613612
BMI	UKB	10000	0.05	0.112883	0.00222222	-0.00294307	0.0060561
BMI	UKB	10000	0.05	0.127426	0.00220088	-0.00299415	0.00613276
BMI	UKB	10000	0.05	0.143843	0.00220098	-0.00304873	0.00617057
BMI	UKB	10000	0.05	0.162374	0.00210962	-0.00287034	0.00599032
BMI	UKB	10000	0.05	0.183293	0.00205663	-0.00271753	0.00586045
BMI	UKB	10000	0.05	0.206907	0.00198065	-0.00290547	0.00581544
BMI	UKB	10000	0.05	0.233564	0.00181007	-0.00295067	0.00541697
BMI	UKB	10000	0.05	0.263654	0.00162902	-0.00265643	0.0051528
BMI	UKB	10000	0.05	0.297621	0.00152493	-0.00305628	0.00484001
BMI	UKB	10000	0.05	0.335964	0.00143899	-0.00277097	0.00454213
BMI	UKB	10000	0.05	0.379247	0.00205199	-0.0029303	0.00594249
BMI	UKB	10000	0.05	0.428106	0.0021958	-0.00281706	0.00601097
BMI	UKB	10000	0.05	0.48326	0.00230322	-0.00292909	0.00622809
BMI	UKB	10000	0.05	0.545519	0.00224673	-0.00242705	0.00618663
BMI	UKB	10000	0.05	0.6158	0.00266648	-0.00316114	0.00691858
BMI	UKB	10000	0.05	0.695134	0.00345509	-0.00240421	0.00840669
BMI	UKB	10000	0.05	0.78469	0.00498931	-0.00201696	0.0108742
BMI	UKB	10000	0.05	0.885783	0.00682451	-0.000639869	0.013604
BMI	UKB	10000	0.05	0.9999	0.00771086	-0.00049313	0.0145545
BMI	UKB	500	0.1	0.1	0.00305054	-0.00276841	0.00768605
BMI	UKB	500	0.1	0.112883	0.00301744	-0.00238124	0.00769333
BMI	UKB	500	0.1	0.127426	0.00297181	-0.00288872	0.00761271
BMI	UKB	500	0.1	0.143843	0.00296217	-0.00256276	0.00740709
BMI	UKB	500	0.1	0.162374	0.00291225	-0.00297314	0.0073299
BMI	UKB	500	0.1	0.183293	0.00277227	-0.0024694	0.00736442
BMI	UKB	500	0.1	0.206907	0.00258997	-0.00287805	0.00699023
BMI	UKB	500	0.1	0.233564	0.00246931	-0.0027378	0.00660236
BMI	UKB	500	0.1	0.263654	0.00232152	-0.00251842	0.00644457
BMI	UKB	500	0.1	0.297621	0.0022021	-0.00292824	0.0061756
BMI	UKB	500	0.1	0.335964	0.00222155	-0.00272137	0.00637725
BMI	UKB	500	0.1	0.379247	0.00334418	-0.00280938	0.00820237
BMI	UKB	500	0.1	0.428106	0.00358364	-0.00247917	0.00862461
BMI	UKB	500	0.1	0.48326	0.00410392	-0.00215088	0.00939698
BMI	UKB	500	0.1	0.545519	0.00429867	-0.0019032	0.00950169
BMI	UKB	500	0.1	0.6158	0.00481521	-0.0019022	0.0103604
BMI	UKB	500	0.1	0.695134	0.00541546	-0.00185247	0.0118941
BMI	UKB	500	0.1	0.78469	0.00754799	-0.00103519	0.0147223
BMI	UKB	500	0.1	0.885783	0.00978842	0.000757542	0.0181249
BMI	UKB	500	0.1	0.9999	0.0118725	0.00223873	0.0206078
BMI	UKB	1000	0.1	0.1	0.00317209	-0.00347476	0.00794438
BMI	UKB	1000	0.1	0.112883	0.00313734	-0.00251152	0.00803607
BMI	UKB	1000	0.1	0.127426	0.00310114	-0.00274136	0.00808204
BMI	UKB	1000	0.1	0.143843	0.00309346	-0.00271572	0.0077781
BMI	UKB	1000	0.1	0.162374	0.00304292	-0.00280885	0.00765958
BMI	UKB	1000	0.1	0.183293	0.00292384	-0.00275406	0.00769297
BMI	UKB	1000	0.1	0.206907	0.00275447	-0.00302281	0.00731068
BMI	UKB	1000	0.1	0.233564	0.00265614	-0.0026442	0.00730941
BMI	UKB	1000	0.1	0.263654	0.00248831	-0.00279016	0.00674851
BMI	UKB	1000	0.1	0.297621	0.00232875	-0.00283346	0.0062405
BMI	UKB	1000	0.1	0.335964	0.00236719	-0.00264675	0.00649541
BMI	UKB	1000	0.1	0.379247	0.00345344	-0.00256297	0.00832968
BMI	UKB	1000	0.1	0.428106	0.0038409	-0.00203091	0.00919382
BMI	UKB	1000	0.1	0.48326	0.00434778	-0.00201804	0.00981079
BMI	UKB	1000	0.1	0.545519	0.00436979	-0.00227043	0.00968688
BMI	UKB	1000	0.1	0.6158	0.00486971	-0.00228104	0.0105384
BMI	UKB	1000	0.1	0.695134	0.00548968	-0.00147245	0.0117702
BMI	UKB	1000	0.1	0.78469	0.00765405	-0.000464175	0.015084
BMI	UKB	1000	0.1	0.885783	0.0099216	0.000837249	0.0179372
BMI	UKB	1000	0.1	0.9999	0.0120535	0.0020133	0.0209178
BMI	UKB	2000	0.1	0.1	0.00318843	-0.00243066	0.00805425
BMI	UKB	2000	0.1	0.112883	0.00314473	-0.00288304	0.00802516
BMI	UKB	2000	0.1	0.127426	0.00310211	-0.00254333	0.00811704
BMI	UKB	2000	0.1	0.143843	0.00308918	-0.00301412	0.0076572
BMI	UKB	2000	0.1	0.162374	0.00303772	-0.00317497	0.0076151
BMI	UKB	2000	0.1	0.183293	0.00293288	-0.00266495	0.00735943
BMI	UKB	2000	0.1	0.206907	0.00275599	-0.00284154	0.00729232
BMI	UKB	2000	0.1	0.233564	0.00268337	-0.00278231	0.00733551
BMI	UKB	2000	0.1	0.263654	0.00252152	-0.00327136	0.0067863
BMI	UKB	2000	0.1	0.297621	0.00237608	-0.00260654	0.00635184
BMI	UKB	2000	0.1	0.335964	0.00243755	-0.0029189	0.00650117
BMI	UKB	2000	0.1	0.379247	0.00354775	-0.00254683	0.00860905
BMI	UKB	2000	0.1	0.428106	0.00393753	-0.00225284	0.0092912
BMI	UKB	2000	0.1	0.48326	0.00446521	-0.00234536	0.00978523
BMI	UKB	2000	0.1	0.545519	0.00458147	-0.00208064	0.00978856
BMI	UKB	2000	0.1	0.6158	0.00515722	-0.0018086	0.0110557
BMI	UKB	2000	0.1	0.695134	0.00566373	-0.0019348	0.0118019
BMI	UKB	2000	0.1	0.78469	0.00777119	-0.000654156	0.0152907
BMI	UKB	2000	0.1	0.885783	0.0101449	0.00117483	0.0186686
BMI	UKB	2000	0.1	0.9999	0.0122431	0.00201223	0.0212874
BMI	UKB	5000	0.1	0.1	0.00324644	-0.00254145	0.0080084
BMI	UKB	5000	0.1	0.112883	0.0031998	-0.00293741	0.00789167
BMI	UKB	5000	0.1	0.127426	0.00314796	-0.00286767	0.00799934
BMI	UKB	5000	0.1	0.143843	0.00316806	-0.00274191	0.00788643
BMI	UKB	5000	0.1	0.162374	0.00312206	-0.00244381	0.00807471
BMI	UKB	5000	0.1	0.183293	0.00301639	-0.00256165	0.00767815
BMI	UKB	5000	0.1	0.206907	0.00284727	-0.00293741	0.00768934
BMI	UKB	5000	0.1	0.233564	0.0027516	-0.00304667	0.00720578
BMI	UKB	5000	0.1	0.263654	0.00255605	-0.00250359	0.0069313
BMI	UKB	5000	0.1	0.297621	0.00239063	-0.0028437	0.00653384
BMI	UKB	5000	0.1	0.335964	0.00246774	-0.00250333	0.0066338
BMI	UKB	5000	0.1	0.379247	0.00358147	-0.00280547	0.00868778
BMI	UKB	5000	0.1	0.428106	0.00403233	-0.00269529	0.00925454
BMI	UKB	5000	0.1	0.48326	0.00449995	-0.00192934	0.0100555
BMI	UKB	5000	0.1	0.545519	0.00468089	-0.00172896	0.0105263
BMI	UKB	5000	0.1	0.6158	0.00511989	-0.00158047	0.0115241
BMI	UKB	5000	0.1	0.695134	0.00576153	-0.00136171	0.0121901
BMI	UKB	5000	0.1	0.78469	0.00784028	-0.000972133	0.0153059
BMI	UKB	5000	0.1	0.885783	0.00999685	0.000341072	0.0180105
BMI	UKB	5000	0.1	0.9999	0.0122524	0.00260062	0.0212782
BMI	UKB	250	0.2	0.1	0.00494506	-0.00179408	0.0110143
BMI	UKB	250	0.2	0.112883	0.00488684	-0.00262638	0.0107674
BMI	UKB	250	0.2	0.127426	0.00481232	-0.00201692	0.0105968
BMI	UKB	250	0.2	0.143843	0.0048066	-0.00221574	0.0107327
BMI	UKB	250	0.2	0.162374	0.00469775	-0.00240151	0.0104671
BMI	UKB	250	0.2	0.183293	0.00454621	-0.00271133	0.0104839
BMI	UKB	250	0.2	0.206907	0.00435156	-0.00226878	0.0098221
BMI	UKB	250	0.2	0.233564	0.00417964	-0.00253798	0.00947385
BMI	UKB	250	0.2	0.263654	0.00403363	-0.00248164	0.00974193
BMI	UKB	250	0.2	0.297621	0.00401155	-0.00234387	0.00928152
BMI	UKB	250	0.2	0.335964	0.00391331	-0.00244736	0.00888451
BMI	UKB	250	0.2	0.379247	0.0052247	-0.0017135	0.0115193
BMI	UKB	250	0.2	0.428106	0.0057355	-0.00201359	0.0120295
BMI	UKB	250	0.2	0.48326	0.00636186	-0.00160775	0.0133046
BMI	UKB	250	0.2	0.545519	0.00644179	-0.00123831	0.0134361
BMI	UKB	250	0.2	0.6158	0.00756772	-0.000842466	0.0147896
BMI	UKB	250	0.2	0.695134	0.00823012	-0.000690595	0.0156018
BMI	UKB	250	0.2	0.78469	0.0108019	0.00118735	0.0193999
BMI	UKB	250	0.2	0.885783	0.0136626	0.00297079	0.022791
BMI	UKB	250	0.2	0.9999	0.0170306	0.00509667	0.0275267
BMI	UKB	500	0.2	0.1	0.0046684	-0.0020977	0.0105088
BMI	UKB	500	0.2	0.112883	0.00462774	-0.00252955	0.0104998
BMI	UKB	500	0.2	0.127426	0.0045607	-0.00213147	0.0104003
BMI	UKB	500	0.2	0.143843	0.00454147	-0.00236832	0.0103716
BMI	UKB	500	0.2	0.162374	0.00443394	-0.00205215	0.00976897
BMI	UKB	500	0.2	0.183293	0.00431229	-0.00217127	0.00986478
BMI	UKB	500	0.2	0.206907	0.004099	-0.00219972	0.00931589
BMI	UKB	500	0.2	0.233564	0.00388682	-0.00241885	0.00915109
BMI	UKB	500	0.2	0.263654	0.00378843	-0.0028981	0.00872938
BMI	UKB	500	0.2	0.297621	0.00376966	-0.00248197	0.00885693
BMI	UKB	500	0.2	0.335964	0.00369828	-0.00235454	0.00863044
BMI	UKB	500	0.2	0.379247	0.00498418	-0.00243229	0.0108966
BMI	UKB	500	0.2	0.428106	0.00546937	-0.00130164	0.0117355
BMI	UKB	500	0.2	0.48326	0.00597879	-0.001531	0.012443
BMI	UKB	500	0.2	0.545519	0.00599577	-0.00129368	0.0126506
BMI	UKB	500	0.2	0.6158	0.00698584	-0.00114671	0.0139882
BMI	UKB	500	0.2	0.695134	0.00779083	-0.000353112	0.014781
BMI	UKB	500	0.2	0.78469	0.0104588	0.000575482	0.0188253
BMI	UKB	500	0.2	0.885783	0.0133052	0.00263708	0.0224779
BMI	UKB	500	0.2	0.9999	0.0168092	0.00552562	0.0272398
BMI	UKB	1000	0.2	0.1	0.00465172	-0.00211829	0.0104123
BMI	UKB	1000	0.2	0.112883	0.00461208	-0.00225772	0.0102124
BMI	UKB	1000	0.2	0.127426	0.00455484	-0.00220894	0.00996936
BMI	UKB	1000	0.2	0.143843	0.00453093	-0.00176632	0.0102439
BMI	UKB	1000	0.2	0.162374	0.00441641	-0.00200645	0.00982801
BMI	UKB	1000	0.2	0.183293	0.00428842	-0.0025106	0.0101603
BMI	UKB	1000	0.2	0.206907	0.00407457	-0.00269769	0.0093439
BMI	UKB	1000	0.2	0.233564	0.00388097	-0.00242895	0.00907651
BMI	UKB	1000	0.2	0.263654	0.00375805	-0.00253355	0.00888854
BMI	UKB	1000	0.2	0.297621	0.003768	-0.00223812	0.00901717
BMI	UKB	1000	0.2	0.335964	0.00371876	-0.00258941	0.00854808
BMI	UKB	1000	0.2	0.379247	0.00498199	-0.00208667	0.0107518
BMI	UKB	1000	0.2	0.428106	0.00553092	-0.00213062	0.0116615
BMI	UKB	1000	0.2	0.48326	0.00604432	-0.00184809	0.0123541
BMI	UKB	1000	0.2	0.545519	0.00603354	-0.00123076	0.012493
BMI	UKB	1000	0.2	0.6158	0.00701618	-0.000903616	0.0137778
BMI	UKB	1000	0.2	0.695134	0.00763906	-0.000682028	0.0145872
BMI	UKB	1000	0.2	0.78469	0.010363	0.00136852	0.0186167
BMI	UKB	1000	0.2	0.885783	0.0131692	0.00345207	0.0220039
BMI	UKB	1000	0.2	0.9999	0.0167046	0.00581402	0.0267909
BMI	UKB	2500	0.2	0.1	0.00463381	-0.00190988	0.0104559
BMI	UKB	2500	0.2	0.112883	0.00459601	-0.00195459	0.0103333
BMI	UKB	2500	0.2	0.127426	0.00454286	-0.0022762	0.0101156
BMI	UKB	2500	0.2	0.143843	0.00451386	-0.00249935	0.0101647
BMI	UKB	2500	0.2	0.162374	0.00441217	-0.0024063	0.00994096
BMI	UKB	2500	0.2	0.183293	0.00430098	-0.00192514	0.0100116
BMI	UKB	2500	0.2	0.206907	0.00410762	-0.00220317	0.00974413
BMI	UKB	2500	0.2	0.233564	0.00391965	-0.00239067	0.00908535
BMI	UKB	2500	0.2	0.263654	0.003794	-0.00239365	0.00883865
BMI	UKB	2500	0.2	0.297621	0.00382708	-0.00249602	0.00890193
BMI	UKB	2500	0.2	0.335964	0.00376124	-0.002048	0.00886912
BMI	UKB	2500	0.2	0.379247	0.00507961	-0.00215145	0.0110718
BMI	UKB	2500	0.2	0.428106	0.00564526	-0.00130964	0.0116487
BMI	UKB	2500	0.2	0.48326	0.00614313	-0.00168245	0.0125688
BMI	UKB	2500	0.2	0.545519	0.00620756	-0.00157713	0.0131811
BMI	UKB	2500	0.2	0.6158	0.00716854	-0.00102663	0.0142399
BMI	UKB	2500	0.2	0.695134	0.00772306	-0.000901039	0.0149121
BMI	UKB	2500	0.2	0.78469	0.0104081	0.000785028	0.0190467
BMI	UKB	2500	0.2	0.885783	0.0132753	0.00271607	0.0223706
BMI	UKB	2500	0.2	0.9999	0.0168974	0.00576487	0.0276275
BMI	UKB	100	0.5	0.1	0.0111196	0.00146946	0.0199332
BMI	UKB	100	0.5	0.112883	0.0111019	0.00160428	0.0202743
BMI	UKB	100	0.5	0.127426	0.0109923	0.00115003	0.0201481
BMI	UKB	100	0.5	0.143843	0.0109659	0.00120139	0.0200642
BMI	UKB	100	0.5	0.162374	0.01088	0.000480333	0.0198218
BMI	UKB	100	0.5	0.183293	0.0108379	0.00030418	0.0193802
BMI	UKB	100	0.5	0.206907	0.0107719	0.000800632	0.0198452
BMI	UKB	100	0.5	0.233564	0.0106674	0.000342189	0.0190985
BMI	UKB	100	0.5	0.263654	0.0106213	0.000592178	0.0192376
BMI	UKB	100	0.5	0.297621	0.010674	0.000988943	0.0196451
BMI	UKB	100	0.5	0.335964	0.0105461	0.00113289	0.0193359
BMI	UKB	100	0.5	0.379247	0.0122782	0.00160018	0.021482
BMI	UKB	100	0.5	0.428106	0.0130102	0.00238208	0.0227292
BMI	UKB	100	0.5	0.48326	0.0144069	0.0033503	0.0245176
BMI	UKB	100	0.5	0.545519	0.0149867	0.00356232	0.0254449
BMI	UKB	100	0.5	0.6158	0.0159664	0.00407302	0.0267761
BMI	UKB	100	0.5	0.695134	0.0175384	0.00558753	0.0285063
BMI	UKB	100	0.5	0.78469	0.0203731	0.00786066	0.0313273
BMI	UKB	100	0.5	0.885783	0.0220958	0.00937981	0.0340845
BMI	UKB	100	0.5	0.9999	0.0251022	0.011765	0.0380472
BMI	UKB	200	0.5	0.1	0.00981666	0.000294966	0.0182716
BMI	UKB	200	0.5	0.112883	0.00979417	1.4127e-05	0.0180147
BMI	UKB	200	0.5	0.127426	0.00963752	0.00042222	0.0179988
BMI	UKB	200	0.5	0.143843	0.00964014	-6.31282e-05	0.0177617
BMI	UKB	200	0.5	0.162374	0.00949873	0.000105591	0.0175534
BMI	UKB	200	0.5	0.183293	0.00942056	-0.000251193	0.0174885
BMI	UKB	200	0.5	0.206907	0.00936623	-6.24915e-05	0.0177723
BMI	UKB	200	0.5	0.233564	0.00928185	-0.000409007	0.0173548
BMI	UKB	200	0.5	0.263654	0.00924266	0.000177146	0.0173874
BMI	UKB	200	0.5	0.297621	0.00924865	-0.000144341	0.0172238
BMI	UKB	200	0.5	0.335964	0.009068	0.000295088	0.0170015
BMI	UKB	200	0.5	0.379247	0.0107928	0.00144197	0.0193175
BMI	UKB	200	0.5	0.428106	0.0115452	0.00120665	0.0204107
BMI	UKB	200	0.5	0.48326	0.0128126	0.00186408	0.0219683
BMI	UKB	200	0.5	0.545519	0.0132749	0.00280472	0.0233538
BMI	UKB	200	0.5	0.6158	0.0143432	0.00297201	0.0239801
BMI	UKB	200	0.5	0.695134	0.0156098	0.0048727	0.0256823
BMI	UKB	200	0.5	0.78469	0.0183185	0.00652437	0.0283983
BMI	UKB	200	0.5	0.885783	0.0201546	0.00793973	0.0311909
BMI	UKB	200	0.5	0.9999	0.0237038	0.0112188	0.0358692
BMI	UKB	400	0.5	0.1	0.00922071	-0.000200526	0.0173818
BMI	UKB	400	0.5	0.112883	0.00918863	0.000284579	0.0176589
BMI	UKB	400	0.5	0.127426	0.00907617	-0.000395174	0.0173732
BMI	UKB	400	0.5	0.143843	0.00907626	-0.000380331	0.0171175
BMI	UKB	400	0.5	0.162374	0.00892585	-0.000595747	0.0171395
BMI	UKB	400	0.5	0.183293	0.00884209	-0.000545591	0.017058
BMI	UKB	400	0.5	0.206907	0.00877155	-0.000654925	0.0168307
BMI	UKB	400	0.5	0.233564	0.00868827	-0.000786902	0.0165103
BMI	UKB	400	0.5	0.263654	0.0086448	-0.000239961	0.0162209
BMI	UKB	400	0.5	0.297621	0.00869697	-0.000485118	0.0164207
BMI	UKB	400	0.5	0.335964	0.00852831	-0.000142379	0.016294
BMI	UKB	400	0.5	0.379247	0.0102045	-0.000122434	0.0190902
BMI	UKB	400	0.5	0.428106	0.0109044	0.000483295	0.0200562
BMI	UKB	400	0.5	0.48326	0.0121496	0.0016667	0.021497
BMI	UKB	400	0.5	0.545519	0.0125905	0.00149046	0.0218501
BMI	UKB	400	0.5	0.6158	0.0136154	0.00234724	0.0235884
BMI	UKB	400	0.5	0.695134	0.0148617	0.00384348	0.0247755
BMI	UKB	400	0.5	0.78469	0.0175067	0.00644024	0.0282814
BMI	UKB	400	0.5	0.885783	0.0194232	0.00776385	0.0305003
BMI	UKB	400	0.5	0.9999	0.0230119	0.0113548	0.0345937
BMI	UKB	1000	0.5	0.1	0.00910083	-0.000381556	0.0174132
BMI	UKB	1000	0.5	0.112883	0.00906962	-0.00100106	0.0175667
BMI	UKB	1000	0.5	0.127426	0.00896801	-0.000171202	0.0169729
BMI	UKB	1000	0.5	0.143843	0.00896348	-0.000260359	0.0170159
BMI	UKB	1000	0.5	0.162374	0.00881752	-0.000961024	0.0168855
BMI	UKB	1000	0.5	0.183293	0.00873558	-0.000777931	0.0167151
BMI	UKB	1000	0.5	0.206907	0.00866777	-0.000678667	0.0166604
BMI	UKB	1000	0.5	0.233564	0.00856383	-0.000465468	0.01668
BMI	UKB	1000	0.5	0.263654	0.00852998	3.58375e-05	0.0163956
BMI	UKB	1000	0.5	0.297621	0.008575	1.59758e-05	0.0163051
BMI	UKB	1000	0.5	0.335964	0.00841552	0.000126484	0.0158278
BMI	UKB	1000	0.5	0.379247	0.0100547	0.000692831	0.0181181
BMI	UKB	1000	0.5	0.428106	0.0107493	0.000999679	0.020016
BMI	UKB	1000	0.5	0.48326	0.0119305	0.00127747	0.0212234
BMI	UKB	1000	0.5	0.545519	0.0123867	0.00201614	0.0215055
BMI	UKB	1000	0.5	0.6158	0.0133971	0.00276188	0.0227663
BMI	UKB	1000	0.5	0.695134	0.0146246	0.00385262	0.0245572
BMI	UKB	1000	0.5	0.78469	0.017264	0.00636379	0.0276323
BMI	UKB	1000	0.5	0.885783	0.0190428	0.00706748	0.0297741
BMI	UKB	1000	0.5	0.9999	0.0226049	0.0102313	0.0348099
BMI	UKB	62	0.8	0.1	0.0150072	0.0030662	0.0254087
BMI	UKB	62	0.8	0.112883	0.0149943	0.00331518	0.0251543
BMI	UKB	62	0.8	0.127426	0.0149772	0.00308899	0.0255389
BMI	UKB	62	0.8	0.143843	0.0149974	0.00367271	0.0252604
BMI	UKB	62	0.8	0.162374	0.0149013	0.00324926	0.0250514
BMI	UKB	62	0.8	0.183293	0.0148306	0.00371995	0.025165
BMI	UKB	62	0.8	0.206907	0.0147989	0.00382004	0.0247182
BMI	UKB	62	0.8	0.233564	0.014936	0.00415529	0.0248734
BMI	UKB	62	0.8	0.263654	0.0148325	0.00314336	0.0248706
BMI	UKB	62	0.8	0.297621	0.0149452	0.00429095	0.0250736
BMI	UKB	62	0.8	0.335964	0.0147122	0.00357945	0.024956
BMI	UKB	62	0.8	0.379247	0.0162601	0.00456438	0.0271644
BMI	UKB	62	0.8	0.428106	0.0165857	0.00435469	0.02675
BMI	UKB	62	0.8	0.48326	0.0179068	0.00511102	0.0289656
BMI	UKB	62	0.8	0.545519	0.018511	0.00613328	0.029593
BMI	UKB	62	0.8	0.6158	0.0196917	0.00730504	0.0313011
BMI	UKB	62	0.8	0.695134	0.0209744	0.00797244	0.03252
BMI	UKB	62	0.8	0.78469	0.0230454	0.0109021	0.0354412
BMI	UKB	62	0.8	0.885783	0.0243043	0.0112737	0.0367965
BMI	UKB	62	0.8	0.9999	0.0264146	0.012245	0.0396686
BMI	UKB	125	0.8	0.1	0.0145185	0.00324447	0.0245454
BMI	UKB	125	0.8	0.112883	0.0144829	0.00216302	0.0246018
BMI	UKB	125	0.8	0.127426	0.0144421	0.00315777	0.0251398
BMI	UKB	125	0.8	0.143843	0.0144299	0.00325914	0.0245104
BMI	UKB	125	0.8	0.162374	0.0143182	0.00303401	0.0249037
BMI	UKB	125	0.8	0.183293	0.0142098	0.00309902	0.0239696
BMI	UKB	125	0.8	0.206907	0.0141979	0.00321144	0.0239075
BMI	UKB	125	0.8	0.233564	0.0143027	0.00284346	0.0250661
BMI	UKB	125	0.8	0.263654	0.0140927	0.00337517	0.023813
BMI	UKB	125	0.8	0.297621	0.0141906	0.00306449	0.0243751
BMI	UKB	125	0.8	0.335964	0.0139503	0.00302224	0.0237713
BMI	UKB	125	0.8	0.379247	0.0156331	0.00456183	0.0263275
BMI	UKB	125	0.8	0.428106	0.0160098	0.0050136	0.0265509
BMI	UKB	125	0.8	0.48326	0.0173862	0.00588462	0.0279868
BMI	UKB	125	0.8	0.545519	0.0179204	0.00580993	0.0292921
BMI	UKB	125	0.8	0.6158	0.0192045	0.00710942	0.0306825
BMI	UKB	125	0.8	0.695134	0.020588	0.00737541	0.0325816
BMI	UKB	125	0.8	0.78469	0.0225849	0.00896973	0.034536
BMI	UKB	125	0.8	0.885783	0.0239276	0.011005	0.0362093
BMI	UKB	125	0.8	0.9999	0.0265508	0.0130685	0.0391603
BMI	UKB	250	0.8	0.1	0.0137874	0.00278529	0.0233352
BMI	UKB	250	0.8	0.112883	0.0137427	0.00337091	0.0236369
BMI	UKB	250	0.8	0.127426	0.0137039	0.00224374	0.0237116
BMI	UKB	250	0.8	0.143843	0.0136758	0.00267744	0.0233245
BMI	UKB	250	0.8	0.162374	0.0135572	0.00226756	0.0233128
BMI	UKB	250	0.8	0.183293	0.0134501	0.00198517	0.0230529
BMI	UKB	250	0.8	0.206907	0.0134554	0.0026343	0.023081
BMI	UKB	250	0.8	0.233564	0.0135613	0.00298504	0.0231818
BMI	UKB	250	0.8	0.263654	0.013392	0.0023379	0.022938
BMI	UKB	250	0.8	0.297621	0.0134702	0.00297644	0.022928
BMI	UKB	250	0.8	0.335964	0.0131759	0.00260821	0.0224422
BMI	UKB	250	0.8	0.379247	0.0149097	0.00392358	0.0254458
BMI	UKB	250	0.8	0.428106	0.0152949	0.0040826	0.0255386
BMI	UKB	250	0.8	0.48326	0.016662	0.00578279	0.0274074
BMI	UKB	250	0.8	0.545519	0.0171515	0.0059591	0.0276948
BMI	UKB	250	0.8	0.6158	0.0184414	0.00582	0.0295256
BMI	UKB	250	0.8	0.695134	0.0197588	0.00736907	0.0310216
BMI	UKB	250	0.8	0.78469	0.0216322	0.00876597	0.0326807
BMI	UKB	250	0.8	0.885783	0.023002	0.0100665	0.0340975
BMI	UKB	250	0.8	0.9999	0.0258476	0.012787	0.0379854
BMI	UKB	625	0.8	0.1	0.0136918	0.00293147	0.0237112
BMI	UKB	625	0.8	0.112883	0.0136469	0.00235352	0.0231406
BMI	UKB	625	0.8	0.127426	0.0136097	0.00317243	0.0226882
BMI	UKB	625	0.8	0.143843	0.0135745	0.00355328	0.0231015
BMI	UKB	625	0.8	0.162374	0.0134526	0.00242637	0.0229395
BMI	UKB	625	0.8	0.183293	0.0133374	0.00265699	0.0233928
BMI	UKB	625	0.8	0.206907	0.0133401	0.00264218	0.0226238
BMI	UKB	625	0.8	0.233564	0.0134342	0.0029587	0.0234789
BMI	UKB	625	0.8	0.263654	0.0132553	0.00194003	0.0225433
BMI	UKB	625	0.8	0.297621	0.013352	0.00285008	0.0231403
BMI	UKB	625	0.8	0.335964	0.0130657	0.00221184	0.0221502
BMI	UKB	625	0.8	0.379247	0.0147943	0.00432862	0.0250098
BMI	UKB	625	0.8	0.428106	0.0151694	0.00435437	0.024984
BMI	UKB	625	0.8	0.48326	0.0165168	0.00543636	0.0267325
BMI	UKB	625	0.8	0.545519	0.016974	0.00525142	0.0272717
BMI	UKB	625	0.8	0.6158	0.0182839	0.00546306	0.0291013
BMI	UKB	625	0.8	0.695134	0.0195994	0.00677258	0.0309123
BMI	UKB	625	0.8	0.78469	0.0214063	0.0085881	0.0328759
BMI	UKB	625	0.8	0.885783	0.0229691	0.00978446	0.0344695
BMI	UKB	625	0.8	0.9999	0.0258426	0.012874	0.038324
BMI	UKB	52	0.95	0.1	0.0200139	0.00739075	0.0315123
BMI	UKB	52	0.95	0.112883	0.0200435	0.00758494	0.0315075
BMI	UKB	52	0.95	0.127426	0.0199852	0.0071869	0.0312365
BMI	UKB	52	0.95	0.143843	0.019916	0.00728308	0.031395
BMI	UKB	52	0.95	0.162374	0.0198042	0.0071782	0.0309508
BMI	UKB	52	0.95	0.183293	0.0197972	0.00689458	0.0311612
BMI	UKB	52	0.95	0.206907	0.0198689	0.00643611	0.0316588
BMI	UKB	52	0.95	0.233564	0.0200618	0.00776234	0.0313487
BMI	UKB	52	0.95	0.263654	0.0199424	0.00726768	0.0312433
BMI	UKB	52	0.95	0.297621	0.0200252	0.00799771	0.0311465
BMI	UKB	52	0.95	0.335964	0.0198587	0.00732269	0.031536
BMI	UKB	52	0.95	0.379247	0.0211263	0.00840606	0.032627
BMI	UKB	52	0.95	0.428106	0.0214734	0.00920883	0.033028
BMI	UKB	52	0.95	0.48326	0.0224354	0.0092909	0.0337354
BMI	UKB	52	0.95	0.545519	0.022849	0.0103224	0.0349656
BMI	UKB	52	0.95	0.6158	0.023552	0.010428	0.0357585
BMI	UKB	52	0.95	0.695134	0.0243816	0.0111632	0.0369153
BMI	UKB	52	0.95	0.78469	0.0254211	0.0118009	0.0376109
BMI	UKB	52	0.95	0.885783	0.0260602	0.0126264	0.0381007
BMI	UKB	52	0.95	0.9999	0.0274681	0.0132375	0.0398945
BMI	UKB	105	0.95	0.1	0.0205299	0.00821362	0.0319316
BMI	UKB	105	0.95	0.112883	0.0205538	0.00819234	0.031728
BMI	UKB	105	0.95	0.127426	0.0205064	0.00761018	0.0315578
BMI	UKB	105	0.95	0.143843	0.0204028	0.00734956	0.0319457
BMI	UKB	105	0.95	0.162374	0.0202589	0.00777226	0.0318828
BMI	UKB	105	0.95	0.183293	0.0202379	0.00806199	0.0322402
BMI	UKB	105	0.95	0.206907	0.0203103	0.00745926	0.0314825
BMI	UKB	105	0.95	0.233564	0.0204972	0.00782383	0.031918
BMI	UKB	105	0.95	0.263654	0.020368	0.00753573	0.0317352
BMI	UKB	105	0.95	0.297621	0.0204666	0.00838989	0.0320264
BMI	UKB	105	0.95	0.335964	0.0202495	0.00694707	0.0316069
BMI	UKB	105	0.95	0.379247	0.0216907	0.00915167	0.032916
BMI	UKB	105	0.95	0.428106	0.0220009	0.00926483	0.0335611
BMI	UKB	105	0.95	0.48326	0.0229041	0.0102597	0.0347286
BMI	UKB	105	0.95	0.545519	0.0233294	0.0102868	0.0348862
BMI	UKB	105	0.95	0.6158	0.0241143	0.0106874	0.0362339
BMI	UKB	105	0.95	0.695134	0.0250231	0.011145	0.0373705
BMI	UKB	105	0.95	0.78469	0.0259556	0.0120492	0.0385916
BMI	UKB	105	0.95	0.885783	0.0268489	0.0138394	0.0397803
BMI	UKB	105	0.95	0.9999	0.0282715	0.0144568	0.0409405
BMI	UKB	210	0.95	0.1	0.0205457	0.00796998	0.0317559
BMI	UKB	210	0.95	0.112883	0.0205654	0.00846688	0.0321913
BMI	UKB	210	0.95	0.127426	0.0204962	0.00861975	0.0316255
BMI	UKB	210	0.95	0.143843	0.0203807	0.00864424	0.0318859
BMI	UKB	210	0.95	0.162374	0.020239	0.00818302	0.0311407
BMI	UKB	210	0.95	0.183293	0.0202147	0.00774672	0.0317735
BMI	UKB	210	0.95	0.206907	0.0203126	0.00721162	0.0320888
BMI	UKB	210	0.95	0.233564	0.0204628	0.00791289	0.0313736
BMI	UKB	210	0.95	0.263654	0.0203467	0.0079633	0.0312675
BMI	UKB	210	0.95	0.297621	0.0204401	0.00835117	0.0317148
BMI	UKB	210	0.95	0.335964	0.0201983	0.00784616	0.0317487
BMI	UKB	210	0.95	0.379247	0.0217215	0.00844682	0.0337402
BMI	UKB	210	0.95	0.428106	0.0220426	0.00958756	0.0335266
BMI	UKB	210	0.95	0.48326	0.0229032	0.00972073	0.0349201
BMI	UKB	210	0.95	0.545519	0.0232955	0.010566	0.0353396
BMI	UKB	210	0.95	0.6158	0.0241581	0.0116232	0.0363105
BMI	UKB	210	0.95	0.695134	0.0250541	0.0119064	0.0371087
BMI	UKB	210	0.95	0.78469	0.0258444	0.0132233	0.0373821
BMI	UKB	210	0.95	0.885783	0.0267703	0.0127512	0.0390458
BMI	UKB	210	0.95	0.9999	0.0282831	0.0150328	0.0410475
BMI	UKB	526	0.95	0.1	0.0204734	0.00764848	0.0321653
BMI	UKB	526	0.95	0.112883	0.0204923	0.00847069	0.0317036
BMI	UKB	526	0.95	0.127426	0.0204388	0.00732603	0.0322208
BMI	UKB	526	0.95	0.143843	0.0203214	0.00732853	0.0315494
BMI	UKB	526	0.95	0.162374	0.0201814	0.00735517	0.0318173
BMI	UKB	526	0.95	0.183293	0.0201583	0.00774028	0.03156
BMI	UKB	526	0.95	0.206907	0.0202418	0.00756043	0.0310026
BMI	UKB	526	0.95	0.233564	0.020401	0.00803934	0.0319416
BMI	UKB	526	0.95	0.263654	0.0202734	0.00772684	0.0306469
BMI	UKB	526	0.95	0.297621	0.0204033	0.00823841	0.0316884
BMI	UKB	526	0.95	0.335964	0.0201532	0.00836714	0.0313765
BMI	UKB	526	0.95	0.379247	0.0216671	0.00962185	0.033263
BMI	UKB	526	0.95	0.428106	0.0219736	0.00953237	0.0336484
BMI	UKB	526	0.95	0.48326	0.0227961	0.00918671	0.0348005
BMI	UKB	526	0.95	0.545519	0.0231439	0.0102616	0.0349353
BMI	UKB	526	0.95	0.6158	0.0239896	0.0111467	0.0357257
BMI	UKB	526	0.95	0.695134	0.0248705	0.011553	0.0369388
BMI	UKB	526	0.95	0.78469	0.0256263	0.0123775	0.0381253
BMI	UKB	526	0.95	0.885783	0.0265946	0.0133625	0.0385843
BMI	UKB	526	0.95	0.9999	0.0281983	0.0150882	0.0409046
BMI	UKB	5000	0.01	0.1	0.0130547	0.00291741	0.0224991
DBP	BBJ	5000	0.01	0.134458	0.0129141	0.00262603	0.022406
DBP	BBJ	5000	0.01	0.180791	0.0129151	0.00308707	0.0223616
DBP	BBJ	5000	0.01	0.243089	0.0129486	0.00231942	0.0223666
DBP	BBJ	5000	0.01	0.326853	0.0135909	0.00245188	0.0229984
DBP	BBJ	5000	0.01	0.439482	0.0130198	0.00278778	0.0228153
DBP	BBJ	5000	0.01	0.59092	0.0136742	0.00256785	0.0234106
DBP	BBJ	5000	0.01	0.794542	0.0117366	0.00141637	0.0209267
DBP	BBJ	5000	0.01	1.06833	0.0127348	0.00200296	0.0222918
DBP	BBJ	5000	0.01	1.43646	0.0109711	0.000883256	0.0200916
DBP	BBJ	5000	0.01	1.93144	0.0126066	0.00143539	0.0225683
DBP	BBJ	5000	0.01	2.59699	0.0113896	0.000448015	0.020914
DBP	BBJ	5000	0.01	3.49187	0.00736156	-0.000624095	0.0142066
DBP	BBJ	5000	0.01	4.69511	0.00416572	-0.001771	0.00930559
DBP	BBJ	5000	0.01	6.31298	0.00511458	-0.00178891	0.0108002
DBP	BBJ	5000	0.01	8.48833	0.00491956	-0.00171823	0.0104934
DBP	BBJ	5000	0.01	11.4133	0.00089914	-0.00232455	0.0032487
DBP	BBJ	5000	0.01	15.3461	0.000305248	-0.0020902	0.00169965
DBP	BBJ	5000	0.01	20.6342	0.000305248	-0.00214947	0.00180482
DBP	BBJ	5000	0.01	27.7444	1.32148e-05	-0.00171106	0.000724378
DBP	BBJ	10000	0.01	0.1	0.0089283	0.000163726	0.0165194
DBP	BBJ	10000	0.01	0.134458	0.00896591	-6.05055e-05	0.0164972
DBP	BBJ	10000	0.01	0.180791	0.00895915	-6.62772e-05	0.0168536
DBP	BBJ	10000	0.01	0.243089	0.00909488	0.000354271	0.0167455
DBP	BBJ	10000	0.01	0.326853	0.00909733	-0.000305464	0.0168684
DBP	BBJ	10000	0.01	0.439482	0.00906244	0.000201118	0.0164972
DBP	BBJ	10000	0.01	0.59092	0.0102978	0.00117141	0.01874
DBP	BBJ	10000	0.01	0.794542	0.0103721	0.000864745	0.0186881
DBP	BBJ	10000	0.01	1.06833	0.0150551	0.00337902	0.0252733
DBP	BBJ	10000	0.01	1.43646	0.0134189	0.0023119	0.0233993
DBP	BBJ	10000	0.01	1.93144	0.0143526	0.0020346	0.0251284
DBP	BBJ	10000	0.01	2.59699	0.0113199	0.000952828	0.0208844
DBP	BBJ	10000	0.01	3.49187	0.00727921	-0.00128762	0.01463
DBP	BBJ	10000	0.01	4.69511	0.00412618	-0.00234078	0.00929708
DBP	BBJ	10000	0.01	6.31298	0.00511458	-0.00130081	0.010927
DBP	BBJ	10000	0.01	8.48833	0.00491956	-0.00150131	0.0106436
DBP	BBJ	10000	0.01	11.4133	0.00089914	-0.00225416	0.00320899
DBP	BBJ	10000	0.01	15.3461	0.000305248	-0.00205229	0.0017089
DBP	BBJ	10000	0.01	20.6342	0.000305248	-0.00219881	0.00182077
DBP	BBJ	10000	0.01	27.7444	1.32148e-05	-0.00167776	0.000923036
DBP	BBJ	20000	0.01	0.1	0.00887949	0.000925703	0.0159089
DBP	BBJ	20000	0.01	0.134458	0.00897031	0.000417458	0.0165449
DBP	BBJ	20000	0.01	0.180791	0.00899274	0.000639341	0.0166213
DBP	BBJ	20000	0.01	0.243089	0.00896591	0.000209493	0.0163676
DBP	BBJ	20000	0.01	0.326853	0.00900639	0.000550265	0.016615
DBP	BBJ	20000	0.01	0.439482	0.00928848	0.000957691	0.0167116
DBP	BBJ	20000	0.01	0.59092	0.00988448	0.00134954	0.0175144
DBP	BBJ	20000	0.01	0.794542	0.00995875	0.00130657	0.0178968
DBP	BBJ	20000	0.01	1.06833	0.0111537	0.00193284	0.0196329
DBP	BBJ	20000	0.01	1.43646	0.0126048	0.0027137	0.0217966
DBP	BBJ	20000	0.01	1.93144	0.00987857	0.000389993	0.0184641
DBP	BBJ	20000	0.01	2.59699	0.00976863	-0.000178423	0.018093
DBP	BBJ	20000	0.01	3.49187	0.00782381	-0.000589151	0.0154758
DBP	BBJ	20000	0.01	4.69511	0.0042564	-0.00193099	0.00957196
DBP	BBJ	20000	0.01	6.31298	0.00511458	-0.0019701	0.0109647
DBP	BBJ	20000	0.01	8.48833	0.00491956	-0.00146254	0.0108216
DBP	BBJ	20000	0.01	11.4133	0.00089914	-0.00248083	0.00340841
DBP	BBJ	20000	0.01	15.3461	0.000305248	-0.00208159	0.00167887
DBP	BBJ	20000	0.01	20.6342	0.000305248	-0.00194758	0.00177015
DBP	BBJ	20000	0.01	27.7444	1.32148e-05	-0.00188031	0.000856355
DBP	BBJ	50000	0.01	0.1	0.0137429	0.00237337	0.0235961
DBP	BBJ	50000	0.01	0.134458	0.0136258	0.00252203	0.0233767
DBP	BBJ	50000	0.01	0.180791	0.0135167	0.00285122	0.0234301
DBP	BBJ	50000	0.01	0.243089	0.0135397	0.00273327	0.0232202
DBP	BBJ	50000	0.01	0.326853	0.0134848	0.00258181	0.0233052
DBP	BBJ	50000	0.01	0.439482	0.0142053	0.00377278	0.0243687
DBP	BBJ	50000	0.01	0.59092	0.0134986	0.00266767	0.0237156
DBP	BBJ	50000	0.01	0.794542	0.0135178	0.00230759	0.0234701
DBP	BBJ	50000	0.01	1.06833	0.0149106	0.0035217	0.0254012
DBP	BBJ	50000	0.01	1.43646	0.0163618	0.004659	0.026975
DBP	BBJ	50000	0.01	1.93144	0.00993097	-3.36993e-05	0.0182586
DBP	BBJ	50000	0.01	2.59699	0.00993768	-0.000146073	0.0191428
DBP	BBJ	50000	0.01	3.49187	0.00788596	-0.000519933	0.015324
DBP	BBJ	50000	0.01	4.69511	0.00414988	-0.00208282	0.00896741
DBP	BBJ	50000	0.01	6.31298	0.00511458	-0.00139221	0.0110289
DBP	BBJ	50000	0.01	8.48833	0.00491956	-0.00180785	0.0107987
DBP	BBJ	50000	0.01	11.4133	0.00089914	-0.00215867	0.00316182
DBP	BBJ	50000	0.01	15.3461	0.000305248	-0.00207748	0.00173671
DBP	BBJ	50000	0.01	20.6342	0.000305248	-0.00208675	0.00185234
DBP	BBJ	50000	0.01	27.7444	1.32148e-05	-0.00182031	0.000889184
DBP	BBJ	1000	0.05	0.1	0.00947797	0.000989435	0.0178741
DBP	BBJ	1000	0.05	0.134458	0.00948641	-0.000131003	0.017705
DBP	BBJ	1000	0.05	0.180791	0.00943381	8.13487e-05	0.0174356
DBP	BBJ	1000	0.05	0.243089	0.00930867	0.000415001	0.0169047
DBP	BBJ	1000	0.05	0.326853	0.00890693	0.000645759	0.0163442
DBP	BBJ	1000	0.05	0.439482	0.00983402	0.00103654	0.0177129
DBP	BBJ	1000	0.05	0.59092	0.0100625	0.000368933	0.0185241
DBP	BBJ	1000	0.05	0.794542	0.00836574	-4.383e-05	0.0158693
DBP	BBJ	1000	0.05	1.06833	0.00669426	-0.000918942	0.0132012
DBP	BBJ	1000	0.05	1.43646	0.00816495	-0.000438801	0.0161437
DBP	BBJ	1000	0.05	1.93144	0.00951594	-0.000150153	0.0179875
DBP	BBJ	1000	0.05	2.59699	0.00816464	-0.000937003	0.0158071
DBP	BBJ	1000	0.05	3.49187	0.00684588	-0.00149999	0.0135076
DBP	BBJ	1000	0.05	4.69511	0.00350987	-0.00255059	0.00842588
DBP	BBJ	1000	0.05	6.31298	0.00371262	-0.00207847	0.00863527
DBP	BBJ	1000	0.05	8.48833	0.00331335	-0.00262401	0.00800223
DBP	BBJ	1000	0.05	11.4133	0.00089914	-0.00252426	0.00331798
DBP	BBJ	1000	0.05	15.3461	0.000305248	-0.00206448	0.00174672
DBP	BBJ	1000	0.05	20.6342	0.000305248	-0.00195662	0.00187308
DBP	BBJ	1000	0.05	27.7444	1.32148e-05	-0.0015663	0.000833919
DBP	BBJ	2000	0.05	0.1	0.00931526	0.000406564	0.0170827
DBP	BBJ	2000	0.05	0.134458	0.00932455	0.000715526	0.0172873
DBP	BBJ	2000	0.05	0.180791	0.00924089	0.000498675	0.0171794
DBP	BBJ	2000	0.05	0.243089	0.00913613	-0.00030071	0.0168285
DBP	BBJ	2000	0.05	0.326853	0.00873922	-4.78409e-06	0.0162362
DBP	BBJ	2000	0.05	0.439482	0.00973591	0.000589252	0.0180653
DBP	BBJ	2000	0.05	0.59092	0.00997341	0.000260927	0.0183882
DBP	BBJ	2000	0.05	0.794542	0.00840406	-0.000622377	0.0160411
DBP	BBJ	2000	0.05	1.06833	0.00672705	-0.000659989	0.0136656
DBP	BBJ	2000	0.05	1.43646	0.00804774	-0.00078692	0.0156035
DBP	BBJ	2000	0.05	1.93144	0.00957867	0.000110181	0.0182041
DBP	BBJ	2000	0.05	2.59699	0.00825931	-0.000881261	0.0161111
DBP	BBJ	2000	0.05	3.49187	0.00688278	-0.0012477	0.0136462
DBP	BBJ	2000	0.05	4.69511	0.00353131	-0.00238381	0.00832444
DBP	BBJ	2000	0.05	6.31298	0.00378154	-0.00183836	0.00870565
DBP	BBJ	2000	0.05	8.48833	0.00387648	-0.00216376	0.00891539
DBP	BBJ	2000	0.05	11.4133	0.00089914	-0.00240661	0.00328975
DBP	BBJ	2000	0.05	15.3461	0.000305248	-0.00214574	0.00171008
DBP	BBJ	2000	0.05	20.6342	0.000305248	-0.00218491	0.00176576
DBP	BBJ	2000	0.05	27.7444	1.32148e-05	-0.00177156	0.00085528
DBP	BBJ	4000	0.05	0.1	0.00942289	6.35664e-05	0.0175911
DBP	BBJ	4000	0.05	0.134458	0.00943916	0.000177845	0.0174484
DBP	BBJ	4000	0.05	0.180791	0.00934797	0.00029135	0.0172385
DBP	BBJ	4000	0.05	0.243089	0.00921736	0.00010019	0.0171684
DBP	BBJ	4000	0.05	0.326853	0.00885504	0.000302163	0.0165284
DBP	BBJ	4000	0.05	0.439482	0.00985463	0.000739802	0.0176988
DBP	BBJ	4000	0.05	0.59092	0.0100701	0.0011377	0.0183943
DBP	BBJ	4000	0.05	0.794542	0.00855915	-0.000117153	0.0165
DBP	BBJ	4000	0.05	1.06833	0.00681908	-0.000762482	0.0136605
DBP	BBJ	4000	0.05	1.43646	0.00807035	-0.00011607	0.0155264
DBP	BBJ	4000	0.05	1.93144	0.00957867	0.000137493	0.0179968
DBP	BBJ	4000	0.05	2.59699	0.00825931	-0.000989315	0.0161607
DBP	BBJ	4000	0.05	3.49187	0.00688278	-0.0011673	0.0137488
DBP	BBJ	4000	0.05	4.69511	0.00353131	-0.00222092	0.00843519
DBP	BBJ	4000	0.05	6.31298	0.00378154	-0.00205705	0.00876799
DBP	BBJ	4000	0.05	8.48833	0.00387648	-0.00178385	0.00920419
DBP	BBJ	4000	0.05	11.4133	0.00089914	-0.0024842	0.00327593
DBP	BBJ	4000	0.05	15.3461	0.000305248	-0.00221354	0.00166982
DBP	BBJ	4000	0.05	20.6342	0.000305248	-0.00222154	0.00191436
DBP	BBJ	4000	0.05	27.7444	1.32148e-05	-0.00176337	0.000933429
DBP	BBJ	10000	0.05	0.1	0.00937098	0.000701494	0.0172505
DBP	BBJ	10000	0.05	0.134458	0.00937036	0.000233241	0.0172752
DBP	BBJ	10000	0.05	0.180791	0.0092782	0.000774727	0.0169711
DBP	BBJ	10000	0.05	0.243089	0.00914448	0.00031059	0.0173933
DBP	BBJ	10000	0.05	0.326853	0.00882971	4.50463e-05	0.0165158
DBP	BBJ	10000	0.05	0.439482	0.00978626	0.00111741	0.0178689
DBP	BBJ	10000	0.05	0.59092	0.0100683	0.000139494	0.0184316
DBP	BBJ	10000	0.05	0.794542	0.00859804	-0.000334321	0.0163029
DBP	BBJ	10000	0.05	1.06833	0.00691763	-0.00051832	0.0137531
DBP	BBJ	10000	0.05	1.43646	0.00811515	-0.00075255	0.015723
DBP	BBJ	10000	0.05	1.93144	0.00955705	0.000570676	0.01753
DBP	BBJ	10000	0.05	2.59699	0.00825931	-0.000627309	0.0161698
DBP	BBJ	10000	0.05	3.49187	0.00688278	-0.00130135	0.0135672
DBP	BBJ	10000	0.05	4.69511	0.00353131	-0.00205489	0.00836681
DBP	BBJ	10000	0.05	6.31298	0.00378154	-0.00215014	0.00900354
DBP	BBJ	10000	0.05	8.48833	0.00387648	-0.00204388	0.00896351
DBP	BBJ	10000	0.05	11.4133	0.00089914	-0.00262216	0.0032325
DBP	BBJ	10000	0.05	15.3461	0.000305248	-0.00196001	0.00184357
DBP	BBJ	10000	0.05	20.6342	0.000305248	-0.00237237	0.00193305
DBP	BBJ	10000	0.05	27.7444	1.32148e-05	-0.00171375	0.00100953
DBP	BBJ	500	0.1	0.1	0.00847703	0.000441277	0.0158518
DBP	BBJ	500	0.1	0.134458	0.00852607	-0.000256176	0.0157822
DBP	BBJ	500	0.1	0.180791	0.008886	0.000207613	0.0165919
DBP	BBJ	500	0.1	0.243089	0.00889425	-0.000174715	0.0164497
DBP	BBJ	500	0.1	0.326853	0.00850451	0.000458961	0.0157987
DBP	BBJ	500	0.1	0.439482	0.00957252	0.000141728	0.017558
DBP	BBJ	500	0.1	0.59092	0.00911347	0.00120126	0.0169893
DBP	BBJ	500	0.1	0.794542	0.00890622	2.1776e-05	0.0164569
DBP	BBJ	500	0.1	1.06833	0.00878258	0.000484926	0.0163593
DBP	BBJ	500	0.1	1.43646	0.0104399	0.00101958	0.0187356
DBP	BBJ	500	0.1	1.93144	0.0105846	0.000728374	0.0191852
DBP	BBJ	500	0.1	2.59699	0.00815386	-0.000970764	0.0163214
DBP	BBJ	500	0.1	3.49187	0.00709241	-0.000942166	0.0137211
DBP	BBJ	500	0.1	4.69511	0.00251326	-0.00242722	0.00657275
DBP	BBJ	500	0.1	6.31298	0.00269137	-0.00220199	0.00672122
DBP	BBJ	500	0.1	8.48833	0.00173645	-0.00268749	0.00513062
DBP	BBJ	500	0.1	11.4133	0.00089914	-0.0023662	0.0034893
DBP	BBJ	500	0.1	15.3461	0.000305248	-0.00209485	0.00178102
DBP	BBJ	500	0.1	20.6342	0.000305248	-0.00205129	0.00176732
DBP	BBJ	500	0.1	27.7444	1.32148e-05	-0.00173935	0.000817553
DBP	BBJ	1000	0.1	0.1	0.00904658	0.000620618	0.0166696
DBP	BBJ	1000	0.1	0.134458	0.00912948	0.000521799	0.0169083
DBP	BBJ	1000	0.1	0.180791	0.00947389	0.00057064	0.0172303
DBP	BBJ	1000	0.1	0.243089	0.00952066	0.000793457	0.0172918
DBP	BBJ	1000	0.1	0.326853	0.00909998	0.001313	0.0172537
DBP	BBJ	1000	0.1	0.439482	0.0102031	0.00120145	0.0184615
DBP	BBJ	1000	0.1	0.59092	0.00971526	0.00148975	0.0179092
DBP	BBJ	1000	0.1	0.794542	0.0092119	0.000113385	0.0172317
DBP	BBJ	1000	0.1	1.06833	0.00911967	0.000304579	0.0169023
DBP	BBJ	1000	0.1	1.43646	0.0103619	0.000983683	0.0189502
DBP	BBJ	1000	0.1	1.93144	0.0110205	0.00115536	0.0199519
DBP	BBJ	1000	0.1	2.59699	0.00816562	-0.00101007	0.0161765
DBP	BBJ	1000	0.1	3.49187	0.00718136	-0.000890577	0.0142365
DBP	BBJ	1000	0.1	4.69511	0.00312223	-0.00224326	0.00742969
DBP	BBJ	1000	0.1	6.31298	0.00318315	-0.00221334	0.00766213
DBP	BBJ	1000	0.1	8.48833	0.00224675	-0.00240614	0.00607306
DBP	BBJ	1000	0.1	11.4133	0.00089914	-0.0025217	0.00332296
DBP	BBJ	1000	0.1	15.3461	0.000305248	-0.00184416	0.0017489
DBP	BBJ	1000	0.1	20.6342	0.000305248	-0.0019114	0.00197469
DBP	BBJ	1000	0.1	27.7444	1.32148e-05	-0.00176037	0.000882595
DBP	BBJ	2000	0.1	0.1	0.00904842	0.000862326	0.0171897
DBP	BBJ	2000	0.1	0.134458	0.0091132	0.000711301	0.0171584
DBP	BBJ	2000	0.1	0.180791	0.00946693	0.000345391	0.0174624
DBP	BBJ	2000	0.1	0.243089	0.00951487	0.000337609	0.0178604
DBP	BBJ	2000	0.1	0.326853	0.0091513	0.00029586	0.0171755
DBP	BBJ	2000	0.1	0.439482	0.010273	0.00123034	0.0187447
DBP	BBJ	2000	0.1	0.59092	0.00978206	0.000881779	0.0177198
DBP	BBJ	2000	0.1	0.794542	0.00935945	0.000938661	0.0172129
DBP	BBJ	2000	0.1	1.06833	0.00932193	0.000677765	0.0170475
DBP	BBJ	2000	0.1	1.43646	0.0105609	0.00139974	0.0189974
DBP	BBJ	2000	0.1	1.93144	0.0110471	0.000742456	0.0199043
DBP	BBJ	2000	0.1	2.59699	0.00816562	-0.000963907	0.0157705
DBP	BBJ	2000	0.1	3.49187	0.00718136	-0.00112333	0.0144173
DBP	BBJ	2000	0.1	4.69511	0.00312223	-0.00244157	0.00769473
DBP	BBJ	2000	0.1	6.31298	0.00318315	-0.00225713	0.00763473
DBP	BBJ	2000	0.1	8.48833	0.00224675	-0.00276383	0.00611481
DBP	BBJ	2000	0.1	11.4133	0.00089914	-0.00255044	0.00340668
DBP	BBJ	2000	0.1	15.3461	0.000305248	-0.00223704	0.00175847
DBP	BBJ	2000	0.1	20.6342	0.000305248	-0.00219649	0.00172604
DBP	BBJ	2000	0.1	27.7444	1.32148e-05	-0.00175152	0.000989517
DBP	BBJ	5000	0.1	0.1	0.00899294	0.000590959	0.0166332
DBP	BBJ	5000	0.1	0.134458	0.00905197	0.000905306	0.0169119
DBP	BBJ	5000	0.1	0.180791	0.00940357	0.000890077	0.0172998
DBP	BBJ	5000	0.1	0.243089	0.0094412	0.000408424	0.0175246
DBP	BBJ	5000	0.1	0.326853	0.00909552	0.000490889	0.0167969
DBP	BBJ	5000	0.1	0.439482	0.0102383	0.00151081	0.0183084
DBP	BBJ	5000	0.1	0.59092	0.00973702	0.00075181	0.0176217
DBP	BBJ	5000	0.1	0.794542	0.00932978	0.000120959	0.016468
DBP	BBJ	5000	0.1	1.06833	0.00929978	0.000854499	0.0173355
DBP	BBJ	5000	0.1	1.43646	0.0105025	0.00163227	0.0192951
DBP	BBJ	5000	0.1	1.93144	0.0110471	0.00107574	0.0196554
DBP	BBJ	5000	0.1	2.59699	0.00816562	-0.000420751	0.0158021
DBP	BBJ	5000	0.1	3.49187	0.00718136	-0.000425308	0.014227
DBP	BBJ	5000	0.1	4.69511	0.00312223	-0.00248829	0.00754743
DBP	BBJ	5000	0.1	6.31298	0.00318315	-0.00215418	0.00782844
DBP	BBJ	5000	0.1	8.48833	0.00224675	-0.00267048	0.00580266
DBP	BBJ	5000	0.1	11.4133	0.00089914	-0.00257018	0.00325788
DBP	BBJ	5000	0.1	15.3461	0.000305248	-0.00213092	0.00170861
DBP	BBJ	5000	0.1	20.6342	0.000305248	-0.00213075	0.00181357
DBP	BBJ	5000	0.1	27.7444	1.32148e-05	-0.00178826	0.000880664
DBP	BBJ	250	0.2	0.1	0.0085437	-0.00022927	0.0159718
DBP	BBJ	250	0.2	0.134458	0.00855202	0.000166734	0.0163604
DBP	BBJ	250	0.2	0.180791	0.00859737	0.000518641	0.0163007
DBP	BBJ	250	0.2	0.243089	0.00840414	-0.000239394	0.0158439
DBP	BBJ	250	0.2	0.326853	0.00853545	-0.000109537	0.0159814
DBP	BBJ	250	0.2	0.439482	0.0100215	0.000885598	0.0177569
DBP	BBJ	250	0.2	0.59092	0.0101742	0.000911489	0.0184648
DBP	BBJ	250	0.2	0.794542	0.00999285	0.000653797	0.018034
DBP	BBJ	250	0.2	1.06833	0.00855758	-0.000191622	0.0158662
DBP	BBJ	250	0.2	1.43646	0.0119605	0.00200135	0.0210024
DBP	BBJ	250	0.2	1.93144	0.0111503	0.00147167	0.0200346
DBP	BBJ	250	0.2	2.59699	0.00780077	-0.00165085	0.0156733
DBP	BBJ	250	0.2	3.49187	0.00590771	-0.00177988	0.0124704
DBP	BBJ	250	0.2	4.69511	0.00200329	-0.00260323	0.00562521
DBP	BBJ	250	0.2	6.31298	0.00153457	-0.00258558	0.0047529
DBP	BBJ	250	0.2	8.48833	0.000629719	-0.0026095	0.00266571
DBP	BBJ	250	0.2	11.4133	0.000456423	-0.00207602	0.0021188
DBP	BBJ	250	0.2	15.3461	8.13872e-05	-0.00189869	0.00108506
DBP	BBJ	250	0.2	20.6342	0.000305248	-0.00212461	0.00173651
DBP	BBJ	250	0.2	27.7444	1.32148e-05	-0.00179605	0.000759447
DBP	BBJ	500	0.2	0.1	0.00863984	-8.92163e-05	0.0160244
DBP	BBJ	500	0.2	0.134458	0.0085747	-0.000582661	0.0163892
DBP	BBJ	500	0.2	0.180791	0.0087033	-0.000108362	0.0164355
DBP	BBJ	500	0.2	0.243089	0.00860083	2.86763e-05	0.0159148
DBP	BBJ	500	0.2	0.326853	0.00878606	0.000251729	0.0167861
DBP	BBJ	500	0.2	0.439482	0.0102904	0.000879192	0.0185347
DBP	BBJ	500	0.2	0.59092	0.0102707	0.00146294	0.0186301
DBP	BBJ	500	0.2	0.794542	0.010608	0.000580582	0.0187429
DBP	BBJ	500	0.2	1.06833	0.0089903	0.000422219	0.0166973
DBP	BBJ	500	0.2	1.43646	0.0127666	0.00196632	0.0219857
DBP	BBJ	500	0.2	1.93144	0.0125159	0.00198713	0.0217492
DBP	BBJ	500	0.2	2.59699	0.00868568	-0.000160865	0.0169845
DBP	BBJ	500	0.2	3.49187	0.00721947	-0.000752623	0.0146362
DBP	BBJ	500	0.2	4.69511	0.00297039	-0.00230278	0.0073288
DBP	BBJ	500	0.2	6.31298	0.00275582	-0.00248951	0.00692418
DBP	BBJ	500	0.2	8.48833	0.00164521	-0.00237546	0.00502801
DBP	BBJ	500	0.2	11.4133	0.00089914	-0.00220476	0.00333349
DBP	BBJ	500	0.2	15.3461	0.000305248	-0.00237311	0.00179602
DBP	BBJ	500	0.2	20.6342	0.000305248	-0.00214201	0.00170377
DBP	BBJ	500	0.2	27.7444	1.32148e-05	-0.00189333	0.000869232
DBP	BBJ	1000	0.2	0.1	0.00937849	-0.000149534	0.017347
DBP	BBJ	1000	0.2	0.134458	0.00934127	-8.76101e-05	0.0169174
DBP	BBJ	1000	0.2	0.180791	0.00948954	0.000916819	0.0174131
DBP	BBJ	1000	0.2	0.243089	0.00938503	0.000424848	0.0169077
DBP	BBJ	1000	0.2	0.326853	0.00957092	0.000127958	0.0175452
DBP	BBJ	1000	0.2	0.439482	0.0110584	0.00186968	0.0199855
DBP	BBJ	1000	0.2	0.59092	0.0110433	0.00123957	0.01985
DBP	BBJ	1000	0.2	0.794542	0.0112463	0.00147883	0.0202675
DBP	BBJ	1000	0.2	1.06833	0.0095075	0.00068245	0.0172928
DBP	BBJ	1000	0.2	1.43646	0.0129699	0.00211625	0.0224329
DBP	BBJ	1000	0.2	1.93144	0.0132125	0.00265596	0.0227563
DBP	BBJ	1000	0.2	2.59699	0.00910924	6.97289e-05	0.0174705
DBP	BBJ	1000	0.2	3.49187	0.00781021	-0.000978303	0.0155713
DBP	BBJ	1000	0.2	4.69511	0.00355975	-0.00210464	0.00855253
DBP	BBJ	1000	0.2	6.31298	0.00322925	-0.00234635	0.00771129
DBP	BBJ	1000	0.2	8.48833	0.0021334	-0.0024984	0.00589597
DBP	BBJ	1000	0.2	11.4133	0.00089914	-0.0027445	0.00327456
DBP	BBJ	1000	0.2	15.3461	0.000305248	-0.00215267	0.00191757
DBP	BBJ	1000	0.2	20.6342	0.000305248	-0.00178357	0.00178426
DBP	BBJ	1000	0.2	27.7444	1.32148e-05	-0.00170707	0.000882694
DBP	BBJ	2500	0.2	0.1	0.00906332	0.000550336	0.0168318
DBP	BBJ	2500	0.2	0.134458	0.00901941	0.00109914	0.0167551
DBP	BBJ	2500	0.2	0.180791	0.00917151	0.000656265	0.0167406
DBP	BBJ	2500	0.2	0.243089	0.00906555	0.000989041	0.0169108
DBP	BBJ	2500	0.2	0.326853	0.00922009	0.000271494	0.0169594
DBP	BBJ	2500	0.2	0.439482	0.0107605	0.00142292	0.0190943
DBP	BBJ	2500	0.2	0.59092	0.0108979	0.00155814	0.0194096
DBP	BBJ	2500	0.2	0.794542	0.0109971	0.000805471	0.0194059
DBP	BBJ	2500	0.2	1.06833	0.00939041	0.000476432	0.0177101
DBP	BBJ	2500	0.2	1.43646	0.0130079	0.00258932	0.022674
DBP	BBJ	2500	0.2	1.93144	0.0132125	0.00327348	0.0228803
DBP	BBJ	2500	0.2	2.59699	0.00910924	-0.000964284	0.0173059
DBP	BBJ	2500	0.2	3.49187	0.00781021	-0.000631815	0.0154092
DBP	BBJ	2500	0.2	4.69511	0.00355975	-0.00282073	0.00868521
DBP	BBJ	2500	0.2	6.31298	0.00322925	-0.00215042	0.00770407
DBP	BBJ	2500	0.2	8.48833	0.0021334	-0.00269244	0.0061732
DBP	BBJ	2500	0.2	11.4133	0.00089914	-0.00259806	0.00343783
DBP	BBJ	2500	0.2	15.3461	0.000305248	-0.00200105	0.0017865
DBP	BBJ	2500	0.2	20.6342	0.000305248	-0.00203812	0.00175535
DBP	BBJ	2500	0.2	27.7444	1.32148e-05	-0.00162587	0.000838159
DBP	BBJ	100	0.5	0.1	0.00938995	0.000354785	0.0173877
DBP	BBJ	100	0.5	0.134458	0.0093034	0.000547558	0.0175069
DBP	BBJ	100	0.5	0.180791	0.00916756	0.00071775	0.0171882
DBP	BBJ	100	0.5	0.243089	0.00916476	0.000126924	0.01706
DBP	BBJ	100	0.5	0.326853	0.00921211	0.000246212	0.0172289
DBP	BBJ	100	0.5	0.439482	0.00976525	0.00053408	0.0177778
DBP	BBJ	100	0.5	0.59092	0.0105418	0.00131889	0.0189799
DBP	BBJ	100	0.5	0.794542	0.00997366	0.000969545	0.0181932
DBP	BBJ	100	0.5	1.06833	0.00956235	0.00104372	0.0179351
DBP	BBJ	100	0.5	1.43646	0.0110642	0.00184778	0.019692
DBP	BBJ	100	0.5	1.93144	0.00927497	0.000527297	0.0174704
DBP	BBJ	100	0.5	2.59699	0.00618876	-0.00190484	0.0129737
DBP	BBJ	100	0.5	3.49187	0.00460665	-0.00222804	0.0102424
DBP	BBJ	100	0.5	4.69511	0.00192514	-0.00257124	0.00529556
DBP	BBJ	100	0.5	6.31298	0.00138211	-0.00268453	0.00458504
DBP	BBJ	100	0.5	8.48833	0.000481191	-0.00234643	0.00238221
DBP	BBJ	100	0.5	11.4133	9.80382e-05	-0.00191616	0.00123054
DBP	BBJ	100	0.5	15.3461	8.13872e-05	-0.00184477	0.00116337
DBP	BBJ	100	0.5	20.6342	0.000305248	-0.00224856	0.00169323
DBP	BBJ	100	0.5	27.7444	1.32148e-05	-0.00178388	0.000964792
DBP	BBJ	200	0.5	0.1	0.0098295	0.000970473	0.0176595
DBP	BBJ	200	0.5	0.134458	0.00972691	0.000640557	0.0179101
DBP	BBJ	200	0.5	0.180791	0.00956598	0.000416073	0.0176411
DBP	BBJ	200	0.5	0.243089	0.00947833	0.000684474	0.0173216
DBP	BBJ	200	0.5	0.326853	0.00977016	0.000801386	0.0176805
DBP	BBJ	200	0.5	0.439482	0.0102873	0.0012796	0.0189628
DBP	BBJ	200	0.5	0.59092	0.0110233	0.00171922	0.0197261
DBP	BBJ	200	0.5	0.794542	0.0103848	0.000745622	0.0188381
DBP	BBJ	200	0.5	1.06833	0.00979939	0.000698936	0.0173678
DBP	BBJ	200	0.5	1.43646	0.0123159	0.00239954	0.0210167
DBP	BBJ	200	0.5	1.93144	0.0108294	0.00124061	0.0194976
DBP	BBJ	200	0.5	2.59699	0.00788197	-0.000894607	0.0155695
DBP	BBJ	200	0.5	3.49187	0.00530314	-0.00176145	0.0113085
DBP	BBJ	200	0.5	4.69511	0.00226701	-0.00242996	0.00585793
DBP	BBJ	200	0.5	6.31298	0.0018357	-0.0026507	0.00519815
DBP	BBJ	200	0.5	8.48833	0.000586262	-0.00244949	0.00269535
DBP	BBJ	200	0.5	11.4133	9.80382e-05	-0.00159348	0.00115894
DBP	BBJ	200	0.5	15.3461	8.13872e-05	-0.0021168	0.00112893
DBP	BBJ	200	0.5	20.6342	0.000305248	-0.0021483	0.0019076
DBP	BBJ	200	0.5	27.7444	1.32148e-05	-0.00170463	0.000880067
DBP	BBJ	400	0.5	0.1	0.00980755	0.000370926	0.0181796
DBP	BBJ	400	0.5	0.134458	0.00969229	0.000708564	0.0180676
DBP	BBJ	400	0.5	0.180791	0.00949651	0.000771349	0.0177118
DBP	BBJ	400	0.5	0.243089	0.00950762	0.0007399	0.01758
DBP	BBJ	400	0.5	0.326853	0.00977258	0.00142021	0.018006
DBP	BBJ	400	0.5	0.439482	0.0103279	0.000787928	0.0191215
DBP	BBJ	400	0.5	0.59092	0.0112527	0.00140179	0.0201514
DBP	BBJ	400	0.5	0.794542	0.0106692	0.00100997	0.0192086
DBP	BBJ	400	0.5	1.06833	0.0102405	0.0011484	0.0184725
DBP	BBJ	400	0.5	1.43646	0.0125356	0.002339	0.0213794
DBP	BBJ	400	0.5	1.93144	0.0116584	0.00155547	0.0201067
DBP	BBJ	400	0.5	2.59699	0.00812521	-0.000853868	0.0160357
DBP	BBJ	400	0.5	3.49187	0.00568868	-0.00195881	0.0122009
DBP	BBJ	400	0.5	4.69511	0.00265702	-0.00204218	0.00678222
DBP	BBJ	400	0.5	6.31298	0.00233089	-0.00259407	0.00629192
DBP	BBJ	400	0.5	8.48833	0.000923919	-0.00264835	0.00342944
DBP	BBJ	400	0.5	11.4133	9.80382e-05	-0.00196776	0.00118831
DBP	BBJ	400	0.5	15.3461	8.13872e-05	-0.00186078	0.00102382
DBP	BBJ	400	0.5	20.6342	0.000305248	-0.00215339	0.00180596
DBP	BBJ	400	0.5	27.7444	1.32148e-05	-0.00177915	0.000918012
DBP	BBJ	1000	0.5	0.1	0.00999389	0.00156517	0.0180885
DBP	BBJ	1000	0.5	0.134458	0.0098697	0.000542983	0.0182015
DBP	BBJ	1000	0.5	0.180791	0.00967108	0.000896026	0.0179973
DBP	BBJ	1000	0.5	0.243089	0.00965368	0.000712147	0.017814
DBP	BBJ	1000	0.5	0.326853	0.00991103	0.00111923	0.0179492
DBP	BBJ	1000	0.5	0.439482	0.0105296	0.00110929	0.0192568
DBP	BBJ	1000	0.5	0.59092	0.0115008	0.00187381	0.0206598
DBP	BBJ	1000	0.5	0.794542	0.0107487	0.00128485	0.0191985
DBP	BBJ	1000	0.5	1.06833	0.0103518	0.00147645	0.018719
DBP	BBJ	1000	0.5	1.43646	0.012511	0.00234926	0.0216798
DBP	BBJ	1000	0.5	1.93144	0.0118572	0.0024115	0.0207528
DBP	BBJ	1000	0.5	2.59699	0.00838279	-0.000314904	0.0163517
DBP	BBJ	1000	0.5	3.49187	0.00601834	-0.00122794	0.0125671
DBP	BBJ	1000	0.5	4.69511	0.00287083	-0.00203184	0.00698572
DBP	BBJ	1000	0.5	6.31298	0.00259246	-0.0027528	0.00674718
DBP	BBJ	1000	0.5	8.48833	0.0011251	-0.00239332	0.00374302
DBP	BBJ	1000	0.5	11.4133	9.80382e-05	-0.00174687	0.00108511
DBP	BBJ	1000	0.5	15.3461	8.13872e-05	-0.00178352	0.00106366
DBP	BBJ	1000	0.5	20.6342	0.000305248	-0.00207484	0.00181831
DBP	BBJ	1000	0.5	27.7444	1.32148e-05	-0.00174488	0.000860084
DBP	BBJ	62	0.8	0.1	0.00717742	-0.00045034	0.0139264
DBP	BBJ	62	0.8	0.134458	0.00722622	-0.00114764	0.0145689
DBP	BBJ	62	0.8	0.180791	0.00694584	-0.000640526	0.0140578
DBP	BBJ	62	0.8	0.243089	0.00683399	-0.000887157	0.0135635
DBP	BBJ	62	0.8	0.326853	0.00685191	-0.000974672	0.0135447
DBP	BBJ	62	0.8	0.439482	0.00720475	-0.00113767	0.0143303
DBP	BBJ	62	0.8	0.59092	0.00806831	-0.000447814	0.0152943
DBP	BBJ	62	0.8	0.794542	0.00798344	8.32586e-05	0.0149941
DBP	BBJ	62	0.8	1.06833	0.00725126	-0.000751428	0.0143954
DBP	BBJ	62	0.8	1.43646	0.00843853	-0.000442269	0.0156492
DBP	BBJ	62	0.8	1.93144	0.00666664	-0.000974739	0.0135057
DBP	BBJ	62	0.8	2.59699	0.00439403	-0.00258188	0.0101586
DBP	BBJ	62	0.8	3.49187	0.0035047	-0.0021937	0.00823221
DBP	BBJ	62	0.8	4.69511	0.00170253	-0.00249997	0.00502594
DBP	BBJ	62	0.8	6.31298	0.00120855	-0.00235742	0.00409834
DBP	BBJ	62	0.8	8.48833	0.000537001	-0.00250322	0.00250196
DBP	BBJ	62	0.8	11.4133	0.000147475	-0.00201164	0.00127577
DBP	BBJ	62	0.8	15.3461	8.13872e-05	-0.00170886	0.00103067
DBP	BBJ	62	0.8	20.6342	0.000305248	-0.00196108	0.00174812
DBP	BBJ	62	0.8	27.7444	1.32148e-05	-0.00169732	0.000872392
DBP	BBJ	125	0.8	0.1	0.00738709	-0.000989774	0.0145546
DBP	BBJ	125	0.8	0.134458	0.00744664	-0.000693658	0.0146128
DBP	BBJ	125	0.8	0.180791	0.00712472	-0.000490056	0.0143221
DBP	BBJ	125	0.8	0.243089	0.00708078	-0.000842602	0.0138217
DBP	BBJ	125	0.8	0.326853	0.00716639	-0.00061063	0.014287
DBP	BBJ	125	0.8	0.439482	0.00780747	-0.000138557	0.0151775
DBP	BBJ	125	0.8	0.59092	0.00845837	-0.000715488	0.0157808
DBP	BBJ	125	0.8	0.794542	0.00844444	0.00015858	0.0158181
DBP	BBJ	125	0.8	1.06833	0.00790568	-0.000321724	0.0151856
DBP	BBJ	125	0.8	1.43646	0.00952767	0.000569986	0.0175775
DBP	BBJ	125	0.8	1.93144	0.00787847	-0.00058525	0.0152661
DBP	BBJ	125	0.8	2.59699	0.00542109	-0.00204375	0.0119757
DBP	BBJ	125	0.8	3.49187	0.00468798	-0.00217696	0.0102533
DBP	BBJ	125	0.8	4.69511	0.00236079	-0.00211294	0.00624448
DBP	BBJ	125	0.8	6.31298	0.00164524	-0.00255003	0.00499544
DBP	BBJ	125	0.8	8.48833	0.00102847	-0.00248735	0.00367934
DBP	BBJ	125	0.8	11.4133	0.000147475	-0.00201023	0.00133838
DBP	BBJ	125	0.8	15.3461	8.13872e-05	-0.00175962	0.0012125
DBP	BBJ	125	0.8	20.6342	0.000305248	-0.00204441	0.00167864
DBP	BBJ	125	0.8	27.7444	1.32148e-05	-0.00168875	0.000847081
DBP	BBJ	250	0.8	0.1	0.00775004	-0.000984267	0.0154112
DBP	BBJ	250	0.8	0.134458	0.00780536	-0.000206003	0.0151607
DBP	BBJ	250	0.8	0.180791	0.00745897	-0.000461958	0.0145723
DBP	BBJ	250	0.8	0.243089	0.00733892	-0.000758092	0.014426
DBP	BBJ	250	0.8	0.326853	0.0074692	-0.000716192	0.0142571
DBP	BBJ	250	0.8	0.439482	0.00813485	-0.000526389	0.0154187
DBP	BBJ	250	0.8	0.59092	0.00901699	0.000428028	0.017005
DBP	BBJ	250	0.8	0.794542	0.00904905	0.000442758	0.0167844
DBP	BBJ	250	0.8	1.06833	0.00860219	0.000545531	0.0159752
DBP	BBJ	250	0.8	1.43646	0.0102433	0.000619615	0.0188093
DBP	BBJ	250	0.8	1.93144	0.00855278	-0.000741326	0.0162489
DBP	BBJ	250	0.8	2.59699	0.00602323	-0.0017916	0.0127837
DBP	BBJ	250	0.8	3.49187	0.00496364	-0.00195484	0.0107773
DBP	BBJ	250	0.8	4.69511	0.00257778	-0.00223603	0.00666056
DBP	BBJ	250	0.8	6.31298	0.00191147	-0.00285308	0.00527223
DBP	BBJ	250	0.8	8.48833	0.00118384	-0.00247316	0.00407028
DBP	BBJ	250	0.8	11.4133	0.000147475	-0.00197733	0.00119423
DBP	BBJ	250	0.8	15.3461	8.13872e-05	-0.00191368	0.00111834
DBP	BBJ	250	0.8	20.6342	0.000305248	-0.00207234	0.00192683
DBP	BBJ	250	0.8	27.7444	1.32148e-05	-0.0016648	0.000804083
DBP	BBJ	625	0.8	0.1	0.00773611	-0.000222491	0.0150587
DBP	BBJ	625	0.8	0.134458	0.00779639	-0.000214248	0.0154962
DBP	BBJ	625	0.8	0.180791	0.00743998	-0.000869215	0.0143935
DBP	BBJ	625	0.8	0.243089	0.00734943	-0.000562478	0.014137
DBP	BBJ	625	0.8	0.326853	0.00746768	-0.000743946	0.0146169
DBP	BBJ	625	0.8	0.439482	0.00819544	-0.000394464	0.0159488
DBP	BBJ	625	0.8	0.59092	0.00916794	0.000159891	0.0169626
DBP	BBJ	625	0.8	0.794542	0.00907545	0.000365734	0.017115
DBP	BBJ	625	0.8	1.06833	0.00869889	0.000156434	0.0163845
DBP	BBJ	625	0.8	1.43646	0.0102652	0.000794275	0.0183368
DBP	BBJ	625	0.8	1.93144	0.00864957	-0.000381031	0.0164403
DBP	BBJ	625	0.8	2.59699	0.00619359	-0.00185932	0.012671
DBP	BBJ	625	0.8	3.49187	0.00528125	-0.00185805	0.0113123
DBP	BBJ	625	0.8	4.69511	0.00286751	-0.00213349	0.00706272
DBP	BBJ	625	0.8	6.31298	0.0022399	-0.00240818	0.00622431
DBP	BBJ	625	0.8	8.48833	0.00158731	-0.00250004	0.00494879
DBP	BBJ	625	0.8	11.4133	0.000147475	-0.00200773	0.00128027
DBP	BBJ	625	0.8	15.3461	8.13872e-05	-0.00176729	0.00113084
DBP	BBJ	625	0.8	20.6342	0.000305248	-0.00201763	0.00181096
DBP	BBJ	625	0.8	27.7444	1.32148e-05	-0.00178848	0.00084593
DBP	BBJ	52	0.95	0.1	0.0084516	-0.000520436	0.0160617
DBP	BBJ	52	0.95	0.134458	0.00856916	-0.000677648	0.0166382
DBP	BBJ	52	0.95	0.180791	0.00828686	-0.000303927	0.0159881
DBP	BBJ	52	0.95	0.243089	0.00813327	-0.000158051	0.0159465
DBP	BBJ	52	0.95	0.326853	0.00824433	-0.00067184	0.0158749
DBP	BBJ	52	0.95	0.439482	0.00839949	7.30516e-05	0.015965
DBP	BBJ	52	0.95	0.59092	0.0091183	0.000192114	0.0168441
DBP	BBJ	52	0.95	0.794542	0.00911873	0.000440784	0.0170898
DBP	BBJ	52	0.95	1.06833	0.00952749	0.000701494	0.0174587
DBP	BBJ	52	0.95	1.43646	0.00970596	0.000439653	0.0181951
DBP	BBJ	52	0.95	1.93144	0.00840068	-0.000979483	0.0162347
DBP	BBJ	52	0.95	2.59699	0.00462671	-0.00231886	0.0104446
DBP	BBJ	52	0.95	3.49187	0.00369913	-0.00227389	0.00847791
DBP	BBJ	52	0.95	4.69511	0.00208798	-0.00251608	0.00587064
DBP	BBJ	52	0.95	6.31298	0.00164957	-0.00273707	0.00502577
DBP	BBJ	52	0.95	8.48833	0.000557524	-0.00245785	0.00273706
DBP	BBJ	52	0.95	11.4133	0.000221278	-0.00191927	0.00158391
DBP	BBJ	52	0.95	15.3461	6.04629e-05	-0.0015821	0.000912862
DBP	BBJ	52	0.95	20.6342	5.03754e-05	-0.00186532	0.00102087
DBP	BBJ	52	0.95	27.7444	1.32148e-05	-0.00167856	0.000886772
DBP	BBJ	105	0.95	0.1	0.00865532	-0.00026388	0.0163748
DBP	BBJ	105	0.95	0.134458	0.0087704	0.000474045	0.0165152
DBP	BBJ	105	0.95	0.180791	0.00848825	-0.000326275	0.016133
DBP	BBJ	105	0.95	0.243089	0.00833842	-5.31934e-05	0.015898
DBP	BBJ	105	0.95	0.326853	0.00851383	6.57191e-05	0.0160501
DBP	BBJ	105	0.95	0.439482	0.00893296	-6.09085e-05	0.0170964
DBP	BBJ	105	0.95	0.59092	0.00958042	0.000651357	0.0175032
DBP	BBJ	105	0.95	0.794542	0.00967877	0.000692496	0.0179729
DBP	BBJ	105	0.95	1.06833	0.0102904	0.000944007	0.0186073
DBP	BBJ	105	0.95	1.43646	0.0104931	0.000989294	0.0189722
DBP	BBJ	105	0.95	1.93144	0.00956585	-0.000114897	0.0177723
DBP	BBJ	105	0.95	2.59699	0.00549702	-0.00223841	0.0117849
DBP	BBJ	105	0.95	3.49187	0.004651	-0.00210528	0.0100641
DBP	BBJ	105	0.95	4.69511	0.00265651	-0.00251339	0.00674057
DBP	BBJ	105	0.95	6.31298	0.00214585	-0.00267045	0.00594911
DBP	BBJ	105	0.95	8.48833	0.000857619	-0.00269011	0.00322525
DBP	BBJ	105	0.95	11.4133	0.000221278	-0.00221592	0.00159223
DBP	BBJ	105	0.95	15.3461	6.04629e-05	-0.00181979	0.000935964
DBP	BBJ	105	0.95	20.6342	5.03754e-05	-0.00170337	0.00092634
DBP	BBJ	105	0.95	27.7444	1.32148e-05	-0.00186037	0.000843726
DBP	BBJ	210	0.95	0.1	0.00879208	-4.23665e-05	0.0171958
DBP	BBJ	210	0.95	0.134458	0.00891031	3.55679e-05	0.0167516
DBP	BBJ	210	0.95	0.180791	0.00861679	-0.000251737	0.015732
DBP	BBJ	210	0.95	0.243089	0.00844971	-0.000213177	0.0159402
DBP	BBJ	210	0.95	0.326853	0.00863656	-0.000196727	0.0163826
DBP	BBJ	210	0.95	0.439482	0.00906669	0.000445682	0.016842
DBP	BBJ	210	0.95	0.59092	0.00976377	0.000221731	0.0182246
DBP	BBJ	210	0.95	0.794542	0.00994538	0.000831161	0.0184149
DBP	BBJ	210	0.95	1.06833	0.0104905	0.00127376	0.0189078
DBP	BBJ	210	0.95	1.43646	0.0107048	0.00135115	0.0193574
DBP	BBJ	210	0.95	1.93144	0.00985804	0.00101478	0.0183996
DBP	BBJ	210	0.95	2.59699	0.00577232	-0.00159465	0.012554
DBP	BBJ	210	0.95	3.49187	0.00493263	-0.00191499	0.0107341
DBP	BBJ	210	0.95	4.69511	0.00289987	-0.00204823	0.00724178
DBP	BBJ	210	0.95	6.31298	0.0024727	-0.00262279	0.00703658
DBP	BBJ	210	0.95	8.48833	0.000935943	-0.00281198	0.00345133
DBP	BBJ	210	0.95	11.4133	0.000221278	-0.00186728	0.00145593
DBP	BBJ	210	0.95	15.3461	6.04629e-05	-0.00185647	0.00096479
DBP	BBJ	210	0.95	20.6342	5.03754e-05	-0.00164004	0.000979258
DBP	BBJ	210	0.95	27.7444	1.32148e-05	-0.00181272	0.000835221
DBP	BBJ	526	0.95	0.1	0.0087913	-8.1199e-05	0.0164406
DBP	BBJ	526	0.95	0.134458	0.00891031	-0.000150794	0.0169317
DBP	BBJ	526	0.95	0.180791	0.00861634	-0.000267724	0.0165485
DBP	BBJ	526	0.95	0.243089	0.00843851	-0.000357325	0.016216
DBP	BBJ	526	0.95	0.326853	0.0086157	-0.000579076	0.0166709
DBP	BBJ	526	0.95	0.439482	0.00902732	0.000241585	0.0171889
DBP	BBJ	526	0.95	0.59092	0.00977594	0.000485928	0.0184155
DBP	BBJ	526	0.95	0.794542	0.0100323	0.000363754	0.0182337
DBP	BBJ	526	0.95	1.06833	0.0105664	0.00137052	0.0191153
DBP	BBJ	526	0.95	1.43646	0.0107569	0.00148447	0.0192475
DBP	BBJ	526	0.95	1.93144	0.0099013	0.000403865	0.0187428
DBP	BBJ	526	0.95	2.59699	0.00587098	-0.00155107	0.0125742
DBP	BBJ	526	0.95	3.49187	0.00495574	-0.00155976	0.0106163
DBP	BBJ	526	0.95	4.69511	0.00298063	-0.00248421	0.00732588
DBP	BBJ	526	0.95	6.31298	0.0025859	-0.00250861	0.00680867
DBP	BBJ	526	0.95	8.48833	0.00101395	-0.00288482	0.00353288
DBP	BBJ	526	0.95	11.4133	0.000221278	-0.00222375	0.00168923
DBP	BBJ	526	0.95	15.3461	6.04629e-05	-0.00184676	0.00109801
DBP	BBJ	526	0.95	20.6342	5.03754e-05	-0.00166593	0.000924802
DBP	BBJ	526	0.95	27.7444	1.32148e-05	-0.00185464	0.000872415
DBP	BBJ	5000	0.01	0.1	0.000585429	-0.00248444	0.00279038
DBP	UKB	5000	0.01	0.145008	0.000654206	-0.00238792	0.00289825
DBP	UKB	5000	0.01	0.210272	0.000766148	-0.00247775	0.00299248
DBP	UKB	5000	0.01	0.30491	0.000834876	-0.00257454	0.00309936
DBP	UKB	5000	0.01	0.442143	0.000931874	-0.00249817	0.00340816
DBP	UKB	5000	0.01	0.641141	0.00117502	-0.00235306	0.00376329
DBP	UKB	5000	0.01	0.929702	0.00189747	-0.00250426	0.00519786
DBP	UKB	5000	0.01	1.34814	0.000870585	-0.00226184	0.00317269
DBP	UKB	5000	0.01	1.9549	0.0019832	-0.002465	0.0053492
DBP	UKB	5000	0.01	2.83476	0.00312056	-0.00213425	0.00742724
DBP	UKB	5000	0.01	4.11061	0.0123913	0.00238351	0.0211031
DBP	UKB	5000	0.01	5.9607	0.0103349	0.000958192	0.0186039
DBP	UKB	5000	0.01	8.64347	0.00861375	0.000623867	0.0160955
DBP	UKB	5000	0.01	12.5337	0.00967026	0.000982835	0.0179602
DBP	UKB	5000	0.01	18.1748	0.00777716	-0.00014399	0.0146363
DBP	UKB	5000	0.01	26.3548	0.00828966	0.000643708	0.015705
DBP	UKB	5000	0.01	38.2165	0.00595243	-0.00166765	0.0124286
DBP	UKB	5000	0.01	55.4168	0.000637792	-0.00244393	0.0028077
DBP	UKB	5000	0.01	80.3585	0.00304952	-0.00283095	0.00766589
DBP	UKB	5000	0.01	116.526	0.000736904	-0.00233278	0.00295925
DBP	UKB	10000	0.01	0.1	0.000648251	-0.00251838	0.00283386
DBP	UKB	10000	0.01	0.145008	0.000706621	-0.00258239	0.00305839
DBP	UKB	10000	0.01	0.210272	0.000839434	-0.00276105	0.00313163
DBP	UKB	10000	0.01	0.30491	0.000960007	-0.00262863	0.0034684
DBP	UKB	10000	0.01	0.442143	0.00111328	-0.00265768	0.00370312
DBP	UKB	10000	0.01	0.641141	0.00139057	-0.00255086	0.00447954
DBP	UKB	10000	0.01	0.929702	0.00214319	-0.00230687	0.00590248
DBP	UKB	10000	0.01	1.34814	0.000995827	-0.00252687	0.00357307
DBP	UKB	10000	0.01	1.9549	0.00218522	-0.00227852	0.00594758
DBP	UKB	10000	0.01	2.83476	0.00321366	-0.00215005	0.00779288
DBP	UKB	10000	0.01	4.11061	0.0131147	0.00301219	0.0216648
DBP	UKB	10000	0.01	5.9607	0.0105598	0.00129515	0.018627
DBP	UKB	10000	0.01	8.64347	0.00901941	0.000849958	0.0165876
DBP	UKB	10000	0.01	12.5337	0.00998693	0.000774905	0.0178045
DBP	UKB	10000	0.01	18.1748	0.00804523	3.67819e-05	0.0152916
DBP	UKB	10000	0.01	26.3548	0.00828966	0.000213084	0.0159532
DBP	UKB	10000	0.01	38.2165	0.00595243	-0.00104827	0.012108
DBP	UKB	10000	0.01	55.4168	0.000637792	-0.00254392	0.00264415
DBP	UKB	10000	0.01	80.3585	0.00304952	-0.00202147	0.0075763
DBP	UKB	10000	0.01	116.526	0.000736904	-0.00222766	0.00298952
DBP	UKB	20000	0.01	0.1	0.000643437	-0.00271106	0.00284944
DBP	UKB	20000	0.01	0.145008	0.000715911	-0.00234566	0.00301024
DBP	UKB	20000	0.01	0.210272	0.000847735	-0.00253735	0.00310139
DBP	UKB	20000	0.01	0.30491	0.000953666	-0.00243714	0.00349478
DBP	UKB	20000	0.01	0.442143	0.00104265	-0.00273666	0.00374058
DBP	UKB	20000	0.01	0.641141	0.00135074	-0.00265044	0.00425682
DBP	UKB	20000	0.01	0.929702	0.00227492	-0.00242834	0.00595303
DBP	UKB	20000	0.01	1.34814	0.000725582	-0.0025136	0.00292019
DBP	UKB	20000	0.01	1.9549	0.00166226	-0.00245045	0.00473822
DBP	UKB	20000	0.01	2.83476	0.00322553	-0.00244642	0.00771741
DBP	UKB	20000	0.01	4.11061	0.0136224	0.0036557	0.0230745
DBP	UKB	20000	0.01	5.9607	0.0100567	0.00147028	0.0182887
DBP	UKB	20000	0.01	8.64347	0.00891305	0.000582487	0.0165562
DBP	UKB	20000	0.01	12.5337	0.0101142	0.000875198	0.0178485
DBP	UKB	20000	0.01	18.1748	0.00803589	-0.000552526	0.0152964
DBP	UKB	20000	0.01	26.3548	0.00842703	0.000426447	0.0156395
DBP	UKB	20000	0.01	38.2165	0.00595243	-0.00100648	0.0121852
DBP	UKB	20000	0.01	55.4168	0.000637792	-0.00235362	0.00264477
DBP	UKB	20000	0.01	80.3585	0.00304952	-0.00221106	0.00747453
DBP	UKB	20000	0.01	116.526	0.000736904	-0.00255649	0.00286102
DBP	UKB	50000	0.01	0.1	0.00054886	-0.00231891	0.00248982
DBP	UKB	50000	0.01	0.145008	0.000612327	-0.00248062	0.00258062
DBP	UKB	50000	0.01	0.210272	0.000726144	-0.00246764	0.00291994
DBP	UKB	50000	0.01	0.30491	0.00081478	-0.00246501	0.00313748
DBP	UKB	50000	0.01	0.442143	0.000925542	-0.00276394	0.00350746
DBP	UKB	50000	0.01	0.641141	0.00126209	-0.00259706	0.00416054
DBP	UKB	50000	0.01	0.929702	0.0018685	-0.00250265	0.00538815
DBP	UKB	50000	0.01	1.34814	0.0007067	-0.0024331	0.00284909
DBP	UKB	50000	0.01	1.9549	0.00169566	-0.00238931	0.00492197
DBP	UKB	50000	0.01	2.83476	0.00211437	-0.00236532	0.00551073
DBP	UKB	50000	0.01	4.11061	0.00996955	0.00115396	0.0178642
DBP	UKB	50000	0.01	5.9607	0.0104964	0.00172876	0.0187626
DBP	UKB	50000	0.01	8.64347	0.008806	0.000677493	0.0163492
DBP	UKB	50000	0.01	12.5337	0.00932726	0.000703076	0.0172903
DBP	UKB	50000	0.01	18.1748	0.00802124	-0.000187095	0.0148641
DBP	UKB	50000	0.01	26.3548	0.00842703	0.000191544	0.0159508
DBP	UKB	50000	0.01	38.2165	0.00595243	-0.00127165	0.0122523
DBP	UKB	50000	0.01	55.4168	0.000637792	-0.00231166	0.00278452
DBP	UKB	50000	0.01	80.3585	0.00304952	-0.00248797	0.00756921
DBP	UKB	50000	0.01	116.526	0.000736904	-0.00268114	0.00288343
DBP	UKB	1000	0.05	0.1	0.00101026	-0.00250778	0.0035501
DBP	UKB	1000	0.05	0.145008	0.00106118	-0.00255673	0.00361509
DBP	UKB	1000	0.05	0.210272	0.00117515	-0.00262876	0.00399153
DBP	UKB	1000	0.05	0.30491	0.00106144	-0.00254037	0.00369074
DBP	UKB	1000	0.05	0.442143	0.00147607	-0.00247411	0.0046119
DBP	UKB	1000	0.05	0.641141	0.00161632	-0.00241084	0.00467536
DBP	UKB	1000	0.05	0.929702	0.00319566	-0.00182253	0.00752205
DBP	UKB	1000	0.05	1.34814	0.0024324	-0.00199153	0.00610407
DBP	UKB	1000	0.05	1.9549	0.00466206	-0.00182385	0.00997335
DBP	UKB	1000	0.05	2.83476	0.00439186	-0.0018731	0.00960737
DBP	UKB	1000	0.05	4.11061	0.0133109	0.00343369	0.0226254
DBP	UKB	1000	0.05	5.9607	0.0100768	0.000693433	0.0182676
DBP	UKB	1000	0.05	8.64347	0.0087137	-2.2672e-05	0.0162051
DBP	UKB	1000	0.05	12.5337	0.0094419	0.00100003	0.0172945
DBP	UKB	1000	0.05	18.1748	0.00726175	-0.000226991	0.0137935
DBP	UKB	1000	0.05	26.3548	0.00822956	-4.75049e-05	0.0154318
DBP	UKB	1000	0.05	38.2165	0.00595243	-0.0010962	0.0121187
DBP	UKB	1000	0.05	55.4168	0.000637792	-0.00249969	0.00276734
DBP	UKB	1000	0.05	80.3585	0.00304952	-0.00217183	0.0073716
DBP	UKB	1000	0.05	116.526	0.000736904	-0.00224639	0.00303291
DBP	UKB	2000	0.05	0.1	0.00106233	-0.00276785	0.00366701
DBP	UKB	2000	0.05	0.145008	0.00110462	-0.00265443	0.00387657
DBP	UKB	2000	0.05	0.210272	0.00126251	-0.00263219	0.00425676
DBP	UKB	2000	0.05	0.30491	0.00114296	-0.00265001	0.00400022
DBP	UKB	2000	0.05	0.442143	0.00156438	-0.00246269	0.00492817
DBP	UKB	2000	0.05	0.641141	0.00177951	-0.00221244	0.00503103
DBP	UKB	2000	0.05	0.929702	0.00328891	-0.00191899	0.00772413
DBP	UKB	2000	0.05	1.34814	0.00238421	-0.00206861	0.0059678
DBP	UKB	2000	0.05	1.9549	0.00479517	-0.00150384	0.0102686
DBP	UKB	2000	0.05	2.83476	0.00464726	-0.00196079	0.0101957
DBP	UKB	2000	0.05	4.11061	0.0143977	0.0046088	0.0235544
DBP	UKB	2000	0.05	5.9607	0.0111095	0.00179491	0.019665
DBP	UKB	2000	0.05	8.64347	0.00975166	0.000621553	0.0176515
DBP	UKB	2000	0.05	12.5337	0.0105243	0.00183293	0.0185656
DBP	UKB	2000	0.05	18.1748	0.00784976	1.8164e-05	0.0149045
DBP	UKB	2000	0.05	26.3548	0.00822956	-0.000316875	0.0155997
DBP	UKB	2000	0.05	38.2165	0.00595243	-0.00104337	0.0124632
DBP	UKB	2000	0.05	55.4168	0.000637792	-0.0022395	0.00276711
DBP	UKB	2000	0.05	80.3585	0.00304952	-0.00215959	0.00762733
DBP	UKB	2000	0.05	116.526	0.000736904	-0.00232943	0.00304562
DBP	UKB	4000	0.05	0.1	0.00117393	-0.00240039	0.00372616
DBP	UKB	4000	0.05	0.145008	0.00122946	-0.00266794	0.00407893
DBP	UKB	4000	0.05	0.210272	0.00139415	-0.00248363	0.00436537
DBP	UKB	4000	0.05	0.30491	0.00133209	-0.00254067	0.0041608
DBP	UKB	4000	0.05	0.442143	0.0016517	-0.00257152	0.00487264
DBP	UKB	4000	0.05	0.641141	0.00184799	-0.00233128	0.00511908
DBP	UKB	4000	0.05	0.929702	0.00322579	-0.00183191	0.00753432
DBP	UKB	4000	0.05	1.34814	0.00234767	-0.00205996	0.00599528
DBP	UKB	4000	0.05	1.9549	0.00485451	-0.0012267	0.010261
DBP	UKB	4000	0.05	2.83476	0.00456694	-0.00166878	0.0101002
DBP	UKB	4000	0.05	4.11061	0.0145257	0.00417797	0.0241494
DBP	UKB	4000	0.05	5.9607	0.0112118	0.00180927	0.0199361
DBP	UKB	4000	0.05	8.64347	0.00990376	0.000769723	0.018162
DBP	UKB	4000	0.05	12.5337	0.0107034	0.00134391	0.0193188
DBP	UKB	4000	0.05	18.1748	0.00784976	8.47993e-05	0.0151367
DBP	UKB	4000	0.05	26.3548	0.00822956	-2.64962e-05	0.015656
DBP	UKB	4000	0.05	38.2165	0.00595243	-0.00125406	0.0121001
DBP	UKB	4000	0.05	55.4168	0.000637792	-0.00242452	0.00296278
DBP	UKB	4000	0.05	80.3585	0.00304952	-0.00248101	0.00761381
DBP	UKB	4000	0.05	116.526	0.000736904	-0.00244976	0.00295421
DBP	UKB	10000	0.05	0.1	0.00110528	-0.00265385	0.00384277
DBP	UKB	10000	0.05	0.145008	0.00117741	-0.00241939	0.00386646
DBP	UKB	10000	0.05	0.210272	0.00137192	-0.00245478	0.00428829
DBP	UKB	10000	0.05	0.30491	0.00142373	-0.00262676	0.00445693
DBP	UKB	10000	0.05	0.442143	0.00168177	-0.00299379	0.00487718
DBP	UKB	10000	0.05	0.641141	0.00204411	-0.00226382	0.00564763
DBP	UKB	10000	0.05	0.929702	0.00315839	-0.00179322	0.00754532
DBP	UKB	10000	0.05	1.34814	0.00236751	-0.00205776	0.00619262
DBP	UKB	10000	0.05	1.9549	0.00486962	-0.0013466	0.0102732
DBP	UKB	10000	0.05	2.83476	0.00468557	-0.00191665	0.00997366
DBP	UKB	10000	0.05	4.11061	0.0146872	0.00355884	0.0244184
DBP	UKB	10000	0.05	5.9607	0.0113624	0.00126504	0.0202816
DBP	UKB	10000	0.05	8.64347	0.00991611	0.00133051	0.0177006
DBP	UKB	10000	0.05	12.5337	0.0108008	0.00159456	0.0190554
DBP	UKB	10000	0.05	18.1748	0.00784976	7.13729e-05	0.0146922
DBP	UKB	10000	0.05	26.3548	0.00822956	5.03573e-05	0.015658
DBP	UKB	10000	0.05	38.2165	0.00595243	-0.00113402	0.0123917
DBP	UKB	10000	0.05	55.4168	0.000637792	-0.00275109	0.00277048
DBP	UKB	10000	0.05	80.3585	0.00304952	-0.00258578	0.00744071
DBP	UKB	10000	0.05	116.526	0.000736904	-0.00245988	0.00290156
DBP	UKB	500	0.1	0.1	0.00153006	-0.00272963	0.00464289
DBP	UKB	500	0.1	0.145008	0.00158763	-0.00274342	0.00491444
DBP	UKB	500	0.1	0.210272	0.00173216	-0.00241348	0.00502
DBP	UKB	500	0.1	0.30491	0.00174557	-0.00272508	0.00515979
DBP	UKB	500	0.1	0.442143	0.00231694	-0.00229121	0.00599412
DBP	UKB	500	0.1	0.641141	0.00326424	-0.00219309	0.00738531
DBP	UKB	500	0.1	0.929702	0.00535349	-0.00102496	0.0106369
DBP	UKB	500	0.1	1.34814	0.00408482	-0.00196136	0.0090465
DBP	UKB	500	0.1	1.9549	0.00699368	-0.000114716	0.0135789
DBP	UKB	500	0.1	2.83476	0.00637966	-0.000836314	0.0125337
DBP	UKB	500	0.1	4.11061	0.0174306	0.00584679	0.0280012
DBP	UKB	500	0.1	5.9607	0.0129283	0.00356402	0.0218562
DBP	UKB	500	0.1	8.64347	0.00958264	0.00103179	0.0176778
DBP	UKB	500	0.1	12.5337	0.0101984	0.0016118	0.018518
DBP	UKB	500	0.1	18.1748	0.00739413	-0.000447427	0.0143453
DBP	UKB	500	0.1	26.3548	0.00814156	-0.000300744	0.0152929
DBP	UKB	500	0.1	38.2165	0.00595243	-0.00101632	0.012171
DBP	UKB	500	0.1	55.4168	0.000637792	-0.00269273	0.00267216
DBP	UKB	500	0.1	80.3585	0.00304952	-0.00229257	0.00779008
DBP	UKB	500	0.1	116.526	0.000736904	-0.00260835	0.0030372
DBP	UKB	1000	0.1	0.1	0.00169956	-0.00257524	0.00520295
DBP	UKB	1000	0.1	0.145008	0.0017775	-0.00259788	0.00511621
DBP	UKB	1000	0.1	0.210272	0.00193485	-0.00267334	0.00555427
DBP	UKB	1000	0.1	0.30491	0.00194608	-0.00285536	0.00545492
DBP	UKB	1000	0.1	0.442143	0.00253303	-0.00228472	0.00625993
DBP	UKB	1000	0.1	0.641141	0.00341619	-0.00221619	0.0081217
DBP	UKB	1000	0.1	0.929702	0.00532956	-0.00116965	0.0109613
DBP	UKB	1000	0.1	1.34814	0.00406425	-0.00158663	0.0089372
DBP	UKB	1000	0.1	1.9549	0.00702157	-0.00036245	0.0137817
DBP	UKB	1000	0.1	2.83476	0.00660474	-0.000389973	0.0129605
DBP	UKB	1000	0.1	4.11061	0.0191188	0.00745077	0.0296605
DBP	UKB	1000	0.1	5.9607	0.0140928	0.00419099	0.0234469
DBP	UKB	1000	0.1	8.64347	0.0104241	0.000975271	0.0185959
DBP	UKB	1000	0.1	12.5337	0.011031	0.00147603	0.0192323
DBP	UKB	1000	0.1	18.1748	0.00831506	0.000450611	0.0156791
DBP	UKB	1000	0.1	26.3548	0.00893143	0.000341935	0.0166816
DBP	UKB	1000	0.1	38.2165	0.00595243	-0.00165757	0.0120334
DBP	UKB	1000	0.1	55.4168	0.000637792	-0.00246322	0.00271052
DBP	UKB	1000	0.1	80.3585	0.00304952	-0.00234244	0.00746294
DBP	UKB	1000	0.1	116.526	0.000736904	-0.00256721	0.00297397
DBP	UKB	2000	0.1	0.1	0.00168111	-0.00258023	0.00520078
DBP	UKB	2000	0.1	0.145008	0.00174413	-0.00304586	0.00508198
DBP	UKB	2000	0.1	0.210272	0.00190761	-0.0027853	0.00531952
DBP	UKB	2000	0.1	0.30491	0.00190578	-0.00278238	0.00532776
DBP	UKB	2000	0.1	0.442143	0.0025164	-0.00249902	0.00658533
DBP	UKB	2000	0.1	0.641141	0.00333872	-0.0019538	0.00781764
DBP	UKB	2000	0.1	0.929702	0.00520646	-0.00128141	0.0107241
DBP	UKB	2000	0.1	1.34814	0.00392848	-0.00146776	0.00901632
DBP	UKB	2000	0.1	1.9549	0.0069356	-0.000440472	0.0132313
DBP	UKB	2000	0.1	2.83476	0.00642518	-0.000974615	0.0129521
DBP	UKB	2000	0.1	4.11061	0.0189563	0.00687513	0.030541
DBP	UKB	2000	0.1	5.9607	0.0145419	0.00318206	0.0237853
DBP	UKB	2000	0.1	8.64347	0.0107781	0.00190753	0.0191507
DBP	UKB	2000	0.1	12.5337	0.0113893	0.00170751	0.0200456
DBP	UKB	2000	0.1	18.1748	0.00850685	0.000207078	0.0159245
DBP	UKB	2000	0.1	26.3548	0.00893143	0.000516392	0.0165961
DBP	UKB	2000	0.1	38.2165	0.00595243	-0.00099228	0.0125052
DBP	UKB	2000	0.1	55.4168	0.000637792	-0.00251161	0.00282886
DBP	UKB	2000	0.1	80.3585	0.00304952	-0.00244938	0.00768693
DBP	UKB	2000	0.1	116.526	0.000736904	-0.002427	0.00293787
DBP	UKB	5000	0.1	0.1	0.00195668	-0.00253913	0.00561522
DBP	UKB	5000	0.1	0.145008	0.00202393	-0.00222612	0.00575152
DBP	UKB	5000	0.1	0.210272	0.00224862	-0.00250332	0.00619219
DBP	UKB	5000	0.1	0.30491	0.00230684	-0.00271566	0.00627449
DBP	UKB	5000	0.1	0.442143	0.00288758	-0.00235037	0.00712289
DBP	UKB	5000	0.1	0.641141	0.00364157	-0.00211545	0.0084213
DBP	UKB	5000	0.1	0.929702	0.00545047	-0.00122198	0.0112552
DBP	UKB	5000	0.1	1.34814	0.00400818	-0.00182439	0.00891048
DBP	UKB	5000	0.1	1.9549	0.00702344	-0.00035359	0.013364
DBP	UKB	5000	0.1	2.83476	0.00653415	-0.0010977	0.0127752
DBP	UKB	5000	0.1	4.11061	0.0194631	0.00778673	0.0304276
DBP	UKB	5000	0.1	5.9607	0.0151522	0.00438387	0.0247078
DBP	UKB	5000	0.1	8.64347	0.0113464	0.00148053	0.0201421
DBP	UKB	5000	0.1	12.5337	0.0115677	0.00159524	0.0203709
DBP	UKB	5000	0.1	18.1748	0.00850685	0.000753157	0.0156829
DBP	UKB	5000	0.1	26.3548	0.00893143	0.000590024	0.0160626
DBP	UKB	5000	0.1	38.2165	0.00595243	-0.00134461	0.0122335
DBP	UKB	5000	0.1	55.4168	0.000637792	-0.00258884	0.00281097
DBP	UKB	5000	0.1	80.3585	0.00304952	-0.00205453	0.00745919
DBP	UKB	5000	0.1	116.526	0.000736904	-0.00241841	0.00288487
DBP	UKB	250	0.2	0.1	0.00261551	-0.00261526	0.00695245
DBP	UKB	250	0.2	0.145008	0.0026944	-0.0024989	0.00695892
DBP	UKB	250	0.2	0.210272	0.00278139	-0.00254484	0.00703603
DBP	UKB	250	0.2	0.30491	0.00262786	-0.00239416	0.00669652
DBP	UKB	250	0.2	0.442143	0.0031619	-0.00260627	0.00772119
DBP	UKB	250	0.2	0.641141	0.00430973	-0.00190299	0.00951358
DBP	UKB	250	0.2	0.929702	0.00659443	-6.53326e-05	0.0127345
DBP	UKB	250	0.2	1.34814	0.00580862	-0.000836713	0.0116415
DBP	UKB	250	0.2	1.9549	0.00749333	8.01324e-05	0.0145255
DBP	UKB	250	0.2	2.83476	0.00570896	-0.00133344	0.0116127
DBP	UKB	250	0.2	4.11061	0.0128523	0.00304942	0.0219521
DBP	UKB	250	0.2	5.9607	0.0108662	0.00150254	0.0195787
DBP	UKB	250	0.2	8.64347	0.00870699	0.000475538	0.0162339
DBP	UKB	250	0.2	12.5337	0.00748416	-0.000153111	0.0147394
DBP	UKB	250	0.2	18.1748	0.0077479	0.000218574	0.0149379
DBP	UKB	250	0.2	26.3548	0.00526862	-0.00129138	0.0111353
DBP	UKB	250	0.2	38.2165	0.00624645	-0.000478438	0.0127
DBP	UKB	250	0.2	55.4168	0.000637792	-0.00246397	0.00271553
DBP	UKB	250	0.2	80.3585	0.00304952	-0.00208159	0.00772419
DBP	UKB	250	0.2	116.526	0.000736904	-0.00199134	0.00299473
DBP	UKB	500	0.2	0.1	0.00230126	-0.0027431	0.00603294
DBP	UKB	500	0.2	0.145008	0.00237334	-0.00259436	0.00624608
DBP	UKB	500	0.2	0.210272	0.00250725	-0.00252781	0.00655613
DBP	UKB	500	0.2	0.30491	0.00241874	-0.00269904	0.00641425
DBP	UKB	500	0.2	0.442143	0.00287789	-0.0023807	0.00708637
DBP	UKB	500	0.2	0.641141	0.00415916	-0.00192664	0.00928097
DBP	UKB	500	0.2	0.929702	0.00642184	-0.000461043	0.0126401
DBP	UKB	500	0.2	1.34814	0.00539886	-0.0013805	0.0112646
DBP	UKB	500	0.2	1.9549	0.00717206	-0.000540766	0.0137643
DBP	UKB	500	0.2	2.83476	0.00563323	-0.00113929	0.0115243
DBP	UKB	500	0.2	4.11061	0.0145462	0.00445466	0.023853
DBP	UKB	500	0.2	5.9607	0.0130042	0.00276001	0.0227308
DBP	UKB	500	0.2	8.64347	0.01034	0.00114406	0.0184764
DBP	UKB	500	0.2	12.5337	0.00996282	0.000824746	0.0183578
DBP	UKB	500	0.2	18.1748	0.00901065	0.000784426	0.016627
DBP	UKB	500	0.2	26.3548	0.00703691	-0.000867336	0.0136956
DBP	UKB	500	0.2	38.2165	0.00543827	-0.00168075	0.0110669
DBP	UKB	500	0.2	55.4168	0.000637792	-0.00227351	0.00287906
DBP	UKB	500	0.2	80.3585	0.00304952	-0.00306556	0.00759255
DBP	UKB	500	0.2	116.526	0.000736904	-0.00237549	0.00279184
DBP	UKB	1000	0.2	0.1	0.00235334	-0.0023661	0.00622644
DBP	UKB	1000	0.2	0.145008	0.00243076	-0.00257073	0.0063385
DBP	UKB	1000	0.2	0.210272	0.00257895	-0.00297035	0.0066157
DBP	UKB	1000	0.2	0.30491	0.00248201	-0.00266699	0.00645191
DBP	UKB	1000	0.2	0.442143	0.00295111	-0.00211944	0.00712908
DBP	UKB	1000	0.2	0.641141	0.00416203	-0.00173496	0.00934636
DBP	UKB	1000	0.2	0.929702	0.00651442	-0.00102571	0.0128034
DBP	UKB	1000	0.2	1.34814	0.00558516	-0.00132134	0.0113993
DBP	UKB	1000	0.2	1.9549	0.00743528	0.000340322	0.0143154
DBP	UKB	1000	0.2	2.83476	0.00577941	-0.00102065	0.0121171
DBP	UKB	1000	0.2	4.11061	0.0157848	0.00509702	0.0256926
DBP	UKB	1000	0.2	5.9607	0.0143141	0.0037707	0.0239217
DBP	UKB	1000	0.2	8.64347	0.0114737	0.00182633	0.0198361
DBP	UKB	1000	0.2	12.5337	0.0103874	0.00112316	0.0183324
DBP	UKB	1000	0.2	18.1748	0.00960233	0.00117858	0.0175483
DBP	UKB	1000	0.2	26.3548	0.00775622	4.29012e-05	0.0146214
DBP	UKB	1000	0.2	38.2165	0.00543827	-0.00156737	0.0111579
DBP	UKB	1000	0.2	55.4168	0.000637792	-0.00260406	0.00265202
DBP	UKB	1000	0.2	80.3585	0.00304952	-0.00229226	0.00737487
DBP	UKB	1000	0.2	116.526	0.000736904	-0.0024509	0.00289565
DBP	UKB	2500	0.2	0.1	0.00235131	-0.00294483	0.00617861
DBP	UKB	2500	0.2	0.145008	0.00242447	-0.00259392	0.00633938
DBP	UKB	2500	0.2	0.210272	0.00260089	-0.00255327	0.00675293
DBP	UKB	2500	0.2	0.30491	0.00254631	-0.00252511	0.00662817
DBP	UKB	2500	0.2	0.442143	0.00300928	-0.00205314	0.0073264
DBP	UKB	2500	0.2	0.641141	0.00418795	-0.00181518	0.00896874
DBP	UKB	2500	0.2	0.929702	0.00651929	-0.000691082	0.0128617
DBP	UKB	2500	0.2	1.34814	0.00555578	-0.00124861	0.0112719
DBP	UKB	2500	0.2	1.9549	0.00740339	-0.000109791	0.0143274
DBP	UKB	2500	0.2	2.83476	0.00571123	-0.00117153	0.0117848
DBP	UKB	2500	0.2	4.11061	0.0157351	0.00491908	0.0256718
DBP	UKB	2500	0.2	5.9607	0.014988	0.00401381	0.0251015
DBP	UKB	2500	0.2	8.64347	0.012291	0.00255052	0.0212361
DBP	UKB	2500	0.2	12.5337	0.0111119	0.00136647	0.0196058
DBP	UKB	2500	0.2	18.1748	0.0101863	0.000719908	0.0178765
DBP	UKB	2500	0.2	26.3548	0.00775622	-0.000259216	0.0146351
DBP	UKB	2500	0.2	38.2165	0.00543827	-0.00179824	0.0113557
DBP	UKB	2500	0.2	55.4168	0.000637792	-0.00249481	0.00280692
[truncated: 1,363 more rows]
