# Supplementary material for: An Integrative Polygenic and Epigenetic Risk Score for Overweight-related Hypertension in Chinese Population
Source: Genomics Proteomics Bioinformatics. 2025 Jun 16;23(5):qzaf048. doi: 10.1093/gpbjnl/qzaf048 (PMC12854722; doi:10.1093/gpbjnl/qzaf048)
Supplement: qzaf048_Supplementary_Data [file qzaf048_supplementary_data.zip › Table S8.xlsx]

## Sheet: Table S8
Table S8 Fine tuning of the hyperparameters conducted for LDpred2 in PRS tuning set
Trait	GWAS	p	h2	Sparse	R2 (%)	95% CI lower	95% CI upper
BMI	BBJ	0.003	0.1116	FALSE	0.0211242	0.00911294	0.0323978
BMI	BBJ	0.01	0.1116	FALSE	0.027177	0.0134975	0.0397616
BMI	BBJ	0.03	0.1116	FALSE	0.0331536	0.0188602	0.0474464
BMI	BBJ	0.1	0.1116	FALSE	0.0340639	0.0187319	0.0485327
BMI	BBJ	0.3	0.1116	FALSE	0.0343088	0.0183548	0.0485476
BMI	BBJ	1	0.1116	FALSE	0.0330076	0.0185701	0.0463054
BMI	BBJ	0.003	0.1116	TRUE	0.0181494	0.00677195	0.0287684
BMI	BBJ	0.01	0.1116	TRUE	0.0244128	0.0108583	0.0362855
BMI	BBJ	0.03	0.1116	TRUE	0.0311099	0.0156322	0.0451425
BMI	BBJ	0.1	0.1116	TRUE	0.033223	0.0180264	0.0469409
BMI	BBJ	0.3	0.1116	TRUE	0.0331219	0.016877	0.0477812
BMI	BBJ	1	0.1116	TRUE	0.0322754	0.0169063	0.0454406
BMI	UKB	0.003	0.1869	FALSE	0.00234254	-0.00266379	0.00653391
BMI	UKB	0.01	0.1869	FALSE	0.00616023	-0.000996963	0.012576
BMI	UKB	0.03	0.1869	FALSE	0.0109939	0.00116178	0.0197003
BMI	UKB	0.1	0.1869	FALSE	0.016804	0.00513958	0.0279408
BMI	UKB	0.3	0.1869	FALSE	0.0176684	0.0059133	0.0287625
BMI	UKB	1	0.1869	FALSE	0.0174946	0.00551429	0.0291722
BMI	UKB	0.003	0.1869	TRUE	0.00239244	-0.00235773	0.00612449
BMI	UKB	0.01	0.1869	TRUE	0.00507863	-0.00168325	0.0106303
BMI	UKB	0.03	0.1869	TRUE	0.00872802	-0.000244101	0.0166947
BMI	UKB	0.1	0.1869	TRUE	0.0155218	0.00399853	0.0262441
BMI	UKB	0.3	0.1869	TRUE	0.0163866	0.00431522	0.0275511
BMI	UKB	1	0.1869	TRUE	0.0169879	0.00400982	0.0279508
DBP	BBJ	0.003	0.0402	FALSE	0.00965325	0.000454868	0.0179453
DBP	BBJ	0.01	0.0402	FALSE	0.0118839	0.00189368	0.0210421
DBP	BBJ	0.03	0.0402	FALSE	0.010158	0.00084329	0.0185439
DBP	BBJ	0.1	0.0402	FALSE	0.00831795	-0.000502516	0.0162017
DBP	BBJ	0.3	0.0402	FALSE	0.00781533	-0.000609839	0.0151428
DBP	BBJ	1	0.0402	FALSE	0.00736201	-0.00132877	0.0146513
DBP	BBJ	0.003	0.0402	TRUE	0.00956138	0.000179035	0.0174306
DBP	BBJ	0.01	0.0402	TRUE	0.0114519	0.00175121	0.0202182
DBP	BBJ	0.03	0.0402	TRUE	0.0102649	0.00108379	0.0184885
DBP	BBJ	0.1	0.0402	TRUE	0.00899755	0.000102893	0.0169617
DBP	BBJ	0.3	0.0402	TRUE	0.00834055	-0.000211916	0.0156494
DBP	BBJ	1	0.0402	TRUE	0.00752661	-0.000750761	0.0149362
DBP	UKB	0.003	0.1463	FALSE	0.00694574	-0.000860369	0.0133995
DBP	UKB	0.01	0.1463	FALSE	0.00781188	-0.00104144	0.0149709
DBP	UKB	0.03	0.1463	FALSE	0.010362	0.000608094	0.0191983
DBP	UKB	0.1	0.1463	FALSE	0.0104838	0.000433838	0.0195595
DBP	UKB	0.3	0.1463	FALSE	0.00989004	0.000653512	0.0185561
DBP	UKB	1	0.1463	FALSE	0.00685001	-0.00096511	0.0135698
DBP	UKB	0.003	0.1463	TRUE	0.00631674	-0.0012201	0.0126919
DBP	UKB	0.01	0.1463	TRUE	0.00916503	5.79433e-05	0.0171011
DBP	UKB	0.03	0.1463	TRUE	0.00909424	4.19938e-05	0.0174672
DBP	UKB	0.1	0.1463	TRUE	0.0109574	0.000900443	0.0197884
DBP	UKB	0.3	0.1463	TRUE	0.0101119	0.000278151	0.0188549
DBP	UKB	1	0.1463	TRUE	0.00785073	-0.00064002	0.015137
SBP	BBJ	0.003	0.0497	FALSE	0.00797153	-0.000698216	0.0152676
SBP	BBJ	0.01	0.0497	FALSE	0.0120415	0.0021727	0.0210237
SBP	BBJ	0.03	0.0497	FALSE	0.0148363	0.00498184	0.0244077
SBP	BBJ	0.1	0.0497	FALSE	0.0157627	0.00402075	0.0253508
SBP	BBJ	0.3	0.0497	FALSE	0.0154292	0.00437091	0.0253635
SBP	BBJ	1	0.0497	FALSE	0.0154494	0.00463959	0.0253129
SBP	BBJ	0.003	0.0497	TRUE	0.00712248	-0.00117075	0.013789
SBP	BBJ	0.01	0.0497	TRUE	0.0111102	0.000999949	0.0199268
SBP	BBJ	0.03	0.0497	TRUE	0.0137337	0.00387415	0.0227542
SBP	BBJ	0.1	0.0497	TRUE	0.014291	0.00336598	0.0238357
SBP	BBJ	0.3	0.0497	TRUE	0.0143307	0.00384423	0.0237009
SBP	BBJ	1	0.0497	TRUE	0.0153967	0.00460092	0.0254051
SBP	UKB	0.003	0.1458	FALSE	0.00943026	0.000238374	0.0177736
SBP	UKB	0.01	0.1458	FALSE	0.00858541	-0.000665335	0.0167178
SBP	UKB	0.03	0.1458	FALSE	0.0114038	0.00154082	0.0208259
SBP	UKB	0.1	0.1458	FALSE	0.0114871	0.00128141	0.0201637
SBP	UKB	0.3	0.1458	FALSE	0.010019	0.000677439	0.0184872
SBP	UKB	1	0.1458	FALSE	0.00772538	-0.000488084	0.0151807
SBP	UKB	0.003	0.1458	TRUE	0.00761851	-0.000857315	0.0153741
SBP	UKB	0.01	0.1458	TRUE	0.00826936	-0.000181865	0.0159355
SBP	UKB	0.03	0.1458	TRUE	0.0104992	0.00060714	0.0190065
SBP	UKB	0.1	0.1458	TRUE	0.0123966	0.00210193	0.0226854
SBP	UKB	0.3	0.1458	TRUE	0.01193	0.00222998	0.0212198
SBP	UKB	1	0.1458	TRUE	0.00793975	-0.00047483	0.0155269
Note: PRSs were constructed using GWAS summary data from either UKB or BBJ with the LDpred2 method for BMI, DBP, and SBP. SNP heritability (h2) was estimated using linkage disequilibrium score regression, and the proportion of causal variants (p) was set within [0.003, 0.01, 0.03, 0.1, 0.3, 1]. The parameter sparse was set to [FALSE, TRUE] to indicate whether a sparse model was applied. The trait…
