# Supplementary material for: An Integrative Polygenic and Epigenetic Risk Score for Overweight-related Hypertension in Chinese Population
Source: Genomics Proteomics Bioinformatics. 2025 Jun 16;23(5):qzaf048. doi: 10.1093/gpbjnl/qzaf048 (PMC12854722; doi:10.1093/gpbjnl/qzaf048)
Supplement: qzaf048_Supplementary_Data [file qzaf048_supplementary_data.zip › Table S9.xlsx]

## Sheet: Table S9
Table S9 Fine tuning of the hyperparameters conducted for lassosum in PRS tuning set
Trait	GWAS	lambda	delta	R2 (%)	95% CI lower	95% CI upper
BMI	BBJ	0.035745	0.001	0.000940822	-0.00270807	0.0034569
BMI	BBJ	0.0283933	0.001	0.000975547	-0.00235135	0.00337072
BMI	BBJ	0.0225536	0.001	0.0011371	-0.00204466	0.00359244
BMI	BBJ	0.0179149	0.001	0.0007522	-0.00207157	0.00290276
BMI	BBJ	0.0142303	0.001	0.00163331	-0.0022363	0.00478228
BMI	BBJ	0.0113036	0.001	0.00356961	-0.00211853	0.00819264
BMI	BBJ	0.00897874	0.001	0.0100597	0.00149552	0.0179588
BMI	BBJ	0.00713207	0.001	0.0165903	0.00546529	0.0269505
BMI	BBJ	0.0056652	0.001	0.020054	0.00832643	0.0312497
BMI	BBJ	0.00450003	0.001	0.0216651	0.00931293	0.0334361
BMI	BBJ	0.0035745	0.001	0.0225081	0.00931748	0.0342598
BMI	BBJ	0.00283933	0.001	NA	NA	NA
BMI	BBJ	0.00225536	0.001	NA	NA	NA
BMI	BBJ	0.00179149	0.001	NA	NA	NA
BMI	BBJ	0.00142303	0.001	0.00482875	-0.00146782	0.0100881
BMI	BBJ	0.00113036	0.001	0.023458	0.0112445	0.0344368
BMI	BBJ	0.000897874	0.001	0.0225935	0.0108256	0.0334795
BMI	BBJ	0.000713207	0.001	0.0221914	0.0104614	0.0332052
BMI	BBJ	0.00056652	0.001	0.0219328	0.00954503	0.032891
BMI	BBJ	0.000450003	0.001	0.0218121	0.00992577	0.0326892
BMI	BBJ	0.035745	0.01	0.000953789	-0.00253707	0.00335939
BMI	BBJ	0.0283933	0.01	0.000982369	-0.00245505	0.00354641
BMI	BBJ	0.0225536	0.01	0.00114627	-0.00224709	0.00386289
BMI	BBJ	0.0179149	0.01	0.000777834	-0.00209055	0.00275596
BMI	BBJ	0.0142303	0.01	0.00168693	-0.00214897	0.00470441
BMI	BBJ	0.0113036	0.01	0.00360881	-0.00180911	0.00817161
BMI	BBJ	0.00897874	0.01	0.0100186	0.00129088	0.0176338
BMI	BBJ	0.00713207	0.01	0.0167077	0.00515411	0.0268213
BMI	BBJ	0.0056652	0.01	0.0201757	0.00817694	0.0313494
BMI	BBJ	0.00450003	0.01	0.0219052	0.00868694	0.0333723
BMI	BBJ	0.0035745	0.01	0.0226886	0.00971705	0.0349603
BMI	BBJ	0.00283933	0.01	NA	NA	NA
BMI	BBJ	0.00225536	0.01	NA	NA	NA
BMI	BBJ	0.00179149	0.01	NA	NA	NA
BMI	BBJ	0.00142303	0.01	0.00701493	-0.000487448	0.0134488
BMI	BBJ	0.00113036	0.01	0.0235631	0.0109788	0.0351017
BMI	BBJ	0.000897874	0.01	0.02269	0.0111097	0.033882
BMI	BBJ	0.000713207	0.01	0.0222892	0.00979989	0.0331956
BMI	BBJ	0.00056652	0.01	0.0220398	0.0102553	0.0335106
BMI	BBJ	0.000450003	0.01	0.021917	0.00919305	0.032862
BMI	BBJ	0.035745	0.1	0.000955002	-0.00286616	0.0036312
BMI	BBJ	0.0283933	0.1	0.000957767	-0.00274333	0.00333847
BMI	BBJ	0.0225536	0.1	0.00119867	-0.00219541	0.00371689
BMI	BBJ	0.0179149	0.1	0.000842054	-0.00215001	0.00302631
BMI	BBJ	0.0142303	0.1	0.00179238	-0.00245017	0.0050577
BMI	BBJ	0.0113036	0.1	0.00368541	-0.00151811	0.00833005
BMI	BBJ	0.00897874	0.1	0.0100854	0.00125891	0.0182046
BMI	BBJ	0.00713207	0.1	0.0170415	0.00570507	0.0275827
BMI	BBJ	0.0056652	0.1	0.0208933	0.00875271	0.0320198
BMI	BBJ	0.00450003	0.1	0.0230345	0.0104145	0.035005
BMI	BBJ	0.0035745	0.1	0.0238937	0.0104438	0.0360931
BMI	BBJ	0.00283933	0.1	NA	NA	NA
BMI	BBJ	0.00225536	0.1	NA	NA	NA
BMI	BBJ	0.00179149	0.1	NA	NA	NA
BMI	BBJ	0.00142303	0.1	0.0202021	0.00841101	0.0309209
BMI	BBJ	0.00113036	0.1	0.0245137	0.0110285	0.0364165
BMI	BBJ	0.000897874	0.1	0.0236155	0.0112264	0.0350854
BMI	BBJ	0.000713207	0.1	0.0231978	0.0104103	0.0344679
BMI	BBJ	0.00056652	0.1	0.0229993	0.0104908	0.0347273
BMI	BBJ	0.000450003	0.1	0.0229038	0.0104878	0.0344825
BMI	BBJ	0.035745	1	0.000901048	-0.00254518	0.00330258
BMI	BBJ	0.0283933	1	0.000933686	-0.00281976	0.00345743
BMI	BBJ	0.0225536	1	0.00157925	-0.00238645	0.00461953
BMI	BBJ	0.0179149	1	0.0012474	-0.00248504	0.0038748
BMI	BBJ	0.0142303	1	0.00225545	-0.00212205	0.0059988
BMI	BBJ	0.0113036	1	0.00424972	-0.00184185	0.00944753
BMI	BBJ	0.00897874	1	0.0101548	0.00126876	0.0182358
BMI	BBJ	0.00713207	1	0.0178166	0.00592488	0.0289412
BMI	BBJ	0.0056652	1	0.0236636	0.010696	0.0357386
BMI	BBJ	0.00450003	1	0.026585	0.0126763	0.0396267
BMI	BBJ	0.0035745	1	0.0277435	0.0127588	0.0410391
BMI	BBJ	0.00283933	1	0.0294971	0.0142479	0.0431629
BMI	BBJ	0.00225536	1	0.029053	0.0140765	0.0425842
BMI	BBJ	0.00179149	1	0.0310218	0.0162972	0.0447192
BMI	BBJ	0.00142303	1	0.0306551	0.0158085	0.0440995
BMI	BBJ	0.00113036	1	0.0300858	0.0157871	0.0436215
BMI	BBJ	0.000897874	1	0.0295444	0.0157201	0.0426695
BMI	BBJ	0.000713207	1	0.0290286	0.0150814	0.0419604
BMI	BBJ	0.00056652	1	0.0285077	0.013417	0.0417807
BMI	BBJ	0.000450003	1	0.0282349	0.0145434	0.0407914
BMI	UKB	0.0451548	0.001	0.000934982	-0.00258493	0.00342371
BMI	UKB	0.0358678	0.001	0.000934982	-0.00286062	0.00357463
BMI	UKB	0.0284908	0.001	0.00208069	-0.00285337	0.00603156
BMI	UKB	0.022631	0.001	0.00258565	-0.00293257	0.00689817
BMI	UKB	0.0179765	0.001	0.00297642	-0.00243512	0.00770081
BMI	UKB	0.0142792	0.001	0.00299398	-0.00263463	0.00775166
BMI	UKB	0.0113424	0.001	0.00220505	-0.00254661	0.00591918
BMI	UKB	0.00900957	0.001	0.00202843	-0.00239476	0.00559852
BMI	UKB	0.00715656	0.001	0.00260599	-0.00220786	0.00671149
BMI	UKB	0.00568466	0.001	0.00293178	-0.00258462	0.00722579
BMI	UKB	0.00451548	0.001	0.00304452	-0.00205776	0.00752855
BMI	UKB	0.00358678	0.001	0.00350898	-0.001844	0.0084461
BMI	UKB	0.00284908	0.001	0.00530063	-0.00164977	0.0111758
BMI	UKB	0.0022631	0.001	0.00690447	-0.00129779	0.0139339
BMI	UKB	0.00179765	0.001	0.00792738	-0.000739069	0.0155935
BMI	UKB	0.00142792	0.001	0.00909303	-0.000164742	0.0174176
BMI	UKB	0.00113424	0.001	0.0098539	-0.000459331	0.0193119
BMI	UKB	0.000900957	0.001	0.0097268	-0.000288691	0.0186666
BMI	UKB	0.000715656	0.001	0.0077506	-0.00120868	0.0154449
BMI	UKB	0.000568466	0.001	0.010626	0.00159582	0.0196766
BMI	UKB	0.0451548	0.01	0.000934982	-0.00274823	0.00334435
BMI	UKB	0.0358678	0.01	0.000934982	-0.00296985	0.00333902
BMI	UKB	0.0284908	0.01	0.00209828	-0.00282528	0.006106
BMI	UKB	0.022631	0.01	0.00268719	-0.00292848	0.007086
BMI	UKB	0.0179765	0.01	0.00310846	-0.0025828	0.00782431
BMI	UKB	0.0142792	0.01	0.00317308	-0.00284346	0.00782695
BMI	UKB	0.0113424	0.01	0.00234685	-0.00289294	0.00625687
BMI	UKB	0.00900957	0.01	0.00216525	-0.00202845	0.00566618
BMI	UKB	0.00715656	0.01	0.00290059	-0.00236501	0.00694081
BMI	UKB	0.00568466	0.01	0.00328959	-0.00237951	0.00774953
BMI	UKB	0.00451548	0.01	0.00340036	-0.00187552	0.00784379
BMI	UKB	0.00358678	0.01	0.00380044	-0.00267554	0.00891891
BMI	UKB	0.00284908	0.01	0.00570546	-0.00174114	0.0117595
BMI	UKB	0.0022631	0.01	0.0072012	-0.000860857	0.0144023
BMI	UKB	0.00179765	0.01	0.00818313	-0.000406271	0.0160247
BMI	UKB	0.00142792	0.01	0.00938551	-0.000431952	0.017936
BMI	UKB	0.00113424	0.01	0.0102425	-8.64834e-05	0.01946
BMI	UKB	0.000900957	0.01	0.010138	-0.000450255	0.0193566
BMI	UKB	0.000715656	0.01	0.00901703	-0.000921926	0.0176493
BMI	UKB	0.000568466	0.01	0.0106693	0.000230292	0.0199686
BMI	UKB	0.0451548	0.1	0.000934982	-0.00258836	0.00344657
BMI	UKB	0.0358678	0.1	0.00114799	-0.00277697	0.00411763
BMI	UKB	0.0284908	0.1	0.00237982	-0.00275137	0.00651641
BMI	UKB	0.022631	0.1	0.002742	-0.00282534	0.0070146
BMI	UKB	0.0179765	0.1	0.0032212	-0.00243489	0.0080766
BMI	UKB	0.0142792	0.1	0.00296986	-0.00283577	0.00754798
BMI	UKB	0.0113424	0.1	0.00204848	-0.00226746	0.00579762
BMI	UKB	0.00900957	0.1	0.00214128	-0.00209285	0.0056434
BMI	UKB	0.00715656	0.1	0.00296701	-0.00223419	0.00721067
BMI	UKB	0.00568466	0.1	0.00325918	-0.0025454	0.0076666
BMI	UKB	0.00451548	0.1	0.00330342	-0.00252325	0.0080377
BMI	UKB	0.00358678	0.1	0.00380561	-0.00226169	0.00914621
BMI	UKB	0.00284908	0.1	0.00592566	-0.00168826	0.0124348
BMI	UKB	0.0022631	0.1	0.00773999	-0.000964618	0.0152178
BMI	UKB	0.00179765	0.1	0.00907028	-0.000547668	0.0177308
BMI	UKB	0.00142792	0.1	0.0103834	-0.000657805	0.0190969
BMI	UKB	0.00113424	0.1	0.0114109	0.000536077	0.0212579
BMI	UKB	0.000900957	0.1	0.0111665	0.00112786	0.020706
BMI	UKB	0.000715656	0.1	0.0111237	0.000425048	0.0203941
BMI	UKB	0.000568466	0.1	0.0112172	0.000992145	0.0202625
BMI	UKB	0.0451548	1	0.00117914	-0.00289848	0.00393947
BMI	UKB	0.0358678	1	0.00118854	-0.0028519	0.00407191
BMI	UKB	0.0284908	1	0.00222615	-0.00254687	0.00625981
BMI	UKB	0.022631	1	0.00252639	-0.00292752	0.00692239
BMI	UKB	0.0179765	1	0.00296433	-0.00289407	0.00767186
BMI	UKB	0.0142792	1	0.00266583	-0.00261778	0.00694745
BMI	UKB	0.0113424	1	0.00237712	-0.00255688	0.00610592
BMI	UKB	0.00900957	1	0.00273165	-0.00231302	0.00703026
BMI	UKB	0.00715656	1	0.00329741	-0.00216987	0.00799749
BMI	UKB	0.00568466	1	0.00352604	-0.00233249	0.00835339
BMI	UKB	0.00451548	1	0.00376237	-0.00228599	0.00892479
BMI	UKB	0.00358678	1	0.00483166	-0.00215743	0.0102598
BMI	UKB	0.00284908	1	0.00724234	-0.00125225	0.0144893
BMI	UKB	0.0022631	1	0.00986395	-0.000103777	0.0185595
BMI	UKB	0.00179765	1	0.0120624	0.000979102	0.0221519
BMI	UKB	0.00142792	1	0.0137241	0.00193472	0.0242272
BMI	UKB	0.00113424	1	0.0126274	0.00166317	0.0225519
BMI	UKB	0.000900957	1	0.0131822	0.00235166	0.0233442
BMI	UKB	0.000715656	1	0.0133833	0.0020895	0.0234601
BMI	UKB	0.000568466	1	0.0136141	0.00229733	0.0243051
DBP	BBJ	0.0236756	0.001	1.41425e-05	-0.00171542	0.000778376
DBP	BBJ	0.0188062	0.001	2.07041e-05	-0.00173737	0.000857073
DBP	BBJ	0.0149383	0.001	0.00188821	-0.00255439	0.0056622
DBP	BBJ	0.0118659	0.001	0.00432295	-0.00216288	0.00939941
DBP	BBJ	0.00942543	0.001	0.00583365	-0.00118378	0.0119929
DBP	BBJ	0.00748689	0.001	0.0100865	0.000927094	0.0186401
DBP	BBJ	0.00594705	0.001	0.0128307	0.00203632	0.0223066
DBP	BBJ	0.00472391	0.001	0.0125644	0.00213213	0.0219956
DBP	BBJ	0.00375233	0.001	0.0122626	0.00229659	0.0213143
DBP	BBJ	0.00298058	0.001	NA	NA	NA
DBP	BBJ	0.00236756	0.001	NA	NA	NA
DBP	BBJ	0.00188062	0.001	NA	NA	NA
DBP	BBJ	0.00149383	0.001	NA	NA	NA
DBP	BBJ	0.00118659	0.001	0.0109064	0.001568	0.019421
DBP	BBJ	0.000942543	0.001	0.0103421	0.000971356	0.0188163
DBP	BBJ	0.000748689	0.001	0.00984446	0.00121694	0.0178189
DBP	BBJ	0.000594705	0.001	0.00945846	0.00113684	0.01686
DBP	BBJ	0.000472391	0.001	0.00928089	0.000868703	0.0170145
DBP	BBJ	0.000375233	0.001	0.00921821	0.000631945	0.0170741
DBP	BBJ	0.000298058	0.001	0.0091518	0.000279457	0.0169272
DBP	BBJ	0.0236756	0.01	2.15127e-05	-0.00170094	0.000848704
DBP	BBJ	0.0188062	0.01	1.90224e-05	-0.00168104	0.000918998
DBP	BBJ	0.0149383	0.01	0.00189034	-0.00260725	0.00550133
DBP	BBJ	0.0118659	0.01	0.00422904	-0.0021823	0.00958807
DBP	BBJ	0.00942543	0.01	0.00575517	-0.000998654	0.0119671
DBP	BBJ	0.00748689	0.01	0.0100339	0.000293554	0.0184406
DBP	BBJ	0.00594705	0.01	0.012797	0.00142548	0.0228199
DBP	BBJ	0.00472391	0.01	0.0125226	0.00209902	0.0221386
DBP	BBJ	0.00375233	0.01	0.0122059	0.00253151	0.0208848
DBP	BBJ	0.00298058	0.01	NA	NA	NA
DBP	BBJ	0.00236756	0.01	NA	NA	NA
DBP	BBJ	0.00188062	0.01	NA	NA	NA
DBP	BBJ	0.00149383	0.01	0.00257528	-0.00231866	0.00647792
DBP	BBJ	0.00118659	0.01	0.0109127	0.00158558	0.0192019
DBP	BBJ	0.000942543	0.01	0.0103471	0.00127541	0.018401
DBP	BBJ	0.000748689	0.01	0.00985499	0.00121567	0.0177838
DBP	BBJ	0.000594705	0.01	0.00946473	0.00113435	0.0172317
DBP	BBJ	0.000472391	0.01	0.00928304	0.000953083	0.0168237
DBP	BBJ	0.000375233	0.01	0.00921279	0.000694652	0.0168188
DBP	BBJ	0.000298058	0.01	0.00914845	0.000476322	0.0167732
DBP	BBJ	0.0236756	0.1	2.47139e-05	-0.00164706	0.000801459
DBP	BBJ	0.0188062	0.1	1.70276e-05	-0.00175524	0.000981751
DBP	BBJ	0.0149383	0.1	0.0018146	-0.00261653	0.00549845
DBP	BBJ	0.0118659	0.1	0.00363118	-0.00206361	0.00854557
DBP	BBJ	0.00942543	0.1	0.00534036	-0.00139005	0.0111205
DBP	BBJ	0.00748689	0.1	0.0100435	0.000661241	0.0185667
DBP	BBJ	0.00594705	0.1	0.0129024	0.00229121	0.0228946
DBP	BBJ	0.00472391	0.1	0.0124569	0.00207712	0.0218072
DBP	BBJ	0.00375233	0.1	0.0121102	0.00251717	0.0211194
DBP	BBJ	0.00298058	0.1	0.011399	0.00224402	0.0201887
DBP	BBJ	0.00236756	0.1	NA	NA	NA
DBP	BBJ	0.00188062	0.1	NA	NA	NA
DBP	BBJ	0.00149383	0.1	0.00275241	-0.00215397	0.0068013
DBP	BBJ	0.00118659	0.1	0.0109712	0.00169907	0.0199776
DBP	BBJ	0.000942543	0.1	0.010448	0.00135999	0.0188657
DBP	BBJ	0.000748689	0.1	0.00994281	0.000956072	0.0178149
DBP	BBJ	0.000594705	0.1	0.00954567	0.000899464	0.0171872
DBP	BBJ	0.000472391	0.1	0.00933371	0.000330535	0.0169002
DBP	BBJ	0.000375233	0.1	0.00922194	0.000934894	0.0165154
DBP	BBJ	0.000298058	0.1	0.00915279	0.000399101	0.0166548
DBP	BBJ	0.0236756	1	2.82267e-05	-0.00186032	0.000882587
DBP	BBJ	0.0188062	1	6.60415e-06	-0.00169173	0.000785314
DBP	BBJ	0.0149383	1	0.00120574	-0.00249367	0.00394348
DBP	BBJ	0.0118659	1	0.00277656	-0.00272668	0.00695951
DBP	BBJ	0.00942543	1	0.00532126	-0.00159422	0.0109991
DBP	BBJ	0.00748689	1	0.00963601	-0.000141067	0.0175914
DBP	BBJ	0.00594705	1	0.0119194	0.000707765	0.0214787
DBP	BBJ	0.00472391	1	0.0123909	0.00276067	0.0216259
DBP	BBJ	0.00375233	1	0.0130881	0.00294309	0.0225134
DBP	BBJ	0.00298058	1	0.0131506	0.00267665	0.0229688
DBP	BBJ	0.00236756	1	0.0135426	0.00303052	0.0232588
DBP	BBJ	0.00188062	1	0.0119726	0.00187205	0.0206636
DBP	BBJ	0.00149383	1	0.0113064	0.00135774	0.0201851
DBP	BBJ	0.00118659	1	0.0106407	0.00132608	0.0192232
DBP	BBJ	0.000942543	1	0.0103101	0.00146926	0.01857
DBP	BBJ	0.000748689	1	0.0101153	0.000802935	0.0182486
DBP	BBJ	0.000594705	1	0.00991733	0.000668532	0.0182202
DBP	BBJ	0.000472391	1	0.00973113	0.000419876	0.0174721
DBP	BBJ	0.000375233	1	0.00959591	0.000858276	0.0173797
DBP	BBJ	0.000298058	1	0.00950472	0.000916663	0.0176661
DBP	UKB	0.0273153	0.001	0.00096391	-0.00265813	0.00337182
DBP	UKB	0.0216973	0.001	0.00114541	-0.00236103	0.00375629
DBP	UKB	0.0172348	0.001	0.00329557	-0.00262685	0.0080745
DBP	UKB	0.0136901	0.001	0.00432162	-0.00205603	0.00974307
DBP	UKB	0.0108744	0.001	0.00458391	-0.00195621	0.0101156
DBP	UKB	0.00863784	0.001	0.00555445	-0.00113137	0.0116646
DBP	UKB	0.00686128	0.001	0.00746907	-0.0010249	0.0146473
DBP	UKB	0.00545011	0.001	0.00822008	-0.00078347	0.0160571
DBP	UKB	0.00432918	0.001	0.00768257	-0.00106381	0.0149196
DBP	UKB	0.00343879	0.001	0.00821074	0.000227081	0.0159835
DBP	UKB	0.00273153	0.001	0.00760808	-0.00123444	0.0150173
DBP	UKB	0.00216973	0.001	0.00695661	-0.000926795	0.0139951
DBP	UKB	0.00172348	0.001	0.0055816	-0.00181815	0.0118373
DBP	UKB	0.00136901	0.001	0.0042534	-0.00229747	0.00981035
DBP	UKB	0.00108744	0.001	0.00274146	-0.00266056	0.00711093
DBP	UKB	0.000863784	0.001	0.00156834	-0.0028631	0.00490388
DBP	UKB	0.000686128	0.001	NA	NA	NA
DBP	UKB	0.000545011	0.001	0.000952826	-0.00265411	0.00353373
DBP	UKB	0.000432918	0.001	0.000829774	-0.00248014	0.00321291
DBP	UKB	0.000343879	0.001	0.000704801	-0.00235181	0.00281169
DBP	UKB	0.0273153	0.01	0.00096391	-0.00239165	0.00346436
DBP	UKB	0.0216973	0.01	0.00116006	-0.00246178	0.00381544
DBP	UKB	0.0172348	0.01	0.00332356	-0.00245084	0.00788518
DBP	UKB	0.0136901	0.01	0.00439288	-0.0019876	0.00978431
DBP	UKB	0.0108744	0.01	0.00464087	-0.00181057	0.0104238
DBP	UKB	0.00863784	0.01	0.00574526	-0.00136374	0.0122973
DBP	UKB	0.00686128	0.01	0.00770709	-0.000496075	0.015137
DBP	UKB	0.00545011	0.01	0.00840926	-0.000310407	0.0161647
DBP	UKB	0.00432918	0.01	0.00774648	-0.000630916	0.0153653
DBP	UKB	0.00343879	0.01	0.00834552	-0.00020906	0.0159046
DBP	UKB	0.00273153	0.01	0.00776975	-0.000730622	0.015184
DBP	UKB	0.00216973	0.01	0.00701243	-0.000840591	0.0140203
DBP	UKB	0.00172348	0.01	0.00561423	-0.00160253	0.0120756
DBP	UKB	0.00136901	0.01	0.00426415	-0.00212055	0.0101282
DBP	UKB	0.00108744	0.01	0.00286928	-0.00261536	0.00723433
DBP	UKB	0.000863784	0.01	0.00174615	-0.00289158	0.00503216
DBP	UKB	0.000686128	0.01	0.00122053	-0.00284109	0.00402428
DBP	UKB	0.000545011	0.01	0.000965302	-0.00241371	0.0035011
DBP	UKB	0.000432918	0.01	0.00084147	-0.00247464	0.00318696
DBP	UKB	0.000343879	0.01	0.000718443	-0.00268757	0.00292034
DBP	UKB	0.0273153	0.1	0.00095525	-0.00245624	0.00326762
DBP	UKB	0.0216973	0.1	0.00139892	-0.00272223	0.00435713
DBP	UKB	0.0172348	0.1	0.00381992	-0.0023738	0.00884716
DBP	UKB	0.0136901	0.1	0.00491404	-0.00203858	0.010764
DBP	UKB	0.0108744	0.1	0.00510341	-0.00237212	0.0111051
DBP	UKB	0.00863784	0.1	0.0061468	-0.00198943	0.012708
DBP	UKB	0.00686128	0.1	0.00824726	-0.000451554	0.0157701
DBP	UKB	0.00545011	0.1	0.00841682	-0.00106259	0.0164364
DBP	UKB	0.00432918	0.1	0.0078113	-0.000864251	0.0152497
DBP	UKB	0.00343879	0.1	0.00845565	0.000318399	0.0162488
DBP	UKB	0.00273153	0.1	0.00786192	-0.000973103	0.0153896
DBP	UKB	0.00216973	0.1	0.00720285	-0.000905415	0.014416
DBP	UKB	0.00172348	0.1	0.00580069	-0.0016756	0.0124711
DBP	UKB	0.00136901	0.1	0.00461121	-0.00191844	0.0102841
DBP	UKB	0.00108744	0.1	0.00342007	-0.00233496	0.0084423
DBP	UKB	0.000863784	0.1	0.00253085	-0.00273076	0.0066728
DBP	UKB	0.000686128	0.1	0.00127262	-0.00287936	0.0041346
DBP	UKB	0.000545011	0.1	0.00107466	-0.00279304	0.00383384
DBP	UKB	0.000432918	0.1	0.000954764	-0.00242223	0.00361789
DBP	UKB	0.000343879	0.1	0.000827136	-0.00269473	0.00328366
DBP	UKB	0.0273153	1	0.000845917	-0.00264285	0.00307262
DBP	UKB	0.0216973	1	0.00145455	-0.00246017	0.00448538
DBP	UKB	0.0172348	1	0.00461591	-0.00180492	0.0104041
DBP	UKB	0.0136901	1	0.00525004	-0.00217022	0.0111408
DBP	UKB	0.0108744	1	0.00601951	-0.00131644	0.0126391
DBP	UKB	0.00863784	1	0.00734184	-0.00131655	0.0149361
DBP	UKB	0.00686128	1	0.00889887	-0.000529508	0.0169368
DBP	UKB	0.00545011	1	0.00982277	-0.000300194	0.0184403
DBP	UKB	0.00432918	1	0.0094967	0.000539244	0.0178752
DBP	UKB	0.00343879	1	0.0102266	0.000221742	0.0190131
DBP	UKB	0.00273153	1	0.0106645	0.000580663	0.0195738
DBP	UKB	0.00216973	1	0.0100899	9.28796e-05	0.0189636
DBP	UKB	0.00172348	1	0.00894987	-0.000686402	0.0173197
DBP	UKB	0.00136901	1	0.00778117	-0.00131171	0.0153321
DBP	UKB	0.00108744	1	0.00269851	-0.00261149	0.00723162
DBP	UKB	0.000863784	1	0.00234047	-0.00289456	0.00642918
DBP	UKB	0.000686128	1	0.00209697	-0.00294939	0.00589309
DBP	UKB	0.000545011	1	0.001893	-0.00272396	0.00543355
DBP	UKB	0.000432918	1	0.00173322	-0.0026734	0.00516501
DBP	UKB	0.000343879	1	0.00157963	-0.00270209	0.00492788
SBP	BBJ	0.02331	0.001	7.71012e-05	-0.00204383	0.00110544
SBP	BBJ	0.0185158	0.001	0.000818995	-0.00254693	0.00312644
SBP	BBJ	0.0147076	0.001	0.00194492	-0.00262359	0.00535342
SBP	BBJ	0.0116827	0.001	0.00269659	-0.0026416	0.00692226
SBP	BBJ	0.00927986	0.001	0.00398013	-0.00214358	0.00931891
SBP	BBJ	0.00737125	0.001	0.00604993	-0.00198652	0.0126694
SBP	BBJ	0.0058552	0.001	0.00641846	-0.00106828	0.0131501
SBP	BBJ	0.00465095	0.001	0.00814198	1.05456e-05	0.0154747
SBP	BBJ	0.00369438	0.001	0.00928244	0.00110853	0.0171122
SBP	BBJ	0.00293455	0.001	NA	NA	NA
SBP	BBJ	0.002331	0.001	NA	NA	NA
SBP	BBJ	0.00185158	0.001	NA	NA	NA
SBP	BBJ	0.00147076	0.001	NA	NA	NA
SBP	BBJ	0.00116827	0.001	0.0148421	0.00324445	0.0254013
SBP	BBJ	0.000927986	0.001	0.0148632	0.00314103	0.0248938
SBP	BBJ	0.000737125	0.001	0.0146358	0.003885	0.0246165
SBP	BBJ	0.00058552	0.001	0.0144583	0.00264556	0.0247709
SBP	BBJ	0.000465095	0.001	0.0140944	0.00347593	0.0240099
SBP	BBJ	0.000369438	0.001	0.0138192	0.00279944	0.0237581
SBP	BBJ	0.000293455	0.001	0.0135761	0.00219795	0.0236774
SBP	BBJ	0.02331	0.01	7.71012e-05	-0.00223968	0.00109086
SBP	BBJ	0.0185158	0.01	0.000822595	-0.00255673	0.0030898
SBP	BBJ	0.0147076	0.01	0.00194674	-0.00251386	0.00525255
SBP	BBJ	0.0116827	0.01	0.00270478	-0.00220375	0.00716191
SBP	BBJ	0.00927986	0.01	0.00396488	-0.00240057	0.00916664
SBP	BBJ	0.00737125	0.01	0.0059854	-0.0015226	0.0124652
SBP	BBJ	0.0058552	0.01	0.00638012	-0.0015755	0.0128681
SBP	BBJ	0.00465095	0.01	0.00811998	-0.000528996	0.0152767
SBP	BBJ	0.00369438	0.01	0.00931146	8.49184e-05	0.0168774
SBP	BBJ	0.00293455	0.01	NA	NA	NA
SBP	BBJ	0.002331	0.01	NA	NA	NA
SBP	BBJ	0.00185158	0.01	NA	NA	NA
SBP	BBJ	0.00147076	0.01	0.00201144	-0.00252837	0.00540361
SBP	BBJ	0.00116827	0.01	0.0148631	0.00319238	0.0252316
SBP	BBJ	0.000927986	0.01	0.014885	0.0034924	0.0251706
SBP	BBJ	0.000737125	0.01	0.0146649	0.00335164	0.0251801
SBP	BBJ	0.00058552	0.01	0.0144867	0.00319256	0.0245504
SBP	BBJ	0.000465095	0.01	0.014131	0.00341688	0.024344
SBP	BBJ	0.000369438	0.01	0.0138509	0.00303202	0.0238364
SBP	BBJ	0.000293455	0.01	0.013609	0.0021691	0.0233714
SBP	BBJ	0.02331	0.1	0.000103195	-0.00195059	0.00129124
SBP	BBJ	0.0185158	0.1	0.000935967	-0.00223453	0.00337816
SBP	BBJ	0.0147076	0.1	0.00204506	-0.00285084	0.00575485
SBP	BBJ	0.0116827	0.1	0.00274821	-0.00234284	0.0069743
SBP	BBJ	0.00927986	0.1	0.00406383	-0.00245192	0.00957751
SBP	BBJ	0.00737125	0.1	0.00603497	-0.00100468	0.0126987
SBP	BBJ	0.0058552	0.1	0.00662766	-0.001188	0.0136142
SBP	BBJ	0.00465095	0.1	0.00842723	3.49981e-05	0.0160638
SBP	BBJ	0.00369438	0.1	0.0099178	0.000505856	0.0177189
SBP	BBJ	0.00293455	0.1	0.00933006	0.000645639	0.0169572
SBP	BBJ	0.002331	0.1	NA	NA	NA
SBP	BBJ	0.00185158	0.1	NA	NA	NA
SBP	BBJ	0.00147076	0.1	0.0137499	0.0019386	0.0234166
SBP	BBJ	0.00116827	0.1	0.0151116	0.00395535	0.0255738
SBP	BBJ	0.000927986	0.1	0.0151049	0.0040527	0.0256011
SBP	BBJ	0.000737125	0.1	0.0148993	0.00394917	0.0251659
SBP	BBJ	0.00058552	0.1	0.0147069	0.00380158	0.025093
SBP	BBJ	0.000465095	0.1	0.0144247	0.00322015	0.0248217
SBP	BBJ	0.000369438	0.1	0.0141517	0.00274642	0.0243534
SBP	BBJ	0.000293455	0.1	0.013908	0.00235794	0.0230554
SBP	BBJ	0.02331	1	0.000110015	-0.00192461	0.00119954
SBP	BBJ	0.0185158	1	0.000874392	-0.00280054	0.00318818
SBP	BBJ	0.0147076	1	0.00197947	-0.00263908	0.00537952
SBP	BBJ	0.0116827	1	0.00259263	-0.00242551	0.00664627
SBP	BBJ	0.00927986	1	0.00386571	-0.00222223	0.00884011
SBP	BBJ	0.00737125	1	0.00575154	-0.00192982	0.0120657
SBP	BBJ	0.0058552	1	0.00648279	-0.000842066	0.0132219
SBP	BBJ	0.00465095	1	0.00911734	0.000209876	0.016917
SBP	BBJ	0.00369438	1	0.0118363	0.00213952	0.0200619
SBP	BBJ	0.00293455	1	0.0129466	0.00291731	0.0218137
SBP	BBJ	0.002331	1	0.0131364	0.00306826	0.0224706
SBP	BBJ	0.00185158	1	0.0156916	0.00424512	0.0259474
SBP	BBJ	0.00147076	1	0.0158172	0.004435	0.026487
SBP	BBJ	0.00116827	1	0.0160113	0.00447443	0.0267187
SBP	BBJ	0.000927986	1	0.0160755	0.00504749	0.0259057
SBP	BBJ	0.000737125	1	0.0159838	0.00526156	0.0268678
SBP	BBJ	0.00058552	1	0.0157966	0.00428124	0.026646
SBP	BBJ	0.000465095	1	0.0156123	0.00396232	0.0259254
SBP	BBJ	0.000369438	1	0.0154305	0.00466686	0.0257226
SBP	BBJ	0.000293455	1	0.015256	0.00398445	0.0254641
SBP	UKB	0.0274984	0.001	0.00159012	-0.00253575	0.00486709
SBP	UKB	0.0218428	0.001	0.00450956	-0.00194054	0.0103388
SBP	UKB	0.0173503	0.001	0.0051033	-0.00228946	0.0109512
SBP	UKB	0.0137818	0.001	0.00435894	-0.00203899	0.00985658
SBP	UKB	0.0109473	0.001	0.00423984	-0.00242166	0.00969904
SBP	UKB	0.00869576	0.001	0.00358821	-0.00236767	0.0085022
SBP	UKB	0.00690728	0.001	0.004228	-0.00164431	0.00912322
SBP	UKB	0.00548665	0.001	0.00484408	-0.00166963	0.0104186
SBP	UKB	0.0043582	0.001	0.00507606	-0.00150649	0.0107435
SBP	UKB	0.00346184	0.001	0.00651132	-0.00156977	0.0129109
SBP	UKB	0.00274984	0.001	0.00683137	-0.00110225	0.0134183
SBP	UKB	0.00218428	0.001	0.00608835	-0.00107354	0.0123693
SBP	UKB	0.00173503	0.001	0.00533905	-0.0016836	0.0112368
SBP	UKB	0.00137818	0.001	0.00417663	-0.0020481	0.00932911
SBP	UKB	0.00109473	0.001	0.00282375	-0.00208277	0.00694139
SBP	UKB	0.000869576	0.001	0.00162624	-0.00240893	0.00474661
SBP	UKB	0.000690728	0.001	0.000137963	-0.00198628	0.00135942
SBP	UKB	0.000548665	0.001	0.00248245	-0.00238105	0.00625704
SBP	UKB	0.00043582	0.001	0.00204668	-0.00219705	0.00569218
SBP	UKB	0.000346184	0.001	0.0017489	-0.00245938	0.00489869
SBP	UKB	0.0274984	0.01	0.00159012	-0.00251758	0.00484139
SBP	UKB	0.0218428	0.01	0.00450311	-0.00226658	0.00992726
SBP	UKB	0.0173503	0.01	0.00511468	-0.00190606	0.0111356
SBP	UKB	0.0137818	0.01	0.00442686	-0.00269259	0.00987222
SBP	UKB	0.0109473	0.01	0.00432151	-0.00170213	0.0099783
SBP	UKB	0.00869576	0.01	0.0037414	-0.00225078	0.00877413
SBP	UKB	0.00690728	0.01	0.00441138	-0.0023527	0.00983405
SBP	UKB	0.00548665	0.01	0.00495826	-0.00151497	0.0105458
SBP	UKB	0.0043582	0.01	0.00511278	-0.00115516	0.0109979
SBP	UKB	0.00346184	0.01	0.00655046	-0.000981589	0.0133958
SBP	UKB	0.00274984	0.01	0.00697035	-0.000844377	0.0140782
SBP	UKB	0.00218428	0.01	0.00641088	-0.000962212	0.0130114
SBP	UKB	0.00173503	0.01	0.00569304	-0.00159495	0.0120906
SBP	UKB	0.00137818	0.01	0.00443598	-0.00175301	0.0100142
SBP	UKB	0.00109473	0.01	0.00303702	-0.00239272	0.00743499
SBP	UKB	0.000869576	0.01	0.00187541	-0.0024026	0.00509019
SBP	UKB	0.000690728	0.01	0.000824901	-0.00216427	0.00290836
SBP	UKB	0.000548665	0.01	0.00252755	-0.00208326	0.00630256
SBP	UKB	0.00043582	0.01	0.00208478	-0.00195766	0.00568387
SBP	UKB	0.000346184	0.01	0.00177954	-0.0023499	0.00521066
SBP	UKB	0.0274984	0.1	0.00153227	-0.00255661	0.00457955
SBP	UKB	0.0218428	0.1	0.00439046	-0.00181939	0.00985177
SBP	UKB	0.0173503	0.1	0.00507256	-0.00173172	0.0110801
SBP	UKB	0.0137818	0.1	0.00465015	-0.00174808	0.0102958
SBP	UKB	0.0109473	0.1	0.00478329	-0.00217686	0.0105199
SBP	UKB	0.00869576	0.1	0.00439057	-0.00170981	0.00988051
SBP	UKB	0.00690728	0.1	0.00504757	-0.00147108	0.0105377
SBP	UKB	0.00548665	0.1	0.00588496	-0.00169578	0.0122076
SBP	UKB	0.0043582	0.1	0.00608589	-0.00129535	0.0126284
SBP	UKB	0.00346184	0.1	0.0074328	-0.000489085	0.0149387
SBP	UKB	0.00274984	0.1	0.00771651	-0.000828946	0.0151537
SBP	UKB	0.00218428	0.1	0.00723929	-0.000984746	0.0143968
SBP	UKB	0.00173503	0.1	0.00639645	-0.0010642	0.0134417
SBP	UKB	0.00137818	0.1	0.00524822	-0.0014271	0.0111457
SBP	UKB	0.00109473	0.1	0.00402014	-0.00220809	0.0092444
SBP	UKB	0.000869576	0.1	0.00284332	-0.00210043	0.00692041
SBP	UKB	0.000690728	0.1	0.0035101	-0.0018134	0.00815665
SBP	UKB	0.000548665	0.1	0.00291465	-0.00182438	0.00721071
SBP	UKB	0.00043582	0.1	0.0024221	-0.00232276	0.00621717
SBP	UKB	0.000346184	0.1	0.00207218	-0.0026061	0.00559953
SBP	UKB	0.0274984	1	0.00107317	-0.00238711	0.00360586
SBP	UKB	0.0218428	1	0.00394624	-0.00246686	0.00920401
SBP	UKB	0.0173503	1	0.0050774	-0.00234791	0.0111118
SBP	UKB	0.0137818	1	0.0046261	-0.00175729	0.0105348
SBP	UKB	0.0109473	1	0.00485573	-0.00236173	0.010542
SBP	UKB	0.00869576	1	0.00503284	-0.00167799	0.011071
SBP	UKB	0.00690728	1	0.00605195	-0.00151971	0.0123779
SBP	UKB	0.00548665	1	0.00719017	-0.000888621	0.0141412
SBP	UKB	0.0043582	1	0.00796609	-8.59613e-05	0.0153437
SBP	UKB	0.00346184	1	0.009062	-8.67086e-05	0.0173841
SBP	UKB	0.00274984	1	0.0101128	0.000211016	0.0185518
SBP	UKB	0.00218428	1	0.0103143	0.000697687	0.0189288
SBP	UKB	0.00173503	1	0.0096483	0.00103813	0.0175976
SBP	UKB	0.00137818	1	0.00887929	0.000142309	0.0167903
SBP	UKB	0.00109473	1	0.00812222	-0.000162217	0.0155167
SBP	UKB	0.000869576	1	0.00696045	-0.000469727	0.0137715
SBP	UKB	0.000690728	1	0.00590069	-0.00132852	0.0118053
SBP	UKB	0.000548665	1	0.00511573	-0.00162274	0.0108275
SBP	UKB	0.00043582	1	0.00455563	-0.00164527	0.00979179
SBP	UKB	0.000346184	1	0.00413981	-0.00201895	0.00921094
Note: PRSs were constructed using GWAS summary data from either UKB or BBJ with the lassosum method for BMI, DBP, and SBP. The following parameters were set: shrinkage parameters (delta) for L2-regularization within [0.001, 0.01, 0.1, 1], the number of lambda values (nlambda) for L1-regularization as 20, the ratio between the smallest and largest lambda values (lambda.min.ratio) as 0.01, the maxi…
